# Supplementary material for: Distinct 5-methylcytosine profiles in poly(A) RNA from mouse embryonic stem cells and brain
Source: Genome Biol. 2017 Jan 5;18:1. doi: 10.1186/s13059-016-1139-1 (PMC5225599; doi:10.1186/s13059-016-1139-1)
Supplement: Additional file 1: Table S1. — General sequencing and m5C calling results. (XLSX 34 kb) [file 13059_2016_1139_MOESM1_ESM.xlsx]

## Sheet: Blatt1
Table S1. General sequencing and m5C calling results
Sample	Replicate	# reads	# reads mapped to genome	# analyzed Cs on ref.	# raw m5C candidates*	# raw m5C candidates at FDR 0.01**
ESC	total R1	46556848	42527210	5226495	33672	29441
	total R2	43502247	39735778	4890806	33824	28299
	total R3	41638191	38136243	5161033	34016	29255
	nuclear R1	38075288	34148568	5214255	73640	67056
	nuclear R2	35285058	31818593	5401263	54486	49123
	nuclear R3	40140415	35850599	5296615	62924	55260
Brain	total R1	106710474	93732614	7963189	20283	20224
	total R2	49002788	42455284	5239981	12250	12222
	total R3	45286266	39134016	5144834	12166	12149
	nuclear R1	80402044	67913816	10569628	121654	111594
	nuclear R2	86765630	74187804	10091834	31198	27071
	nuclear R3	158228204	136226696	19531382	220688	131028
* min coverage: 10; min non-conversion rate: 0.2; min base quality: Q>= 35; max duplication level: 5; error interval: 0.1;
** min coverage: 10; min non-conversion rate: 0.2; min base quality: Q>= 35; max duplication level: 5; error interval: 0.1;
methylation state FDR: 0.01
