# Supplementary material for: Distinct 5-methylcytosine profiles in poly(A) RNA from mouse embryonic stem cells and brain
Source: Genome Biol. 2017 Jan 5;18:1. doi: 10.1186/s13059-016-1139-1 (PMC5225599; doi:10.1186/s13059-016-1139-1)
Supplement: Additional file 3: Table S2. — C → T conversion rates for spike-in controls. (XLSX 36 kb) [file 13059_2016_1139_MOESM3_ESM.xlsx]

## Sheet: Blatt1
Table S2: C-->T conversion rates for spike-in controls
Spike-in control name	replicate	# covered Cs	conversion rate
ESC: 16S rRNA/pET-15b	total R1*	1579	0.993
	total R2	1579	0.993
	total R3	1579	0.993
	nuclear R1	1579	0.993
	nuclear R2	1579	0.993
	nuclear R3	1579	0.992
Brain: 16S rRNA	total R1	130	0.993
	total R2	130	0.995
	total R3	130	0.996
	nuclear R1	130	0.995
	nuclear R2	130	0.989
	nuclear R3	130	0.953
* R1, R2, R3: replicate 1, 2, 3
