# Supplementary material for: Distinct 5-methylcytosine profiles in poly(A) RNA from mouse embryonic stem cells and brain
Source: Genome Biol. 2017 Jan 5;18:1. doi: 10.1186/s13059-016-1139-1 (PMC5225599; doi:10.1186/s13059-016-1139-1)
Supplement: Additional file 4: Table S3. — Methylated cytosines in total poly(A) ESC RNA. (XLSX 761 kb) [file 13059_2016_1139_MOESM4_ESM.xlsx]

## Sheet: Legend
Legend to Supplementary Table S3
#SeqID	sequence ID from reference database (e.g. chr1)
refPos	postion of the methylated C on the reference sequence
refStrand	genomic strand
refBase	base on reference genome
Name	arbitrary methylation site name
avg/cov	average coverage
avg/C_count	average C count
norm(avg/cov)	normalized average coverage (if size factors are provided)
norm(avg/C_count)	normailzed average C count (if size factors are provided)
avg/methRate	average methylation rate
sem/methRate	standard error of mean methylation rate
stdev/methRate	standard deviation methylation rate
comb/p-value_mState	combined p-value of methylation state
comb/p-value_mRate	combined p-value of methylation rate
rep	found in this many replicates

## Sheet: ESC total poly(A)RNA
Table S3. Methylated cytosines in ESC total poly(A)RNA
#SeqID	refPos	refStrand	refBase	Name	avg/cov	avg/C_count	norm(avg/cov)	norm(avg/C_count)	avg/methRate	sem/methRate	stdev/methRate	comb/p-value_mState	comb/p-value_mRate	rep
chr1	171238753	-	C	m5C_100739	153	39	193	49	0.255	0.011	0.019	0	0	3
chr1	181167734	+	C	m5C_101018	74	24	93	30	0.329	0.035	0.061	0	0	3
chr1	118678955	+	C	m5C_10107	248	131	313	164	0.53	0.054	0.094	0	0	3
chr1	24612698	+	C	m5C_10183	98	75	123	94	0.765	0.018	0.031	0	0	3
chr1	36068631	+	C	m5C_10250	16	5	20	6	0.321	0.05	0.086	0	1.19646e-07	3
chr1	133379638	+	C	m5C_103631	15	6	18	7	0.39	0.083	0.144	0	1.93291e-07	3
chr1	181211851	-	C	m5C_10482	21	9	27	12	0.455	0.067	0.116	0	4.09003e-09	3
chr1	71604405	-	C	m5C_105197	61	19	76	24	0.332	0.049	0.085	0	0	3
chr1	133015268	-	C	m5C_10551	15	4	19	5	0.329	0.071	0.123	0	1.04858e-09	3
chr1	181167660	+	C	m5C_1134	16	9	20	11	0.528	0.093	0.162	0	8.63563e-08	3
chr1	131129277	-	C	m5C_1143	22	6	27	8	0.309	0.041	0.071	0	2.02569e-10	3
chr1	59211150	-	C	m5C_11736	20	5	26	6	0.237	0.014	0.023	0	2.17986e-11	3
chr1	153458308	-	C	m5C_12026	34	8	43	10	0.256	0.014	0.024	0	7.32747e-15	3
chr1	71593941	-	C	m5C_12908	20	13	25	16	0.656	0.071	0.123	0	6.07918e-08	3
chr1	181167725	+	C	m5C_13412	57	29	72	36	0.511	0.075	0.13	0	0	3
chr1	131931579	+	C	m5C_1347	123	30	154	37	0.243	0.006	0.011	0	0	3
chr1	118678952	+	C	m5C_13690	138	64	174	81	0.472	0.043	0.074	0	0	3
chr1	191621795	+	C	m5C_13829	14	7	17	8	0.511	0.032	0.055	0	7.67495e-07	3
chr1	24613104	+	C	m5C_13913	353	162	445	205	0.465	0.028	0.049	0	0	3
chr1	131931569	+	C	m5C_14271	105	37	132	47	0.356	0.032	0.056	0	0	3
chr1	5124286	+	C	m5C_14934	18	7	23	9	0.418	0.074	0.128	0	9.33518e-07	3
chr1	16101526	-	C	m5C_15094	21	11	27	14	0.546	0.018	0.032	0	9.72197e-10	3
chr1	93799560	-	C	m5C_15354	15	6	18	8	0.422	0.054	0.094	0	3.89541e-07	3
chr1	87715228	+	C	m5C_15484	15	7	19	9	0.501	0.038	0.066	0	1.53016e-06	3
chr1	185329145	-	C	m5C_15662	19	8	24	11	0.457	0.079	0.137	0	2.20341e-09	3
chr1	15844963	+	C	m5C_15995	47	11	59	14	0.239	0.007	0.011	0	0	3
chr1	105990916	+	C	m5C_16020	15	8	19	10	0.515	0.044	0.077	0	5.86431e-08	3
chr1	86355332	-	C	m5C_16095	25	10	31	12	0.412	0.049	0.084	0	2.16821e-10	3
chr1	133329485	+	C	m5C_16275	25	13	32	16	0.51	0.041	0.071	0	2.89252e-09	3
chr1	118678953	+	C	m5C_16694	201	102	253	128	0.51	0.047	0.082	0	0	3
chr1	86345207	-	C	m5C_16710	14	7	17	9	0.529	0.053	0.092	0	4.36705e-05	3
chr1	153227600	-	C	m5C_17043	228	53	288	67	0.234	0.01	0.017	0	0	3
chr1	181211850	-	C	m5C_1725	23	11	28	13	0.482	0.029	0.051	0	1.9289e-08	3
chr1	153227601	-	C	m5C_1746	150	53	189	67	0.358	0.031	0.054	0	0	3
chr1	153227586	-	C	m5C_17655	92	44	115	56	0.486	0.006	0.011	0	0	3
chr1	131931536	+	C	m5C_18145	49	21	62	26	0.415	0.068	0.118	0	0	3
chr1	15844932	+	C	m5C_18195	14	14	18	18	1	0	0	0	4.33379e-05	3
chr1	118678956	+	C	m5C_18201	258	138	326	174	0.541	0.05	0.086	0	0	3
chr1	71604442	-	C	m5C_18629	48	12	60	15	0.269	0.018	0.03	0	0	3
chr1	191621805	+	C	m5C_20213	14	11	18	14	0.804	0.085	0.147	0	1.29631e-05	3
chr1	105990906	+	C	m5C_2027	13	3	16	4	0.283	0.042	0.074	0	1.42885e-08	3
chr1	15844933	+	C	m5C_20341	22	21	27	27	0.987	0.01	0.018	0	1.91684e-07	3
chr1	131931511	+	C	m5C_21021	26	9	33	11	0.351	0.067	0.115	0	8.32001e-13	3
chr1	165763886	+	C	m5C_21177	18	16	23	20	0.871	0.038	0.066	0	5.67887e-06	3
chr1	75478875	-	C	m5C_21771	26	10	32	12	0.391	0.025	0.044	0	8.55511e-09	3
chr1	133007937	-	C	m5C_21835	22	13	28	16	0.571	0.041	0.071	0	2.62087e-09	3
chr1	36693243	+	C	m5C_21845	74	28	93	35	0.443	0.062	0.107	0	0	3
chr1	87214218	+	C	m5C_22181	15	9	19	11	0.627	0.079	0.138	0	1.60339e-07	3
chr1	185357243	+	C	m5C_22555	21	10	27	13	0.476	0.065	0.113	0	1.05266e-08	3
chr1	39577385	-	C	m5C_22727	29	6	36	8	0.228	0.012	0.021	0	6.86118e-14	3
chr1	133387089	-	C	m5C_22800	13	3	16	4	0.275	0.005	0.008	0	1.68952e-08	3
chr1	181167717	+	C	m5C_23410	56	20	70	25	0.36	0.027	0.047	0	0	3
chr1	131931506	+	C	m5C_23551	19	6	24	7	0.345	0.052	0.091	0	8.96622e-09	3
chr1	131931572	+	C	m5C_2395	120	43	150	54	0.364	0.023	0.039	0	0	3
chr1	24613072	+	C	m5C_24563	242	223	304	281	0.926	0.003	0.005	0	0	3
chr1	118678908	+	C	m5C_25139	87	27	111	34	0.314	0.027	0.047	0	0	3
chr1	75180072	-	C	m5C_25544	14	4	18	5	0.281	0.031	0.054	0	2.68554e-08	3
chr1	78669218	+	C	m5C_25560	15	13	19	17	0.88	0.029	0.05	0	2.07488e-06	3
chr1	55086120	-	C	m5C_25692	16	9	20	11	0.593	0.045	0.078	0	4.62182e-06	3
chr1	86345149	-	C	m5C_26008	18	11	22	14	0.625	0.025	0.043	0	5.23771e-07	3
chr1	181815440	-	C	m5C_26452	13	4	16	5	0.389	0.045	0.079	0	7.26014e-08	3
chr1	36177564	-	C	m5C_27134	17	6	21	8	0.406	0.064	0.111	0	8.37368e-09	3
chr1	72212190	-	C	m5C_27412	182	50	229	63	0.276	0.024	0.042	0	0	3
chr1	24613194	+	C	m5C_27751	31	14	39	18	0.464	0.035	0.06	0	2.66523e-10	3
chr1	84743097	-	C	m5C_28321	41	15	52	19	0.38	0.034	0.059	0	1.11022e-14	3
chr1	64737551	-	C	m5C_28827	17	5	21	7	0.347	0.044	0.077	0	7.53537e-11	3
chr1	87214213	+	C	m5C_29038	47	11	59	14	0.247	0.014	0.024	0	0	3
chr1	133007869	-	C	m5C_2945	28	9	35	12	0.344	0.043	0.075	0	1.35131e-10	3
chr1	181167738	+	C	m5C_29716	59	16	74	20	0.27	0.024	0.041	0	0	3
chr1	162548323	-	C	m5C_30865	39	24	50	31	0.619	0.023	0.039	0	3.02869e-13	3
chr1	30873858	-	C	m5C_31085	90	22	113	28	0.249	0.016	0.027	0	0	3
chr1	131931517	+	C	m5C_31918	33	7	42	9	0.217	0.011	0.019	0	2.22045e-15	3
chr1	63446384	+	C	m5C_32634	20	7	26	9	0.364	0.043	0.074	0	4.1825e-08	3
chr1	118678910	+	C	m5C_33237	96	26	122	33	0.282	0.021	0.037	0	0	3
chr1	55086130	-	C	m5C_3324	16	7	20	9	0.455	0.057	0.099	0	3.50365e-08	3
chr1	166165202	+	C	m5C_33542	17	5	21	7	0.385	0.05	0.087	0	2.4601e-07	3
chr1	86345227	-	C	m5C_33629	12	7	15	8	0.545	0.12	0.208	0	4.20786e-07	3
chr1	118678943	+	C	m5C_3374	153	45	194	56	0.299	0.019	0.033	0	0	3
chr1	53352582	-	C	m5C_34126	133	40	167	50	0.302	0.017	0.029	0	0	3
chr1	71627323	-	C	m5C_3418	99	26	125	33	0.277	0.008	0.014	0	0	3
chr1	64737343	-	C	m5C_34773	26	6	33	7	0.237	0.009	0.015	0	3.13483e-12	3
chr1	24613111	+	C	m5C_35059	304	107	383	135	0.361	0.029	0.05	0	0	3
chr1	9944059	-	C	m5C_35173	24	14	30	17	0.582	0.055	0.094	0	1.59612e-10	3
chr1	100180154	-	C	m5C_35365	60	34	75	43	0.573	0.024	0.042	0	0	3
chr1	23383069	-	C	m5C_35602	14	5	18	6	0.343	0.018	0.031	0	8.85182e-08	3
chr1	55086180	-	C	m5C_357	21	15	26	19	0.735	0.026	0.045	0	4.19143e-06	3
chr1	118678926	+	C	m5C_35855	80	24	101	31	0.308	0.024	0.042	0	0	3
chr1	78669221	+	C	m5C_3627	18	16	22	20	0.884	0.013	0.023	0	5.64843e-06	3
chr1	59655503	-	C	m5C_36995	200	54	251	68	0.339	0.008	0.014	0	0	3
chr1	37989919	-	C	m5C_37044	16	8	20	10	0.55	0.055	0.095	0	2.75858e-06	3
chr1	162548321	-	C	m5C_37630	40	21	50	26	0.527	0.048	0.083	0	5.41789e-13	3
chr1	133387090	-	C	m5C_37634	13	4	17	5	0.34	0.027	0.047	0	7.26014e-08	3
chr1	133007878	-	C	m5C_38115	36	9	46	12	0.258	0.031	0.054	0	0	3
chr1	181167718	+	C	m5C_38540	57	22	71	28	0.397	0.029	0.051	0	0	3
chr1	74351853	+	C	m5C_38977	19	8	24	10	0.439	0.068	0.118	0	1.10983e-09	3
chr1	162548330	-	C	m5C_39536	28	13	35	17	0.487	0.029	0.051	0	1.2511e-10	3
chr1	165763873	+	C	m5C_39593	44	15	55	19	0.354	0.028	0.049	0	2.22045e-16	3
chr1	153468248	-	C	m5C_39761	13	5	16	7	0.439	0.081	0.14	0	1.54632e-07	3
chr1	133387095	-	C	m5C_4005	13	4	16	5	0.322	0.009	0.016	0	4.26502e-08	3
chr1	72212189	-	C	m5C_40144	212	66	267	83	0.314	0.015	0.027	0	0	3
chr1	86345169	-	C	m5C_40194	13	10	17	13	0.762	0.093	0.161	0	6.74144e-06	3
chr1	185357219	+	C	m5C_41402	28	25	35	31	0.88	0.046	0.079	0	6.11015e-07	3
chr1	131931533	+	C	m5C_41479	42	16	53	19	0.364	0.077	0.134	0	1.11022e-16	3
chr1	55080820	-	C	m5C_4150	15	9	18	11	0.601	0.029	0.05	0	1.27173e-07	3
chr1	71592474	-	C	m5C_41872	13	7	16	9	0.556	0.079	0.136	0	8.27446e-07	3
chr1	172507322	+	C	m5C_42010	22	5	28	6	0.24	0.014	0.023	0	3.96603e-11	3
chr1	86355331	-	C	m5C_42099	26	11	33	14	0.434	0.062	0.108	0	1.85865e-11	3
chr1	153468228	-	C	m5C_42163	22	8	28	10	0.381	0.054	0.093	0	3.35578e-11	3
chr1	165763871	+	C	m5C_42437	31	16	38	20	0.521	0.033	0.056	0	2.21956e-11	3
chr1	71592469	-	C	m5C_43026	19	14	24	17	0.714	0.039	0.068	0	2.76763e-06	3
chr1	118678942	+	C	m5C_43225	131	31	166	39	0.241	0.018	0.032	0	0	3
chr1	153468236	-	C	m5C_43515	23	8	28	10	0.338	0.066	0.114	0	9.22618e-12	3
chr1	134431145	+	C	m5C_43800	19	4	24	5	0.235	0.018	0.032	0	1.09636e-09	3
chr1	85793608	+	C	m5C_44175	14	4	17	5	0.337	0.027	0.047	0	6.14617e-08	3
chr1	118678947	+	C	m5C_44431	161	53	203	67	0.34	0.021	0.036	0	0	3
chr1	133329540	+	C	m5C_44518	16	6	20	7	0.392	0.065	0.113	0	3.53442e-07	3
chr1	181167737	+	C	m5C_45718	48	16	60	20	0.338	0.009	0.015	0	0	3
chr1	71604394	-	C	m5C_45750	30	12	38	15	0.406	0.076	0.132	0	3.80585e-13	3
chr1	87228031	+	C	m5C_46023	20	5	25	6	0.274	0.026	0.044	0	3.96603e-11	3
chr1	55082110	-	C	m5C_46225	73	15	91	18	0.234	0.005	0.009	0	0	3
chr1	55086156	-	C	m5C_47630	17	9	21	11	0.515	0.024	0.041	0	1.25986e-07	3
chr1	86355328	-	C	m5C_47723	32	11	40	14	0.368	0.065	0.113	0	2.54796e-13	3
chr1	86355337	-	C	m5C_47944	28	9	35	11	0.309	0.043	0.075	0	1.03595e-12	3
chr1	131931567	+	C	m5C_47948	46	11	57	14	0.249	0.01	0.017	0	0	3
chr1	131129275	-	C	m5C_48419	40	15	50	18	0.385	0.053	0.092	0	8.32667e-15	3
chr1	63150016	-	C	m5C_48730	16	5	20	6	0.321	0.022	0.038	0	1.82198e-07	3
chr1	24613199	+	C	m5C_48789	32	18	40	23	0.601	0.047	0.081	0	5.33795e-12	3
chr1	135263123	-	C	m5C_48858	18	12	23	15	0.659	0.08	0.138	0	3.02903e-08	3
chr1	87214214	+	C	m5C_49101	48	13	61	16	0.282	0.031	0.054	0	0	3
chr1	136172861	+	C	m5C_49365	15	4	19	5	0.281	0.024	0.042	0	5.03938e-08	3
chr1	24611578	+	C	m5C_49659	19	17	23	21	0.911	0.04	0.069	0	8.36706e-06	3
chr1	181167705	+	C	m5C_50021	40	11	50	14	0.282	0.013	0.022	0	0	3
chr1	131931529	+	C	m5C_50057	42	14	53	17	0.323	0.049	0.085	0	0	3
chr1	181167720	+	C	m5C_50346	53	21	67	26	0.389	0.041	0.072	0	0	3
chr1	134415873	+	C	m5C_51206	39	14	49	18	0.378	0.035	0.061	0	5.88418e-15	3
chr1	185357220	+	C	m5C_51407	37	32	46	40	0.874	0.046	0.079	0	1.15826e-11	3
chr1	86345218	-	C	m5C_51452	21	11	27	13	0.526	0.081	0.139	0	4.20023e-07	3
chr1	23922174	-	C	m5C_51707	123	33	155	42	0.274	0.022	0.038	0	0	3
chr1	58415643	-	C	m5C_51758	16	11	21	14	0.68	0.011	0.018	0	5.84105e-07	3
chr1	164249146	+	C	m5C_51874	25	7	31	8	0.265	0.035	0.06	0	5.00289e-12	3
chr1	16101529	-	C	m5C_51880	29	8	36	10	0.305	0.033	0.058	0	1.01485e-12	3
chr1	71577847	+	C	m5C_52176	39	9	49	11	0.3	0.033	0.058	0	4.66294e-14	3
chr1	185357199	+	C	m5C_5292	15	10	18	12	0.682	0.144	0.249	0	3.89159e-06	3
chr1	86345220	-	C	m5C_5363	19	10	24	13	0.548	0.071	0.124	0	3.36321e-07	3
chr1	191621791	+	C	m5C_53896	13	5	16	6	0.389	0.009	0.015	0	0.000207498	3
chr1	30873866	-	C	m5C_54497	56	16	70	20	0.294	0.038	0.066	0	0	3
chr1	153226391	-	C	m5C_54670	45	14	56	17	0.321	0.042	0.073	0	0	3
chr1	78669201	+	C	m5C_5469	13	9	16	11	0.729	0.053	0.091	0	9.31661e-05	3
chr1	138856702	-	C	m5C_55267	14	4	17	5	0.295	0.031	0.053	0	3.17416e-08	3
chr1	55086121	-	C	m5C_56021	15	9	18	12	0.646	0.022	0.038	0	5.49748e-06	3
chr1	71593937	-	C	m5C_5607	20	13	25	17	0.705	0.081	0.141	0	4.09242e-09	3
chr1	185357213	+	C	m5C_56136	17	14	21	17	0.804	0.126	0.218	0	2.08507e-06	3
chr1	52232666	-	C	m5C_57477	18	8	23	10	0.452	0.039	0.067	0	5.76097e-08	3
chr1	131931534	+	C	m5C_576	46	20	58	25	0.428	0.068	0.118	0	2.22045e-16	3
chr1	170174835	-	C	m5C_5771	13	3	17	4	0.27	0.009	0.015	0	1.68952e-08	3
chr1	55086128	-	C	m5C_57741	18	8	23	10	0.439	0.042	0.074	0	7.27621e-08	3
chr1	16101502	-	C	m5C_57801	16	12	20	15	0.754	0.046	0.08	0	7.63577e-07	3
chr1	134415876	+	C	m5C_57948	21	12	26	15	0.617	0.071	0.122	0	5.13346e-08	3
chr1	185357207	+	C	m5C_57964	18	11	23	14	0.631	0.089	0.154	0	4.59875e-07	3
chr1	131931570	+	C	m5C_58438	123	42	154	53	0.352	0.02	0.035	0	0	3
chr1	24613196	+	C	m5C_58832	30	14	37	18	0.484	0.016	0.028	0	2.19018e-10	3
chr1	181167726	+	C	m5C_58836	65	36	82	46	0.561	0.046	0.08	0	0	3
chr1	86345150	-	C	m5C_58867	14	8	18	10	0.575	0.02	0.035	0	2.14694e-06	3
chr1	181211856	-	C	m5C_59321	25	15	32	18	0.589	0.04	0.069	0	9.02598e-09	3
chr1	64737291	-	C	m5C_59664	13	7	16	8	0.528	0.023	0.039	0	7.67495e-07	3
chr1	181167670	+	C	m5C_60059	21	11	27	14	0.512	0.035	0.061	0	2.03646e-08	3
chr1	71642033	-	C	m5C_60593	65	20	81	25	0.404	0.033	0.057	0	0	3
chr1	162715397	-	C	m5C_6066	23	8	28	10	0.365	0.026	0.045	0	4.15283e-11	3
chr1	71592468	-	C	m5C_6116	24	18	30	23	0.758	0.031	0.053	0	6.11984e-08	3
chr1	57377887	+	C	m5C_6187	35	11	44	13	0.313	0.044	0.076	0	0	3
chr1	64736181	-	C	m5C_62109	14	5	18	6	0.379	0.036	0.062	0	1.1507e-07	3
chr1	16101515	-	C	m5C_62569	27	16	33	20	0.628	0.011	0.019	0	1.01475e-09	3
chr1	55086126	-	C	m5C_64391	14	7	17	8	0.491	0.033	0.057	0	6.9288e-07	3
chr1	181211858	-	C	m5C_64765	15	8	18	10	0.51	0.064	0.111	0	1.06657e-06	3
chr1	179803451	-	C	m5C_65825	53	18	66	23	0.354	0.015	0.026	0	0	3
chr1	55086157	-	C	m5C_65845	17	7	22	9	0.423	0.034	0.059	0	4.1825e-08	3
chr1	181211274	-	C	m5C_65911	92	20	115	26	0.224	0.01	0.017	0	0	3
chr1	131931482	+	C	m5C_66089	19	4	24	5	0.239	0.016	0.029	0	1.04931e-09	3
chr1	118678986	+	C	m5C_6640	265	60	334	75	0.226	0.009	0.016	0	0	3
chr1	24613062	+	C	m5C_66459	161	123	203	155	0.77	0.022	0.038	0	0	3
chr1	93799562	-	C	m5C_66557	14	6	18	7	0.418	0.034	0.059	0	3.01768e-07	3
chr1	131931539	+	C	m5C_66823	54	33	68	41	0.592	0.057	0.098	0	0	3
chr1	71604406	-	C	m5C_67465	51	13	64	17	0.278	0.031	0.054	0	0	3
chr1	133137418	+	C	m5C_68112	28	7	35	8	0.271	0.019	0.032	0	6.56231e-12	3
chr1	181211852	-	C	m5C_68883	16	5	20	6	0.316	0.062	0.107	0	1.09181e-09	3
chr1	118678946	+	C	m5C_68896	138	39	175	49	0.288	0.03	0.051	0	0	3
chr1	160199651	+	C	m5C_6902	84	29	105	37	0.37	0.03	0.053	0	0	3
chr1	24613193	+	C	m5C_6916	27	11	33	13	0.42	0.035	0.061	0	1.50924e-11	3
chr1	131931530	+	C	m5C_69195	45	15	56	19	0.337	0.055	0.095	0	0	3
chr1	86355351	-	C	m5C_69286	18	12	23	15	0.672	0.004	0.007	0	1.07763e-06	3
chr1	153227602	-	C	m5C_69996	93	33	117	42	0.358	0.025	0.042	0	0	3
chr1	185357216	+	C	m5C_70091	23	19	29	24	0.842	0.083	0.144	0	8.11544e-08	3
chr1	133379635	+	C	m5C_70137	11	4	14	5	0.378	0.051	0.088	0	3.87282e-08	3
chr1	172505800	+	C	m5C_70258	68	20	86	25	0.29	0.026	0.046	0	0	3
chr1	59717867	+	C	m5C_70537	17	7	21	8	0.41	0.019	0.033	0	2.28217e-08	3
chr1	118678963	+	C	m5C_70740	191	88	241	110	0.466	0.047	0.082	0	0	3
chr1	47657918	+	C	m5C_71267	87	27	110	34	0.311	0.025	0.043	0	0	3
chr1	59717858	+	C	m5C_71636	13	5	16	6	0.398	0.015	0.027	0	1.65549e-07	3
chr1	185357209	+	C	m5C_71836	18	12	22	15	0.667	0.102	0.176	0	7.63577e-07	3
chr1	59717860	+	C	m5C_72055	15	6	19	8	0.429	0.021	0.036	0	5.69459e-07	3
chr1	63176564	-	C	m5C_72555	25	5	32	6	0.207	0.003	0.006	0	4.97158e-13	3
chr1	24613052	+	C	m5C_72802	56	38	71	48	0.698	0.055	0.096	0	0	3
chr1	153468229	-	C	m5C_73156	20	8	25	10	0.381	0.042	0.073	0	1.45304e-09	3
chr1	180904517	+	C	m5C_73824	110	35	139	44	0.316	0.036	0.063	0	0	3
chr1	105664572	+	C	m5C_74395	20	6	25	8	0.343	0.05	0.087	0	2.02569e-10	3
chr1	24611552	+	C	m5C_74979	22	21	28	27	0.974	0.021	0.036	0	2.9247e-06	3
chr1	181211857	-	C	m5C_75115	21	11	26	14	0.536	0.017	0.029	0	2.39204e-08	3
chr1	55079141	-	C	m5C_75121	24	7	31	9	0.306	0.021	0.036	0	1.17173e-11	3
chr1	118678921	+	C	m5C_75482	101	28	127	35	0.285	0.031	0.054	0	0	3
chr1	135766685	+	C	m5C_75499	19	13	24	16	0.654	0.091	0.157	0	1.47213e-06	3
chr1	181167659	+	C	m5C_75653	15	8	19	10	0.555	0.052	0.09	0	9.01234e-08	3
chr1	93799497	-	C	m5C_75930	13	5	17	6	0.375	0.105	0.181	0	5.52116e-08	3
chr1	118678957	+	C	m5C_76173	264	138	334	174	0.529	0.047	0.082	0	0	3
chr1	55086141	-	C	m5C_76942	13	4	17	5	0.316	0.032	0.055	0	4.26502e-08	3
chr1	9546264	+	C	m5C_76959	22	9	27	11	0.412	0.026	0.046	0	7.70934e-11	3
chr1	153486182	-	C	m5C_7707	21	11	27	14	0.5	0.058	0.1	0	1.38663e-08	3
chr1	91413119	-	C	m5C_7715	20	5	25	6	0.264	0.036	0.062	0	4.14837e-11	3
chr1	15844943	+	C	m5C_77509	32	29	40	37	0.932	0.044	0.077	0	1.52168e-08	3
chr1	93754494	-	C	m5C_77975	35	9	44	11	0.298	0.029	0.051	0	4.4631e-14	3
chr1	162548324	-	C	m5C_78012	35	21	44	26	0.597	0.027	0.047	0	1.87217e-11	3
chr1	171238752	-	C	m5C_78532	247	53	310	66	0.215	0.006	0.011	0	0	3
chr1	64737344	-	C	m5C_79071	15	6	18	7	0.385	0.036	0.062	0	2.08841e-07	3
chr1	164457780	-	C	m5C_79131	45	11	57	14	0.275	0.053	0.092	0	0	3
chr1	133329483	+	C	m5C_79403	40	11	50	14	0.289	0.01	0.018	0	2.22045e-16	3
chr1	170174833	-	C	m5C_80128	28	6	36	8	0.233	0.011	0.019	0	6.55032e-14	3
chr1	151351585	+	C	m5C_80443	43	12	54	15	0.279	0	0.001	0	0	3
chr1	71593087	-	C	m5C_80669	1343	379	1691	477	0.282	0.002	0.003	0	0	3
chr1	23383067	-	C	m5C_80795	17	6	22	7	0.353	0.043	0.074	0	3.89541e-07	3
chr1	133007876	-	C	m5C_8097	38	10	47	13	0.275	0.032	0.055	0	0	3
chr1	133329535	+	C	m5C_81019	19	5	23	6	0.307	0.079	0.137	0	2.06386e-09	3
chr1	86345179	-	C	m5C_81155	14	9	17	11	0.634	0.062	0.108	0	2.89967e-06	3
chr1	133007868	-	C	m5C_81968	37	14	47	18	0.38	0.023	0.041	0	1.86517e-13	3
chr1	185357206	+	C	m5C_82105	18	12	22	15	0.706	0.045	0.078	0	1.24576e-06	3
chr1	133329482	+	C	m5C_83574	30	8	37	10	0.267	0.02	0.035	0	5.44009e-15	3
chr1	86345226	-	C	m5C_84004	13	7	16	9	0.596	0.068	0.119	0	1.41744e-06	3
chr1	185357230	+	C	m5C_84038	47	25	59	32	0.567	0.066	0.113	0	6.66134e-16	3
chr1	162548327	-	C	m5C_84592	31	15	39	18	0.477	0.031	0.054	0	3.48034e-10	3
chr1	133387093	-	C	m5C_84844	12	4	15	5	0.386	0.032	0.055	0	7.26014e-08	3
chr1	118678922	+	C	m5C_85571	103	30	131	37	0.3	0.032	0.055	0	0	3
chr1	133379636	+	C	m5C_8576	13	6	17	7	0.44	0.063	0.109	0	2.88705e-07	3
chr1	71592458	-	C	m5C_85900	29	20	36	25	0.708	0.044	0.076	0	3.57293e-10	3
chr1	131931510	+	C	m5C_85941	20	5	26	7	0.277	0.023	0.04	0	5.76281e-11	3
chr1	153457678	-	C	m5C_86136	92	28	116	35	0.31	0.027	0.046	0	0	3
chr1	78669255	+	C	m5C_86374	15	6	19	8	0.448	0.06	0.103	0	1.33819e-08	3
chr1	170174848	-	C	m5C_87828	23	7	29	8	0.288	0.042	0.072	0	4.08435e-10	3
chr1	86345206	-	C	m5C_89172	15	6	19	8	0.397	0.06	0.105	0	2.60962e-07	3
chr1	179803450	-	C	m5C_89664	74	23	93	29	0.319	0.006	0.011	0	0	3
chr1	23922175	-	C	m5C_89834	82	22	104	28	0.271	0.026	0.046	0	0	3
chr1	179803452	-	C	m5C_90142	37	12	47	15	0.336	0.032	0.056	0	5.55111e-16	3
chr1	185357210	+	C	m5C_90197	18	13	22	17	0.725	0.105	0.183	0	1.61403e-06	3
chr1	189880806	-	C	m5C_90531	32	7	40	9	0.282	0.025	0.043	0	2.49911e-13	3
chr1	181167731	+	C	m5C_9073	77	23	97	28	0.296	0.011	0.02	0	0	3
chr1	59211149	-	C	m5C_90749	20	5	25	7	0.28	0.033	0.058	0	3.96776e-11	3
chr1	118835768	-	C	m5C_90768	15	5	19	6	0.345	0.065	0.113	0	6.77958e-08	3
chr1	86345214	-	C	m5C_9088	21	9	26	11	0.439	0.038	0.065	0	1.60609e-07	3
chr1	181167729	+	C	m5C_91179	74	25	93	32	0.344	0.026	0.044	0	0	3
chr1	71592436	-	C	m5C_9126	41	19	51	24	0.484	0.05	0.087	0	8.54872e-15	3
chr1	133007874	-	C	m5C_91747	37	10	47	13	0.279	0.02	0.035	0	0	3
chr1	131931519	+	C	m5C_91825	43	13	54	16	0.303	0.042	0.073	0	0	3
chr1	86345177	-	C	m5C_91917	13	8	17	10	0.629	0.059	0.102	0	2.5103e-06	3
chr1	177774835	-	C	m5C_92072	11	4	13	5	0.424	0.065	0.113	0	6.14617e-08	3
chr1	118678949	+	C	m5C_92215	173	57	219	71	0.335	0.026	0.045	0	0	3
chr1	71592439	-	C	m5C_92360	31	14	39	17	0.455	0.009	0.016	0	7.27918e-12	3
chr1	181816698	-	C	m5C_92589	15	4	19	5	0.281	0.042	0.072	0	3.87282e-08	3
chr1	133387091	-	C	m5C_93248	13	5	16	6	0.372	0.043	0.074	0	9.81593e-08	3
chr1	185357214	+	C	m5C_93324	19	16	24	20	0.862	0.07	0.121	0	7.16574e-06	3
chr1	23846458	-	C	m5C_93496	15	5	19	6	0.337	0.034	0.059	0	1.55477e-07	3
chr1	133387092	-	C	m5C_93759	13	5	16	6	0.373	0.017	0.029	0	1.1507e-07	3
chr1	131931540	+	C	m5C_93987	71	43	89	53	0.593	0.041	0.071	0	0	3
chr1	131931573	+	C	m5C_9427	129	46	162	57	0.358	0.021	0.037	0	0	3
chr1	131931481	+	C	m5C_94435	17	4	21	5	0.251	0.008	0.013	0	6.56717e-10	3
chr1	55086153	-	C	m5C_94589	17	8	22	10	0.442	0.039	0.068	0	5.41215e-08	3
chr1	92907348	+	C	m5C_94617	15	4	19	5	0.284	0.03	0.053	0	5.03938e-08	3
chr1	72212195	-	C	m5C_94745	168	46	211	58	0.273	0.023	0.039	0	0	3
chr1	78669254	+	C	m5C_94913	14	6	17	7	0.408	0.065	0.112	0	1.93289e-07	3
chr1	131129274	-	C	m5C_9550	42	10	53	13	0.247	0.018	0.032	0	0	3
chr1	86345216	-	C	m5C_95688	22	10	27	12	0.475	0.071	0.122	0	6.79598e-09	3
chr1	78669222	+	C	m5C_96765	18	17	23	21	0.922	0.023	0.04	0	9.30418e-06	3
chr1	178337305	-	C	m5C_9691	15	7	19	9	0.479	0.053	0.092	0	1.11246e-06	3
chr1	71592438	-	C	m5C_97633	43	24	54	30	0.56	0.066	0.114	0	1.30562e-13	3
chr1	181167657	+	C	m5C_97867	12	7	15	9	0.648	0.063	0.11	0	3.07766e-05	3
chr1	172067392	-	C	m5C_98380	15	5	19	6	0.349	0.068	0.117	0	8.3117e-08	3
chr1	86355339	-	C	m5C_98624	29	11	36	14	0.404	0.016	0.029	0	2.70057e-11	3
chr1	75180081	-	C	m5C_98970	11	3	14	3	0.262	0.021	0.036	1.31006e-14	4.76485e-09	3
chr1	24613059	+	C	m5C_99223	115	93	145	117	0.814	0.025	0.043	0	0	3
chr1	105990917	+	C	m5C_99348	18	9	22	11	0.505	0.098	0.17	0	2.58462e-06	3
chr1	63446057	+	C	m5C_9937	14	5	18	6	0.379	0.067	0.115	0	1.55477e-07	3
chr1	71592472	-	C	m5C_99550	15	9	19	12	0.568	0.075	0.13	0	1.27535e-07	3
chr10	128327381	+	C	m5C_100401	16	6	20	7	0.35	0.073	0.127	0	1.63758e-07	3
chr10	78439919	-	C	m5C_100708	34	25	43	31	0.733	0.024	0.042	0	2.81551e-09	3
chr10	61452594	-	C	m5C_100780	69	65	87	82	0.94	0.015	0.026	0	0	3
chr10	120083901	-	C	m5C_10161	29	15	37	18	0.489	0.087	0.15	0	6.95399e-12	3
chr10	70097206	+	C	m5C_102271	15	6	19	7	0.393	0.052	0.091	0	3.53442e-07	3
chr10	96617297	+	C	m5C_102289	30	13	38	16	0.399	0.062	0.108	0	8.99503e-13	3
chr10	78439969	-	C	m5C_102555	13	5	16	7	0.437	0.034	0.06	0	2.4601e-07	3
chr10	117691953	-	C	m5C_102791	18	8	23	10	0.473	0.013	0.023	0	2.45512e-06	3
chr10	78439921	-	C	m5C_103433	30	22	38	27	0.732	0.035	0.06	0	7.4409e-10	3
chr10	81626993	-	C	m5C_103540	25	12	31	15	0.478	0.044	0.077	0	1.24134e-09	3
chr10	61452601	-	C	m5C_104544	77	68	97	86	0.884	0.025	0.043	0	0	3
chr10	24187731	+	C	m5C_104947	12	3	15	4	0.309	0.062	0.107	0	1.42885e-08	3
chr10	80804474	+	C	m5C_105071	30	13	37	16	0.431	0.012	0.02	0	8.65439e-11	3
chr10	72657326	+	C	m5C_11138	76	18	96	23	0.244	0.012	0.02	0	0	3
chr10	81081897	+	C	m5C_11576	108	27	136	34	0.256	0.016	0.027	0	0	3
chr10	128327371	+	C	m5C_11701	17	10	21	12	0.567	0.075	0.129	0	1.88775e-07	3
chr10	77987668	-	C	m5C_12414	16	6	20	8	0.403	0.053	0.091	0	4.38999e-07	3
chr10	77987664	-	C	m5C_13102	19	6	23	7	0.315	0.043	0.074	0	7.33014e-09	3
chr10	95563878	-	C	m5C_13155	57	22	72	28	0.385	0.028	0.049	0	0	3
chr10	62767904	-	C	m5C_13534	14	5	17	7	0.406	0.022	0.037	0	2.61029e-07	3
chr10	80387151	-	C	m5C_13855	36	9	45	12	0.263	0.009	0.016	0	1.11022e-15	3
chr10	127067860	-	C	m5C_13877	109	44	137	55	0.399	0.04	0.069	0	0	3
chr10	81154084	-	C	m5C_14043	13	8	16	10	0.643	0.034	0.059	0	1.90722e-06	3
chr10	62578358	-	C	m5C_14950	120	34	151	43	0.289	0.008	0.014	0	0	3
chr10	91156715	-	C	m5C_15009	16	4	20	5	0.26	0.02	0.035	0	6.56258e-10	3
chr10	117691959	-	C	m5C_15669	15	5	18	6	0.328	0.054	0.094	0	6.77958e-08	3
chr10	129878749	-	C	m5C_1587	45	26	56	32	0.575	0.056	0.097	0	1.92069e-14	3
chr10	127067856	-	C	m5C_15987	106	50	134	63	0.461	0.054	0.093	0	0	3
chr10	70097199	+	C	m5C_16083	19	5	23	6	0.29	0.051	0.088	0	2.06386e-09	3
chr10	127067867	-	C	m5C_16163	103	31	129	39	0.301	0.032	0.056	0	0	3
chr10	79716736	+	C	m5C_16277	13	4	16	5	0.378	0.063	0.109	0	3.55321e-06	3
chr10	61452598	-	C	m5C_16739	63	60	80	76	0.947	0.013	0.022	0	1.11022e-16	3
chr10	61452588	-	C	m5C_18694	72	65	91	81	0.896	0.01	0.017	0	0	3
chr10	120083898	-	C	m5C_18981	34	14	42	18	0.42	0.064	0.111	0	9.05942e-14	3
chr10	80924565	-	C	m5C_19402	14	5	18	6	0.378	0.018	0.032	0	7.95166e-06	3
chr10	79682206	+	C	m5C_19536	40	32	50	40	0.795	0.043	0.074	0	1.72607e-10	3
chr10	81626992	-	C	m5C_19636	25	12	31	15	0.493	0.03	0.052	0	2.18445e-09	3
chr10	61452600	-	C	m5C_19914	93	84	117	105	0.899	0.017	0.03	0	0	3
chr10	61452604	-	C	m5C_20104	85	64	106	80	0.753	0.012	0.021	0	0	3
chr10	117691954	-	C	m5C_20123	16	8	20	10	0.497	0.024	0.042	0	1.79991e-06	3
chr10	80903494	-	C	m5C_21527	52	24	65	30	0.464	0.044	0.076	0	0	3
chr10	80577105	-	C	m5C_22572	62	18	78	23	0.308	0.043	0.075	0	0	3
chr10	127067920	-	C	m5C_22609	15	7	18	8	0.466	0.067	0.116	0	6.27462e-07	3
chr10	80283098	+	C	m5C_22628	83	33	105	41	0.4	0.037	0.065	0	0	3
chr10	80387149	-	C	m5C_22874	38	11	48	13	0.276	0.028	0.048	0	0	3
chr10	81350289	-	C	m5C_2303	50	16	63	20	0.315	0.018	0.031	0	0	3
chr10	80433364	-	C	m5C_23308	28	8	36	10	0.295	0.036	0.062	0	9.61231e-13	3
chr10	81386428	+	C	m5C_23423	17	6	21	8	0.385	0.063	0.108	0	1.03265e-08	3
chr10	80903493	-	C	m5C_23466	78	26	98	32	0.329	0.052	0.09	0	0	3
chr10	117710610	-	C	m5C_23871	58	25	73	32	0.437	0.02	0.034	0	0	3
chr10	61452592	-	C	m5C_23973	52	49	65	62	0.949	0.018	0.031	0	1.78602e-12	3
chr10	128327374	+	C	m5C_24201	17	9	22	12	0.528	0.059	0.101	0	6.00822e-09	3
chr10	78439932	-	C	m5C_24403	14	6	18	8	0.472	0.086	0.149	0	5.02668e-07	3
chr10	120083897	-	C	m5C_24686	36	18	46	22	0.471	0.078	0.134	0	4.30767e-14	3
chr10	63338935	-	C	m5C_2510	71	27	89	34	0.387	0.04	0.069	0	0	3
chr10	129878759	-	C	m5C_25876	50	11	62	14	0.23	0.021	0.036	0	0	3
chr10	80686905	-	C	m5C_26229	23	5	29	7	0.24	0.017	0.029	0	6.4837e-13	3
chr10	70097203	+	C	m5C_26789	15	5	19	6	0.319	0.022	0.038	0	1.1507e-07	3
chr10	70097202	+	C	m5C_26883	10	4	13	5	0.421	0.074	0.129	0	3.87282e-08	3
chr10	61099705	-	C	m5C_27102	21	6	26	8	0.297	0.047	0.081	0	1.7619e-10	3
chr10	80576999	-	C	m5C_27104	42	19	53	24	0.467	0.007	0.012	0	4.44089e-16	3
chr10	81559618	+	C	m5C_28086	118	65	148	82	0.554	0.006	0.011	0	0	3
chr10	62578367	-	C	m5C_2870	128	28	161	35	0.221	0.004	0.007	0	0	3
chr10	80804473	+	C	m5C_28822	27	13	34	16	0.478	0.018	0.032	0	2.5764e-09	3
chr10	62430610	-	C	m5C_29076	27	9	34	11	0.433	0.095	0.164	0	2.16457e-09	3
chr10	108333023	+	C	m5C_296	26	8	33	10	0.299	0.015	0.026	0	3.04874e-11	3
chr10	8729486	-	C	m5C_2995	47	22	59	28	0.475	0.02	0.035	0	1.11022e-16	3
chr10	62767901	-	C	m5C_29995	16	7	20	8	0.457	0.065	0.112	0	1.85812e-08	3
chr10	80622935	+	C	m5C_30082	62	17	77	21	0.283	0.018	0.031	0	0	3
chr10	80567312	-	C	m5C_30478	37	14	46	18	0.387	0.032	0.056	0	2.64677e-13	3
chr10	127301908	-	C	m5C_30720	10	4	13	5	0.383	0.059	0.103	0	1.34154e-06	3
chr10	61452607	-	C	m5C_30839	87	44	109	55	0.503	0.016	0.027	0	0	3
chr10	81566126	+	C	m5C_3098	47	13	59	16	0.281	0.01	0.017	0	0	3
chr10	128087667	+	C	m5C_31138	17	6	21	7	0.383	0.065	0.112	0	4.56146e-07	3
chr10	96617258	+	C	m5C_31457	41	27	52	34	0.663	0.052	0.09	0	1.05138e-12	3
chr10	75859770	-	C	m5C_31543	83	25	104	31	0.302	0.016	0.027	0	0	3
chr10	81350296	-	C	m5C_31822	58	15	73	18	0.256	0.003	0.006	0	0	3
chr10	23787167	-	C	m5C_31908	600	203	757	256	0.34	0.017	0.029	0	0	3
chr10	78439922	-	C	m5C_32148	25	18	32	23	0.748	0.049	0.085	0	5.65798e-08	3
chr10	80686904	-	C	m5C_32389	23	5	29	6	0.232	0.01	0.018	0	4.74953e-13	3
chr10	80741993	-	C	m5C_32626	78	19	98	24	0.25	0.03	0.053	0	0	3
chr10	78439927	-	C	m5C_32941	18	9	23	11	0.489	0.093	0.161	0	1.06701e-07	3
chr10	127044648	+	C	m5C_33030	14	4	18	5	0.345	0.082	0.143	0	7.26014e-08	3
chr10	79960270	+	C	m5C_3358	52	17	66	22	0.358	0.064	0.111	0	0	3
chr10	129878786	-	C	m5C_33771	25	14	32	17	0.56	0.036	0.063	0	1.77707e-10	3
chr10	80622937	+	C	m5C_33886	100	23	126	29	0.234	0.005	0.009	0	0	3
chr10	79682207	+	C	m5C_34121	52	43	65	54	0.824	0.029	0.05	0	3.07932e-12	3
chr10	127067866	-	C	m5C_34729	107	37	135	46	0.339	0.032	0.056	0	0	3
chr10	81566132	+	C	m5C_35048	44	15	56	18	0.324	0.034	0.059	0	0	3
chr10	61452610	-	C	m5C_35790	104	25	130	31	0.241	0.008	0.013	0	0	3
chr10	80157682	+	C	m5C_37217	20	9	25	12	0.459	0.097	0.168	0	1.26339e-07	3
chr10	59348369	+	C	m5C_37485	71	15	90	18	0.251	0.016	0.028	0	0	3
chr10	81626995	-	C	m5C_37565	20	16	25	19	0.758	0.057	0.099	0	4.88795e-06	3
chr10	81350294	-	C	m5C_38067	52	12	65	15	0.23	0.005	0.009	0	0	3
chr10	78439931	-	C	m5C_38126	17	8	22	10	0.498	0.069	0.12	0	1.00743e-07	3
chr10	60049767	+	C	m5C_3817	14	4	18	5	0.276	0.032	0.056	0	2.68554e-08	3
chr10	80549348	-	C	m5C_38564	35	12	44	15	0.34	0.055	0.095	0	5.99076e-13	3
chr10	58422598	+	C	m5C_38656	48	9	61	11	0.211	0.009	0.016	0	0	3
chr10	81566140	+	C	m5C_39520	28	16	35	20	0.606	0.026	0.045	0	4.03757e-11	3
chr10	61452609	-	C	m5C_3971	105	28	132	36	0.272	0.011	0.019	0	0	3
chr10	81070184	+	C	m5C_39829	27	8	34	10	0.304	0.036	0.062	0	4.21774e-13	3
chr10	78439959	-	C	m5C_40020	14	6	18	8	0.464	0.015	0.026	0	6.15006e-07	3
chr10	95563879	-	C	m5C_40052	46	14	58	18	0.317	0.03	0.053	0	0	3
chr10	91156876	-	C	m5C_4016	10	8	13	10	0.783	0.049	0.085	0	2.37643e-06	3
chr10	80387385	-	C	m5C_40750	16	4	20	5	0.278	0.027	0.046	0	8.90707e-10	3
chr10	81566137	+	C	m5C_40761	42	14	53	18	0.339	0.024	0.041	0	0	3
chr10	52418019	+	C	m5C_40874	172	75	216	94	0.44	0.014	0.024	0	0	3
chr10	127067857	-	C	m5C_41157	81	31	101	39	0.377	0.047	0.081	0	0	3
chr10	77063995	-	C	m5C_41495	20	5	26	6	0.245	0.02	0.035	0	2.01172e-13	3
chr10	128087666	+	C	m5C_4159	13	6	16	7	0.492	0.085	0.147	0	3.89541e-07	3
chr10	129878736	-	C	m5C_41818	62	21	78	27	0.343	0.017	0.03	0	0	3
chr10	117691952	-	C	m5C_42339	19	8	24	10	0.468	0.029	0.05	0	1.05398e-07	3
chr10	61452603	-	C	m5C_4238	96	74	121	93	0.767	0.01	0.017	0	0	3
chr10	80932017	+	C	m5C_4285	34	11	43	13	0.327	0.044	0.076	0	2.15383e-13	3
chr10	79952826	+	C	m5C_43229	17	6	21	8	0.375	0.098	0.171	0	4.91241e-09	3
chr10	81369154	-	C	m5C_43645	27	11	34	14	0.402	0.017	0.03	0	2.02216e-11	3
chr10	80828332	+	C	m5C_4449	101	58	127	73	0.578	0.005	0.008	0	0	3
chr10	80804472	+	C	m5C_44568	26	13	33	16	0.502	0.019	0.033	0	1.03682e-10	3
chr10	76379926	-	C	m5C_44886	40	14	50	17	0.354	0.037	0.065	0	0	3
chr10	81565604	+	C	m5C_45497	758	193	955	243	0.255	0.004	0.007	0	0	3
chr10	96617299	+	C	m5C_46020	63	40	80	50	0.623	0.043	0.074	0	0	3
chr10	77589732	+	C	m5C_46845	21	10	26	13	0.508	0.073	0.126	0	3.19829e-07	3
chr10	128084909	+	C	m5C_46980	11	8	13	10	0.79	0.048	0.083	0	2.88646e-06	3
chr10	127067846	-	C	m5C_4699	83	37	105	46	0.44	0.034	0.059	0	0	3
chr10	81566139	+	C	m5C_4719	37	17	46	22	0.461	0.05	0.087	0	2.29916e-12	3
chr10	129878785	-	C	m5C_47692	27	15	34	18	0.549	0.048	0.084	0	3.34314e-10	3
chr10	79682201	+	C	m5C_47963	39	30	48	38	0.789	0.026	0.046	0	8.84491e-11	3
chr10	81626999	-	C	m5C_48188	14	9	17	11	0.617	0.027	0.048	0	2.89967e-06	3
chr10	80826891	+	C	m5C_49030	71	29	90	37	0.422	0.021	0.036	0	0	3
chr10	78439935	-	C	m5C_49948	17	4	21	5	0.247	0.022	0.038	0	6.56258e-10	3
chr10	78439917	-	C	m5C_50600	35	25	44	32	0.718	0.033	0.057	0	1.61136e-10	3
chr10	61691354	+	C	m5C_50705	60	27	76	34	0.468	0.039	0.068	0	0	3
chr10	80387155	-	C	m5C_51151	23	7	29	8	0.307	0.015	0.025	0	4.56677e-10	3
chr10	81559628	+	C	m5C_52760	198	86	249	108	0.437	0.022	0.037	0	0	3
chr10	78439960	-	C	m5C_53042	11	4	14	5	0.378	0.059	0.102	0	4.26502e-08	3
chr10	81081898	+	C	m5C_53370	130	29	164	36	0.224	0.013	0.023	0	0	3
chr10	80421371	-	C	m5C_53756	30	12	38	16	0.424	0.073	0.127	0	7.08655e-13	3
chr10	70097200	+	C	m5C_54261	18	5	22	6	0.3	0.014	0.025	0	3.16226e-09	3
chr10	40322420	+	C	m5C_54950	46	12	59	15	0.264	0.026	0.045	0	0	3
chr10	96617295	+	C	m5C_5552	48	26	60	33	0.54	0.02	0.034	0	1.11022e-15	3
chr10	128087644	+	C	m5C_55692	17	6	21	8	0.385	0.08	0.139	0	8.40833e-09	3
chr10	61452589	-	C	m5C_55798	53	48	66	61	0.921	0.013	0.022	0	9.49241e-14	3
chr10	62578364	-	C	m5C_56154	173	36	218	46	0.212	0.008	0.014	0	0	3
chr10	111497581	+	C	m5C_5657	54	14	67	17	0.276	0.028	0.048	0	0	3
chr10	81566131	+	C	m5C_57304	43	16	54	20	0.383	0.004	0.007	0	0	3
chr10	129878746	-	C	m5C_57378	56	31	71	39	0.547	0.005	0.008	0	0	3
chr10	127067863	-	C	m5C_57702	92	30	116	38	0.326	0.038	0.066	0	0	3
chr10	77645855	+	C	m5C_57845	18	4	23	5	0.287	0.012	0.02	0	7.99325e-08	3
chr10	80622936	+	C	m5C_58009	80	20	101	25	0.249	0.007	0.012	0	0	3
chr10	62271621	-	C	m5C_58251	46	13	58	16	0.292	0.035	0.06	0	0	3
chr10	81082145	+	C	m5C_58485	38	9	48	12	0.253	0.015	0.025	0	0	3
chr10	81559629	+	C	m5C_58744	234	97	294	122	0.417	0.018	0.032	0	0	3
chr10	81566138	+	C	m5C_59378	41	15	51	19	0.37	0.034	0.059	0	0	3
chr10	129878750	-	C	m5C_5974	40	20	50	26	0.516	0.028	0.048	0	6.88116e-13	3
chr10	80567303	-	C	m5C_59883	34	12	43	16	0.348	0.058	0.101	0	1.66533e-14	3
chr10	81566130	+	C	m5C_60492	45	15	57	19	0.334	0.005	0.009	0	0	3
chr10	128252357	+	C	m5C_61524	17	4	21	5	0.272	0.015	0.026	0	5.03938e-08	3
chr10	8729482	-	C	m5C_61530	65	28	82	35	0.429	0.005	0.009	0	0	3
chr10	80157683	+	C	m5C_61944	21	8	26	10	0.368	0.07	0.121	0	3.68163e-08	3
chr10	81178865	+	C	m5C_61973	176	48	221	61	0.299	0.011	0.018	0	0	3
chr10	79858995	+	C	m5C_6199	25	6	32	7	0.271	0.033	0.057	0	1.21467e-10	3
chr10	80924566	-	C	m5C_62140	11	4	14	5	0.411	0.04	0.069	0	3.55321e-06	3
chr10	77987709	-	C	m5C_62280	13	5	16	6	0.385	0.04	0.07	0	1.07469e-07	3
chr10	80640462	+	C	m5C_62386	34	7	43	9	0.217	0.009	0.015	0	2.22045e-15	3
chr10	80567311	-	C	m5C_62440	37	15	46	19	0.412	0.008	0.013	0	4.94493e-13	3
chr10	96617298	+	C	m5C_62508	46	28	58	35	0.597	0.034	0.058	0	3.33067e-15	3
chr10	80567306	-	C	m5C_62581	36	13	45	16	0.353	0.033	0.057	0	5.83977e-14	3
chr10	79682212	+	C	m5C_637	55	27	70	34	0.491	0.008	0.013	0	0	3
chr10	7713869	+	C	m5C_63876	14	3	18	4	0.27	0.053	0.092	0	8.51482e-07	3
chr10	81154276	-	C	m5C_64150	35	25	44	31	0.728	0.05	0.087	0	1.59184e-10	3
chr10	81322554	+	C	m5C_64219	18	5	23	6	0.267	0.027	0.047	0	2.47039e-11	3
chr10	62767902	-	C	m5C_64235	15	5	18	6	0.357	0.08	0.139	0	8.88248e-10	3
chr10	80157684	+	C	m5C_64434	24	8	30	11	0.319	0.063	0.108	0	2.4609e-11	3
chr10	119239765	-	C	m5C_64772	60	17	76	21	0.279	0.01	0.018	0	0	3
chr10	91156843	-	C	m5C_65120	16	6	20	8	0.378	0.076	0.131	0	2.80962e-07	3
chr10	77987662	-	C	m5C_65146	18	5	23	7	0.302	0.021	0.036	0	5.26941e-09	3
chr10	79978503	-	C	m5C_65326	14	5	18	7	0.421	0.102	0.176	0	2.00874e-07	3
chr10	127067919	-	C	m5C_66778	30	7	38	8	0.232	0.012	0.021	0	1.11022e-15	3
chr10	78439934	-	C	m5C_66847	17	5	21	6	0.281	0.029	0.05	0	1.75051e-09	3
chr10	80656284	-	C	m5C_67201	100	50	126	63	0.501	0.006	0.011	0	0	3
chr10	96617256	+	C	m5C_67381	28	15	36	19	0.538	0.038	0.065	0	3.79391e-10	3
chr10	91156846	-	C	m5C_67843	15	6	18	7	0.408	0.056	0.097	0	2.60962e-07	3
chr10	120083931	-	C	m5C_68308	40	15	50	19	0.4	0.054	0.094	0	9.10383e-15	3
chr10	78439918	-	C	m5C_68620	35	25	44	32	0.74	0.037	0.064	0	1.85564e-10	3
chr10	79682202	+	C	m5C_68743	51	41	64	51	0.801	0.028	0.049	0	1.36557e-12	3
chr10	61452597	-	C	m5C_69832	79	74	99	94	0.945	0.014	0.024	0	0	3
chr10	81350295	-	C	m5C_6985	54	14	68	17	0.256	0.003	0.005	0	0	3
chr10	128920020	-	C	m5C_70089	30	10	37	13	0.368	0.034	0.058	0	9.68392e-12	3
chr10	7713867	+	C	m5C_7013	13	3	16	4	0.288	0.031	0.054	0	1.68952e-08	3
chr10	81566127	+	C	m5C_70336	47	17	59	22	0.366	0.015	0.026	0	0	3
chr10	128084936	+	C	m5C_70383	14	6	18	8	0.461	0.112	0.195	0	3.89541e-07	3
chr10	80115953	+	C	m5C_71142	29	9	37	11	0.315	0.017	0.029	0	4.92939e-14	3
chr10	77078463	-	C	m5C_71372	29	9	36	11	0.347	0.046	0.079	0	1.5381e-12	3
chr10	81566129	+	C	m5C_72380	45	15	57	18	0.323	0.024	0.042	0	0	3
chr10	61452606	-	C	m5C_73861	101	51	127	64	0.501	0.014	0.025	0	0	3
chr10	127301903	-	C	m5C_74255	11	4	13	5	0.398	0.07	0.12	0	1.92059e-06	3
chr10	96617304	+	C	m5C_7436	63	30	79	37	0.475	0.012	0.02	0	0	3
chr10	8729483	-	C	m5C_74540	61	25	76	31	0.41	0.007	0.012	0	0	3
chr10	129878770	-	C	m5C_74852	38	15	48	19	0.393	0.037	0.065	0	2.22045e-16	3
chr10	80576998	-	C	m5C_75123	49	16	61	20	0.341	0.004	0.007	0	0	3
chr10	127067862	-	C	m5C_75475	105	42	132	53	0.395	0.04	0.069	0	0	3
chr10	96618383	+	C	m5C_75809	30	6	37	8	0.232	0.011	0.019	0	6.86118e-14	3
chr10	128087646	+	C	m5C_75906	16	5	20	7	0.368	0.07	0.121	0	3.89354e-09	3
chr10	81559616	+	C	m5C_7642	72	59	90	74	0.826	0.021	0.036	0	1.11022e-16	3
chr10	129878737	-	C	m5C_7685	52	24	66	30	0.456	0.004	0.006	0	0	3
chr10	77987667	-	C	m5C_77558	19	8	24	10	0.41	0.019	0.033	0	5.86431e-08	3
chr10	127067915	-	C	m5C_78314	36	11	45	13	0.303	0.013	0.022	0	6.43929e-15	3
chr10	61452595	-	C	m5C_78498	56	53	71	67	0.946	0.021	0.037	0	4.91385e-13	3
chr10	40288061	-	C	m5C_78844	13	3	16	4	0.249	0.008	0.015	1.9984e-15	8.97896e-09	3
chr10	81044834	-	C	m5C_78892	21	4	26	5	0.224	0.012	0.02	0	1.05358e-11	3
chr10	128087648	+	C	m5C_78996	17	5	21	6	0.337	0.082	0.143	0	2.06386e-09	3
chr10	80899915	-	C	m5C_79393	30	10	37	12	0.338	0.022	0.038	0	1.11577e-13	3
chr10	80622934	+	C	m5C_7963	46	13	57	17	0.304	0.015	0.027	0	0	3
chr10	128087645	+	C	m5C_79669	17	6	21	8	0.414	0.083	0.143	0	1.33819e-08	3
chr10	78439911	-	C	m5C_79702	24	7	31	8	0.285	0.011	0.018	0	7.58482e-12	3
chr10	80622883	+	C	m5C_79840	28	8	35	10	0.282	0.026	0.045	0	4.996e-15	3
chr10	63338939	-	C	m5C_80302	43	17	54	21	0.393	0.02	0.035	0	0	3
chr10	77063985	-	C	m5C_80496	24	6	30	7	0.247	0.013	0.022	0	1.52944e-12	3
chr10	81350290	-	C	m5C_8056	40	9	51	12	0.237	0.005	0.009	0	0	3
chr10	78439925	-	C	m5C_80867	25	16	32	20	0.637	0.032	0.055	0	1.84851e-08	3
chr10	127067833	-	C	m5C_81131	39	26	49	33	0.686	0.046	0.08	0	1.57265e-11	3
chr10	120083920	-	C	m5C_81292	38	10	48	13	0.295	0.048	0.084	0	0	3
chr10	80567308	-	C	m5C_81446	21	10	26	13	0.492	0.026	0.045	0	1.28461e-08	3
chr10	81559627	+	C	m5C_81622	158	60	199	75	0.381	0.019	0.033	0	0	3
chr10	81566134	+	C	m5C_81982	42	13	53	17	0.312	0.034	0.059	0	0	3
chr10	81559590	+	C	m5C_82601	37	11	47	14	0.319	0.056	0.097	0	2.22045e-16	3
chr10	8729491	-	C	m5C_83339	38	15	47	19	0.424	0.055	0.096	0	4.00569e-13	3
chr10	61449976	-	C	m5C_83571	22	7	27	9	0.349	0.045	0.077	0	3.69744e-08	3
chr10	120083900	-	C	m5C_83645	35	17	43	22	0.484	0.079	0.136	0	1.99141e-12	3
chr10	80924560	-	C	m5C_83771	14	4	18	5	0.321	0.036	0.062	0	6.14617e-08	3
chr10	120083903	-	C	m5C_83866	22	12	27	15	0.581	0.069	0.12	0	3.67828e-08	3
chr10	80567305	-	C	m5C_83920	32	13	41	16	0.383	0.068	0.118	0	3.61933e-14	3
chr10	63338938	-	C	m5C_83953	57	23	72	29	0.402	0.022	0.038	0	0	3
chr10	81082144	+	C	m5C_84153	24	9	30	11	0.37	0.01	0.018	0	8.88174e-11	3
chr10	80567307	-	C	m5C_84891	24	12	31	15	0.477	0.027	0.047	0	1.26606e-09	3
chr10	119239751	-	C	m5C_84992	43	12	54	15	0.286	0.025	0.043	0	0	3
chr10	81559630	+	C	m5C_85134	241	80	303	101	0.335	0.012	0.021	0	0	3
chr10	69346152	-	C	m5C_85785	127	26	160	33	0.238	0.006	0.01	0	0	3
chr10	117691958	-	C	m5C_86626	14	4	18	5	0.312	0.049	0.085	0	3.6158e-08	3
chr10	58422602	+	C	m5C_87454	19	7	24	9	0.387	0.07	0.12	0	3.81718e-10	3
chr10	96617300	+	C	m5C_87699	91	61	115	76	0.666	0.01	0.018	0	0	3
chr10	80932016	+	C	m5C_87763	32	10	40	13	0.348	0.086	0.148	0	6.52811e-14	3
chr10	79682211	+	C	m5C_881	44	28	56	35	0.629	0.022	0.039	0	9.23706e-14	3
chr10	117061337	-	C	m5C_88353	43	10	54	13	0.252	0.014	0.024	0	0	3
chr10	14655623	-	C	m5C_89439	19	5	24	6	0.281	0.035	0.061	0	2.68767e-09	3
chr10	62578359	-	C	m5C_90409	83	30	105	37	0.364	0.025	0.044	0	0	3
chr10	81559625	+	C	m5C_90567	152	70	191	88	0.461	0.028	0.049	0	0	3
chr10	61452586	-	C	m5C_93126	56	34	70	42	0.611	0.053	0.092	0	2.22045e-16	3
chr10	63338936	-	C	m5C_93250	60	20	76	25	0.34	0.049	0.085	0	0	3
chr10	42183767	-	C	m5C_93352	53	16	67	21	0.319	0.03	0.051	0	0	3
chr10	111493370	+	C	m5C_93360	61	23	76	28	0.394	0.031	0.054	0	0	3
chr10	117824612	-	C	m5C_9360	38	14	48	18	0.387	0.008	0.013	0	2.22045e-16	3
chr10	34284635	+	C	m5C_93830	15	4	19	5	0.301	0.024	0.042	0	8.03451e-10	3
chr10	128327373	+	C	m5C_94175	17	9	21	11	0.512	0.069	0.12	0	1.10509e-07	3
chr10	61452591	-	C	m5C_94391	66	61	83	76	0.919	0.016	0.028	0	2.22045e-15	3
chr10	80387150	-	C	m5C_94989	37	10	46	12	0.265	0.014	0.025	0	0	3
chr10	128126756	+	C	m5C_95577	38	11	48	14	0.355	0.038	0.066	0	6.67799e-13	3
chr10	61452585	-	C	m5C_95996	88	47	110	60	0.548	0.067	0.115	0	0	3
chr10	128704866	-	C	m5C_96138	61	17	77	21	0.284	0.026	0.046	0	0	3
chr10	91156807	-	C	m5C_96159	19	4	24	5	0.231	0.025	0.043	0	9.2879e-12	3
chr10	8729481	-	C	m5C_96366	71	31	90	39	0.444	0.02	0.034	0	0	3
chr10	80387148	-	C	m5C_96964	38	10	48	12	0.261	0.012	0.021	0	0	3
chr10	77987711	-	C	m5C_974	13	5	16	6	0.421	0.051	0.088	0	1.65549e-07	3
chr10	80902823	-	C	m5C_97648	26	8	33	10	0.323	0.022	0.038	0	7.7538e-13	3
chr10	128087618	+	C	m5C_98856	20	6	25	8	0.335	0.05	0.087	0	2.15415e-10	3
chr10	80932015	+	C	m5C_99299	30	9	37	11	0.318	0.043	0.075	0	3.04201e-14	3
chr10	80903495	-	C	m5C_99474	42	23	53	29	0.556	0.045	0.079	0	4.996e-15	3
chr10	81626996	-	C	m5C_99624	17	13	21	16	0.748	0.072	0.125	0	1.2786e-06	3
chr10	79541888	-	C	m5C_99795	19	4	24	5	0.291	0.025	0.043	0	1.24176e-09	3
chr11	94991661	+	C	m5C_100278	15	5	19	7	0.37	0.055	0.094	0	2.00874e-07	3
chr11	6625485	-	C	m5C_101072	45	23	56	29	0.514	0.05	0.086	0	5.88418e-15	3
chr11	102308972	-	C	m5C_101105	30	8	38	10	0.278	0.03	0.052	0	1.46549e-14	3
chr11	97623199	+	C	m5C_101811	18	6	22	7	0.324	0.072	0.125	0	6.35021e-09	3
chr11	120956633	+	C	m5C_102142	78	23	98	29	0.292	0.014	0.025	0	0	3
chr11	85189951	-	C	m5C_103032	154	86	194	108	0.557	0.02	0.034	0	0	3
chr11	117986944	+	C	m5C_103112	46	18	58	23	0.404	0.035	0.061	0	2.22045e-16	3
chr11	93885610	-	C	m5C_103236	51	16	64	20	0.314	0.008	0.014	0	0	3
chr11	65788183	-	C	m5C_103286	27	8	34	10	0.297	0.025	0.043	0	7.27418e-13	3
chr11	33151225	-	C	m5C_103292	21	9	27	11	0.432	0.041	0.072	0	3.65876e-09	3
chr11	102152703	-	C	m5C_103575	27	19	34	24	0.717	0.04	0.07	0	4.19718e-09	3
chr11	68986828	-	C	m5C_103595	49	12	62	15	0.236	0.014	0.024	0	0	3
chr11	69651035	+	C	m5C_103617	21	15	26	18	0.706	0.017	0.029	0	1.8966e-07	3
chr11	33151244	-	C	m5C_103738	21	8	26	10	0.405	0.026	0.044	0	1.97482e-09	3
chr11	60811039	-	C	m5C_103772	212	56	267	71	0.264	0.015	0.027	0	0	3
chr11	120065514	-	C	m5C_103945	45	14	57	18	0.327	0.044	0.076	0	0	3
chr11	3248947	-	C	m5C_104044	36	13	45	16	0.378	0.025	0.043	0	6.43929e-14	3
chr11	51976020	+	C	m5C_104283	37	12	46	15	0.381	0.063	0.109	0	1.4877e-14	3
chr11	33154248	-	C	m5C_104390	60	39	76	49	0.65	0.043	0.074	0	0	3
chr11	17953685	-	C	m5C_104919	19	12	24	15	0.627	0.033	0.057	0	3.78628e-08	3
chr11	58116280	+	C	m5C_105064	16	9	20	11	0.58	0.055	0.095	0	4.50716e-06	3
chr11	3248948	-	C	m5C_10708	27	8	34	10	0.312	0.05	0.086	0	3.39071e-11	3
chr11	68986867	-	C	m5C_10811	13	9	16	12	0.712	0.074	0.128	0	4.32428e-06	3
chr11	84880502	+	C	m5C_10851	19	5	24	6	0.258	0.01	0.018	0	1.9823e-09	3
chr11	85189949	-	C	m5C_11020	147	73	185	92	0.502	0.016	0.027	0	0	3
chr11	76399095	-	C	m5C_11494	14	4	17	5	0.299	0.021	0.036	0	5.7928e-10	3
chr11	33154250	-	C	m5C_11500	52	33	66	42	0.638	0.046	0.079	0	2.22045e-15	3
chr11	48817281	-	C	m5C_1159	58	36	73	46	0.626	0.019	0.032	0	0	3
chr11	75620254	+	C	m5C_11627	36	16	45	20	0.468	0.058	0.1	0	8.21121e-13	3
chr11	116131868	-	C	m5C_11753	13	11	16	13	0.806	0.079	0.138	0	8.61294e-06	3
chr11	97777706	-	C	m5C_11924	17	7	21	8	0.42	0.021	0.036	0	8.81965e-07	3
chr11	97048162	+	C	m5C_1201	39	15	49	19	0.398	0.025	0.044	0	1.5099e-14	3
chr11	97778806	-	C	m5C_12135	31	11	39	14	0.352	0.073	0.126	0	2.77334e-13	3
chr11	115395429	+	C	m5C_12546	14	10	17	12	0.744	0.106	0.183	0	2.61539e-07	3
chr11	121260301	+	C	m5C_12565	19	5	24	6	0.327	0.042	0.072	0	1.55477e-07	3
chr11	33151203	-	C	m5C_12579	21	14	26	18	0.655	0.05	0.087	0	1.14399e-07	3
chr11	51643633	-	C	m5C_12651	60	18	75	22	0.302	0.008	0.014	0	0	3
chr11	62538926	-	C	m5C_12675	51	15	64	19	0.306	0.019	0.033	0	0	3
chr11	52396524	+	C	m5C_13016	28	18	35	22	0.659	0.066	0.115	0	2.02427e-09	3
chr11	103063819	+	C	m5C_13085	29	7	37	8	0.289	0.024	0.042	0	8.9706e-14	3
chr11	69633352	+	C	m5C_13165	15	5	19	6	0.325	0.051	0.088	0	8.85182e-08	3
chr11	100768081	-	C	m5C_13323	17	5	21	6	0.287	0.012	0.021	0	1.1507e-07	3
chr11	113728853	-	C	m5C_13499	30	8	37	10	0.277	0.034	0.058	0	7.78488e-13	3
chr11	78182405	-	C	m5C_13926	19	5	23	6	0.273	0.034	0.06	0	2.08482e-11	3
chr11	95865715	-	C	m5C_14088	22	21	28	27	0.973	0.022	0.038	0	2.93466e-06	3
chr11	52386348	+	C	m5C_14183	23	16	29	21	0.739	0.029	0.05	0	2.32581e-08	3
chr11	120709160	+	C	m5C_1419	18	6	23	8	0.349	0.082	0.142	0	3.64692e-07	3
chr11	78261834	+	C	m5C_14355	33	20	42	25	0.598	0.018	0.031	0	1.13365e-11	3
chr11	106055608	+	C	m5C_14448	12	6	15	7	0.489	0.023	0.04	0	3.53442e-07	3
chr11	98901387	+	C	m5C_14541	18	6	23	8	0.379	0.045	0.077	0	2.82011e-10	3
chr11	51992227	-	C	m5C_14802	41	32	52	40	0.772	0.022	0.039	0	1.11642e-11	3
chr11	106055609	+	C	m5C_15031	20	8	26	10	0.392	0.021	0.037	0	1.42808e-09	3
chr11	103117323	+	C	m5C_15403	19	5	24	7	0.336	0.092	0.16	0	1.58649e-07	3
chr11	97779999	-	C	m5C_15480	28	10	35	12	0.35	0.075	0.13	0	1.72606e-12	3
chr11	101294483	-	C	m5C_15508	28	7	35	8	0.261	0.032	0.055	0	1.11022e-15	3
chr11	72390733	-	C	m5C_15728	83	40	104	51	0.488	0.016	0.029	0	0	3
chr11	76399099	-	C	m5C_15928	14	5	18	7	0.39	0.023	0.041	0	2.00874e-07	3
chr11	105181881	+	C	m5C_17073	33	24	41	31	0.759	0.024	0.041	0	2.45897e-09	3
chr11	68210132	-	C	m5C_17075	87	28	110	35	0.344	0.003	0.005	0	0	3
chr11	62514099	+	C	m5C_17257	29	12	37	15	0.407	0.05	0.086	0	9.11493e-13	3
chr11	78509128	-	C	m5C_17452	17	7	22	8	0.405	0.023	0.04	0	2.28217e-08	3
chr11	75454294	-	C	m5C_17558	12	3	15	4	0.287	0.046	0.08	2.22045e-16	4.57713e-07	3
chr11	97068376	+	C	m5C_1761	33	7	42	9	0.23	0.01	0.018	0	0	3
chr11	33154254	-	C	m5C_17907	51	29	64	37	0.576	0.013	0.022	0	7.54952e-15	3
chr11	95865725	-	C	m5C_17959	16	14	20	17	0.86	0.024	0.042	0	2.16926e-06	3
chr11	117986945	+	C	m5C_18490	61	18	77	23	0.302	0.027	0.047	0	0	3
chr11	72448218	+	C	m5C_18704	36	8	45	10	0.233	0.016	0.027	0	6.88338e-15	3
chr11	53259981	-	C	m5C_18721	24	6	31	8	0.329	0.044	0.076	0	1.43433e-08	3
chr11	51992226	-	C	m5C_18776	42	34	53	43	0.814	0.011	0.019	0	2.58378e-11	3
chr11	78022503	+	C	m5C_18901	14	5	18	6	0.363	0.024	0.041	0	1.55477e-07	3
chr11	33158899	-	C	m5C_1908	16	13	20	17	0.834	0.02	0.035	0	2.10308e-06	3
chr11	62514102	+	C	m5C_19087	30	13	37	16	0.442	0.048	0.084	0	2.29061e-12	3
chr11	17953688	-	C	m5C_19615	46	16	57	20	0.345	0.012	0.021	0	0	3
chr11	6625488	-	C	m5C_19811	45	25	56	31	0.553	0.057	0.099	0	2.65343e-13	3
chr11	29742456	+	C	m5C_19967	36	9	45	11	0.264	0.018	0.032	0	0	3
chr11	51606423	-	C	m5C_19989	39	23	49	29	0.602	0.042	0.073	0	3.24496e-12	3
chr11	60811044	-	C	m5C_1999	111	40	139	51	0.367	0.021	0.036	0	0	3
chr11	78509127	-	C	m5C_20143	17	6	21	8	0.395	0.014	0.024	0	1.68479e-08	3
chr11	33159711	-	C	m5C_20215	48	45	61	57	0.945	0.014	0.024	0	6.49358e-12	3
chr11	96096125	-	C	m5C_20277	18	7	22	8	0.383	0.021	0.036	0	2.32166e-08	3
chr11	6526832	-	C	m5C_20771	16	7	20	9	0.45	0.079	0.136	0	8.25955e-07	3
chr11	97623279	+	C	m5C_20938	24	9	30	11	0.368	0.036	0.062	0	1.10089e-10	3
chr11	17953687	+	C	m5C_21296	14	4	18	5	0.322	0.06	0.104	0	5.24057e-08	3
chr11	67064724	+	C	m5C_21338	49	21	61	27	0.451	0.033	0.057	0	0	3
chr11	72390772	-	C	m5C_21727	30	19	38	24	0.634	0.026	0.045	0	1.79395e-10	3
chr11	6527514	-	C	m5C_21766	38	10	48	12	0.261	0.002	0.004	0	0	3
chr11	58116273	+	C	m5C_21851	13	6	16	8	0.493	0.065	0.113	0	4.86402e-07	3
chr11	69669716	-	C	m5C_22201	43	25	54	31	0.563	0.101	0.175	0	2.20934e-13	3
chr11	105181875	+	C	m5C_22275	48	29	61	36	0.615	0.034	0.06	0	3.33067e-16	3
chr11	96100320	-	C	m5C_22436	34	11	43	13	0.326	0.024	0.041	0	1.11022e-16	3
chr11	68986840	-	C	m5C_22476	28	8	35	10	0.293	0.027	0.048	0	6.8634e-13	3
chr11	5876916	-	C	m5C_22921	57	18	72	23	0.329	0.028	0.048	0	0	3
chr11	6527484	-	C	m5C_23051	54	19	67	24	0.357	0.035	0.061	0	0	3
chr11	33154251	-	C	m5C_23174	39	19	49	24	0.497	0.074	0.128	0	4.86233e-12	3
chr11	69981265	+	C	m5C_23176	22	7	27	8	0.32	0.038	0.066	0	6.17795e-12	3
chr11	48802773	+	C	m5C_2318	26	13	33	17	0.517	0.054	0.094	0	3.4629e-09	3
chr11	6527505	-	C	m5C_23324	53	27	67	34	0.52	0.015	0.026	0	0	3
chr11	33151206	-	C	m5C_23400	28	13	35	17	0.489	0.043	0.075	0	1.36803e-10	3
chr11	117987008	+	C	m5C_23486	30	9	37	11	0.298	0.013	0.023	0	3.06422e-14	3
chr11	50225584	+	C	m5C_23585	13	7	16	9	0.57	0.059	0.102	0	1.13674e-06	3
chr11	72390775	-	C	m5C_23666	29	13	36	16	0.446	0.015	0.025	0	2.36433e-12	3
chr11	33151175	-	C	m5C_23760	39	9	49	11	0.23	0.012	0.021	0	0	3
chr11	67064694	+	C	m5C_23981	34	18	43	22	0.519	0.031	0.053	0	1.03477e-10	3
chr11	119898656	+	C	m5C_24012	33	9	42	12	0.289	0.036	0.063	0	4.44089e-16	3
chr11	102307981	-	C	m5C_24133	14	7	18	9	0.572	0.068	0.117	0	4.53233e-08	3
chr11	23647290	-	C	m5C_24164	13	5	17	6	0.353	0.046	0.08	0	6.77958e-08	3
chr11	46125121	+	C	m5C_24236	15	4	18	5	0.285	0.022	0.038	0	3.87282e-08	3
chr11	117987006	+	C	m5C_24251	16	7	21	9	0.442	0.037	0.064	0	1.10013e-06	3
chr11	95865744	-	C	m5C_2451	13	10	17	12	0.708	0.061	0.106	0	4.19352e-06	3
chr11	52386334	+	C	m5C_2460	22	10	28	13	0.469	0.052	0.09	0	1.16011e-08	3
chr11	67064685	+	C	m5C_24680	23	15	28	18	0.641	0.078	0.136	0	1.78598e-07	3
chr11	86730773	-	C	m5C_24814	14	6	18	8	0.493	0.092	0.159	0	4.76733e-07	3
chr11	72390739	-	C	m5C_24906	60	51	75	64	0.86	0.022	0.038	0	1.73195e-14	3
chr11	51995756	-	C	m5C_25154	17	6	21	8	0.389	0.045	0.079	0	1.33819e-08	3
chr11	50225586	+	C	m5C_25353	23	16	29	20	0.691	0.042	0.072	0	3.27938e-07	3
chr11	67064693	+	C	m5C_25515	36	20	45	24	0.547	0.05	0.086	0	4.68292e-13	3
chr11	120065523	-	C	m5C_25570	46	16	58	20	0.359	0.035	0.06	0	0	3
chr11	60811061	-	C	m5C_25619	206	49	259	62	0.244	0.003	0.004	0	0	3
chr11	78261835	+	C	m5C_25659	49	22	61	28	0.458	0.041	0.071	0	0	3
chr11	97777705	-	C	m5C_25752	20	9	26	11	0.451	0.071	0.122	0	3.65876e-09	3
chr11	51600412	-	C	m5C_260	279	121	350	152	0.43	0.022	0.039	0	0	3
chr11	33154212	-	C	m5C_26563	65	25	82	31	0.38	0.018	0.031	0	0	3
chr11	51600442	-	C	m5C_26597	296	95	372	119	0.321	0.02	0.035	0	0	3
chr11	99230729	-	C	m5C_26693	29	10	36	12	0.349	0.044	0.076	0	3.21443e-12	3
chr11	33154291	-	C	m5C_2679	44	21	56	26	0.471	0.012	0.021	0	9.99201e-16	3
chr11	67064687	+	C	m5C_27414	24	15	30	19	0.619	0.11	0.191	0	2.04024e-10	3
chr11	94664810	-	C	m5C_2756	32	10	40	13	0.328	0.004	0.007	0	4.66294e-15	3
chr11	95958584	-	C	m5C_27722	13	5	16	6	0.369	0.055	0.096	0	8.3117e-08	3
chr11	52386335	+	C	m5C_28046	20	8	25	10	0.394	0.038	0.066	0	1.13199e-09	3
chr11	33154234	-	C	m5C_28251	60	28	76	35	0.465	0.027	0.046	0	0	3
chr11	69035653	+	C	m5C_28374	42	11	53	14	0.278	0.023	0.04	0	0	3
chr11	120807744	-	C	m5C_2845	69	26	87	33	0.383	0.007	0.013	0	0	3
chr11	104503540	-	C	m5C_2852	29	6	37	7	0.236	0.015	0.026	0	2.60902e-14	3
chr11	68986837	-	C	m5C_28527	43	17	54	21	0.381	0.031	0.054	0	0	3
chr11	33151209	-	C	m5C_28699	20	7	26	8	0.341	0.021	0.036	0	4.71724e-10	3
chr11	30880167	+	C	m5C_29244	22	7	28	8	0.319	0.038	0.066	0	2.63361e-10	3
chr11	33151254	-	C	m5C_29280	17	5	21	6	0.323	0.035	0.061	0	1.64992e-07	3
chr11	33151202	-	C	m5C_29557	27	17	34	22	0.64	0.041	0.071	0	3.54627e-08	3
chr11	103678467	-	C	m5C_2971	12	3	15	4	0.278	0.023	0.039	4.44089e-16	8.97896e-09	3
chr11	72390762	-	C	m5C_29882	52	40	66	50	0.758	0.054	0.093	0	2.66453e-15	3
chr11	120065512	-	C	m5C_30324	67	18	84	22	0.272	0.018	0.03	0	0	3
chr11	115395424	+	C	m5C_30580	16	9	20	12	0.628	0.122	0.211	0	1.66605e-07	3
chr11	17953692	-	C	m5C_30709	43	14	54	17	0.33	0.05	0.087	0	0	3
chr11	97778730	-	C	m5C_3100	21	10	26	12	0.449	0.067	0.115	0	5.92688e-09	3
chr11	51643630	-	C	m5C_31063	84	20	105	25	0.247	0.004	0.007	0	0	3
chr11	60811042	-	C	m5C_31258	168	60	211	76	0.36	0.008	0.015	0	0	3
chr11	68986838	-	C	m5C_31586	36	13	46	16	0.353	0.027	0.046	0	7.09432e-14	3
chr11	77044788	-	C	m5C_31639	22	10	27	12	0.451	0.037	0.064	0	9.08822e-09	3
chr11	115820917	+	C	m5C_31681	17	4	21	5	0.353	0.038	0.067	0	7.26014e-08	3
chr11	51791396	+	C	m5C_32306	14	4	18	5	0.318	0.057	0.098	0	2.68554e-08	3
chr11	4771234	-	C	m5C_32362	11	6	14	8	0.604	0.09	0.155	0	6.15006e-07	3
chr11	100768082	-	C	m5C_32596	13	4	16	5	0.309	0.01	0.017	0	2.68554e-08	3
chr11	6527566	-	C	m5C_3264	13	7	16	8	0.518	0.087	0.15	0	5.23552e-07	3
chr11	120795647	-	C	m5C_32970	77	25	97	31	0.333	0.024	0.041	0	0	3
chr11	78261804	+	C	m5C_33024	21	11	26	14	0.553	0.048	0.082	0	7.2898e-07	3
chr11	72390785	-	C	m5C_33276	22	10	28	13	0.458	0.02	0.034	0	3.30807e-10	3
chr11	101294476	-	C	m5C_33286	27	8	34	10	0.337	0.042	0.073	0	1.12932e-12	3
chr11	20022890	+	C	m5C_33714	29	8	36	10	0.313	0.024	0.042	0	6.53033e-13	3
chr11	20225942	+	C	m5C_34027	122	59	154	74	0.478	0.015	0.025	0	0	3
chr11	78216213	-	C	m5C_34163	19	4	24	5	0.236	0.007	0.011	0	1.24176e-09	3
chr11	33151948	-	C	m5C_34199	19	7	24	8	0.362	0.031	0.054	0	2.28217e-08	3
chr11	97628214	-	C	m5C_34335	392	97	494	122	0.248	0.003	0.005	0	0	3
chr11	6397519	+	C	m5C_3436	14	4	18	5	0.304	0.05	0.087	0	2.79305e-08	3
chr11	20741369	-	C	m5C_3446	19	6	24	7	0.328	0.038	0.066	0	8.04431e-09	3
chr11	74843891	+	C	m5C_3468	14	7	18	9	0.518	0.052	0.09	0	3.14363e-08	3
chr11	48802775	+	C	m5C_34727	31	16	39	20	0.508	0.047	0.081	0	3.01934e-11	3
chr11	74843892	+	C	m5C_34943	21	8	26	9	0.372	0.066	0.114	0	4.40977e-08	3
chr11	98901385	+	C	m5C_3496	18	6	23	8	0.369	0.064	0.112	0	1.34701e-08	3
chr11	20225937	+	C	m5C_35014	79	45	99	56	0.564	0.044	0.077	0	0	3
chr11	68986871	-	C	m5C_35091	16	10	20	12	0.62	0.02	0.035	0	5.80527e-06	3
chr11	62603917	+	C	m5C_35113	49	15	62	19	0.309	0.011	0.018	0	0	3
chr11	62514100	+	C	m5C_35129	31	12	39	16	0.397	0.048	0.083	0	1.3276e-12	3
chr11	88050157	+	C	m5C_35507	15	5	19	7	0.391	0.074	0.128	0	2.23562e-07	3
chr11	51645516	-	C	m5C_35670	57	13	72	16	0.231	0.023	0.039	0	0	3
chr11	59456277	+	C	m5C_36000	19	6	24	8	0.373	0.053	0.092	0	2.82011e-10	3
chr11	95958586	-	C	m5C_36018	11	3	14	3	0.258	0.006	0.011	1.5099e-14	4.76485e-09	3
chr11	22982101	-	C	m5C_36031	35	7	44	8	0.228	0.009	0.015	0	1.33227e-15	3
chr11	119280454	+	C	m5C_3621	20	9	25	12	0.492	0.065	0.112	0	1.8656e-07	3
chr11	29693229	+	C	m5C_36510	66	20	82	25	0.325	0.034	0.058	0	0	3
chr11	72312864	+	C	m5C_36676	140	59	176	74	0.42	0.034	0.059	0	0	3
chr11	101576687	+	C	m5C_36749	11	4	13	5	0.362	0.025	0.044	0	1.34154e-06	3
chr11	51600413	-	C	m5C_37058	223	77	280	96	0.337	0.032	0.056	0	0	3
chr11	17211410	-	C	m5C_37237	28	6	35	7	0.227	0.011	0.019	0	1.44329e-14	3
chr11	33159704	-	C	m5C_37279	89	41	112	52	0.469	0.01	0.017	0	0	3
chr11	97779993	-	C	m5C_37413	30	25	38	32	0.841	0.032	0.056	0	3.75872e-09	3
chr11	67064721	+	C	m5C_37417	46	19	58	23	0.424	0.044	0.076	0	0	3
chr11	69838644	+	C	m5C_37491	36	16	45	20	0.453	0.05	0.087	0	7.70939e-13	3
chr11	101317199	+	C	m5C_37607	15	4	19	5	0.306	0.027	0.047	0	1.09636e-09	3
chr11	120065522	-	C	m5C_37818	54	15	67	19	0.293	0.035	0.06	0	0	3
chr11	120807742	-	C	m5C_37908	71	31	89	39	0.44	0.035	0.06	0	0	3
chr11	52396528	+	C	m5C_38009	15	10	18	13	0.745	0.071	0.124	0	3.99077e-07	3
chr11	97778750	-	C	m5C_38059	20	10	25	12	0.488	0.075	0.13	0	7.60505e-09	3
chr11	97778731	-	C	m5C_38147	18	6	22	8	0.366	0.036	0.062	0	1.43433e-08	3
chr11	89019879	+	C	m5C_38198	113	32	141	40	0.292	0.02	0.035	0	0	3
chr11	106654261	-	C	m5C_38311	13	5	17	7	0.437	0.009	0.016	0	2.4601e-07	3
chr11	117987009	+	C	m5C_38392	33	11	42	13	0.334	0.013	0.023	0	3.18412e-13	3
chr11	116078957	-	C	m5C_38421	250	59	315	74	0.24	0.018	0.031	0	0	3
chr11	120720719	+	C	m5C_38601	18	6	23	7	0.333	0.022	0.038	0	8.07755e-09	3
chr11	33154289	-	C	m5C_39042	47	17	59	21	0.353	0.029	0.05	0	0	3
chr11	106272575	-	C	m5C_39046	35	11	44	14	0.335	0.062	0.107	0	3.9968e-15	3
chr11	6527565	-	C	m5C_39107	14	7	18	9	0.494	0.056	0.098	0	8.25955e-07	3
chr11	116438241	+	C	m5C_3931	43	25	54	31	0.57	0.039	0.068	0	1.26565e-14	3
chr11	94670578	-	C	m5C_39529	12	4	15	5	0.389	0.045	0.079	0	7.26014e-08	3
chr11	84907596	+	C	m5C_39682	12	3	15	3	0.277	0.019	0.033	6.21725e-15	4.76485e-09	3
chr11	51992249	-	C	m5C_3979	21	16	27	20	0.77	0.043	0.075	0	2.94718e-07	3
chr11	62514039	+	C	m5C_39872	19	18	24	22	0.915	0.011	0.019	0	1.18714e-05	3
chr11	77044777	-	C	m5C_39881	19	7	24	9	0.396	0.003	0.005	0	1.53016e-06	3
chr11	33154214	-	C	m5C_39937	66	34	83	43	0.517	0.008	0.013	0	0	3
chr11	62535424	-	C	m5C_40084	10	5	13	6	0.521	0.08	0.138	0	1.55477e-07	3
chr11	99014787	-	C	m5C_40274	62	18	78	23	0.36	0.027	0.047	0	0	3
chr11	40685229	-	C	m5C_40498	16	7	20	9	0.457	0.03	0.052	0	1.10013e-06	3
chr11	94601701	-	C	m5C_40865	88	52	111	65	0.592	0.02	0.035	0	0	3
chr11	101972567	-	C	m5C_41416	14	7	18	8	0.505	0.091	0.157	0	8.81965e-07	3
chr11	115395430	+	C	m5C_41468	19	14	24	18	0.753	0.077	0.133	0	1.55937e-07	3
chr11	52282982	-	C	m5C_41597	87	27	109	35	0.322	0.048	0.083	0	0	3
chr11	98901358	+	C	m5C_41963	11	4	13	5	0.395	0.047	0.082	0	4.26502e-08	3
chr11	33154217	-	C	m5C_42057	41	20	52	25	0.485	0.024	0.042	0	1.55431e-14	3
chr11	120807761	-	C	m5C_42065	47	18	60	23	0.39	0.014	0.024	0	0	3
chr11	85189982	-	C	m5C_42109	38	32	48	40	0.854	0.017	0.03	0	2.2894e-10	3
chr11	106055610	+	C	m5C_42453	29	9	36	11	0.317	0.014	0.024	0	1.89571e-12	3
chr11	52396536	+	C	m5C_42550	23	11	29	14	0.489	0.028	0.049	0	3.13508e-08	3
chr11	65788184	-	C	m5C_42564	17	8	22	10	0.466	0.038	0.065	0	7.79629e-08	3
chr11	97623197	+	C	m5C_42709	17	8	22	10	0.488	0.071	0.122	0	2.40297e-06	3
chr11	69921272	-	C	m5C_42812	28	7	35	9	0.28	0.017	0.029	0	1.90197e-11	3
chr11	121260390	+	C	m5C_42928	16	5	20	6	0.334	0.029	0.049	0	3.30583e-09	3
chr11	105181879	+	C	m5C_43171	14	12	18	15	0.882	0.055	0.096	0	2.24573e-05	3
chr11	59456286	+	C	m5C_43219	21	5	27	6	0.227	0.012	0.021	0	2.10387e-13	3
chr11	48802776	+	C	m5C_43379	32	16	40	20	0.495	0.021	0.036	0	2.44438e-11	3
chr11	52386346	+	C	m5C_44002	24	17	30	22	0.747	0.027	0.046	0	3.78148e-08	3
chr11	120807743	-	C	m5C_4419	70	29	89	37	0.416	0.019	0.033	0	0	3
chr11	3248983	-	C	m5C_44214	16	11	21	14	0.681	0.063	0.108	0	1.13021e-05	3
chr11	95864820	-	C	m5C_44222	16	4	20	5	0.3	0.037	0.064	0	7.99325e-08	3
chr11	67064723	+	C	m5C_44408	45	18	57	22	0.404	0.022	0.039	0	0	3
chr11	116438240	+	C	m5C_44595	39	16	49	21	0.418	0.029	0.05	0	3.95239e-14	3
chr11	69981264	+	C	m5C_44825	18	7	23	8	0.373	0.029	0.05	0	4.53835e-10	3
chr11	51600443	-	C	m5C_45215	244	68	308	85	0.279	0.028	0.048	0	0	3
chr11	96096127	-	C	m5C_45705	19	8	24	10	0.429	0.03	0.052	0	9.83762e-08	3
chr11	52386333	+	C	m5C_45899	21	9	26	11	0.421	0.085	0.148	0	2.17823e-09	3
chr11	105181874	+	C	m5C_46278	49	25	62	32	0.528	0.031	0.054	0	0	3
chr11	107575067	+	C	m5C_46305	16	7	20	9	0.45	0.065	0.113	0	2.34919e-08	3
chr11	6527511	-	C	m5C_46499	40	10	50	12	0.266	0.029	0.051	0	0	3
chr11	67064681	+	C	m5C_46858	23	13	28	17	0.582	0.118	0.204	0	1.14636e-09	3
chr11	33159653	-	C	m5C_4758	117	94	147	119	0.809	0.008	0.013	0	0	3
chr11	33154255	-	C	m5C_47757	39	19	49	24	0.5	0.017	0.03	0	3.52163e-13	3
chr11	95275095	-	C	m5C_4802	13	8	16	10	0.643	0.028	0.048	0	2.14338e-06	3
chr11	115395426	+	C	m5C_48090	15	9	19	11	0.631	0.114	0.198	0	1.58999e-07	3
chr11	120560386	-	C	m5C_48170	62	22	78	28	0.365	0.022	0.038	0	0	3
chr11	48802727	+	C	m5C_4845	68	25	86	31	0.378	0.058	0.1	0	0	3
chr11	97780019	-	C	m5C_49	13	7	16	9	0.59	0.004	0.007	0	1.33754e-06	3
chr11	69917470	-	C	m5C_49443	51	16	64	21	0.332	0.041	0.071	0	0	3
chr11	6404238	+	C	m5C_49698	21	5	27	7	0.26	0.019	0.032	0	8.00471e-13	3
chr11	48802786	+	C	m5C_49787	33	12	42	15	0.37	0.046	0.08	0	2.39808e-14	3
chr11	102567972	+	C	m5C_4997	29	12	36	15	0.412	0.043	0.074	0	9.5679e-13	3
chr11	33151192	-	C	m5C_50016	28	16	35	20	0.568	0.046	0.08	0	5.26452e-10	3
chr11	95865710	-	C	m5C_50096	22	17	28	21	0.766	0.028	0.049	0	4.9906e-07	3
chr11	69651041	+	C	m5C_50334	37	20	47	26	0.55	0.02	0.035	0	1.7526e-11	3
chr11	62514111	+	C	m5C_50372	27	17	34	21	0.623	0.006	0.01	0	1.14647e-09	3
chr11	20741350	-	C	m5C_5039	13	3	16	4	0.291	0.039	0.068	0	1.68952e-08	3
chr11	97713428	+	C	m5C_50431	117	27	147	34	0.254	0.014	0.024	0	0	3
chr11	97623243	+	C	m5C_50543	25	15	32	18	0.591	0.091	0.157	0	6.25014e-09	3
chr11	32642844	+	C	m5C_5115	21	8	26	10	0.403	0.04	0.069	0	1.85391e-09	3
chr11	78509152	-	C	m5C_51209	17	9	21	11	0.53	0.025	0.043	0	1.58999e-07	3
chr11	72390732	-	C	m5C_5125	115	66	145	82	0.573	0.022	0.038	0	0	3
chr11	55499565	+	C	m5C_51349	59	31	74	39	0.541	0.047	0.081	0	0	3
chr11	88842302	-	C	m5C_51357	24	12	31	15	0.483	0.086	0.149	0	2.84144e-08	3
chr11	121260394	+	C	m5C_51471	18	6	23	7	0.333	0.039	0.068	0	7.61646e-09	3
chr11	6404236	+	C	m5C_51558	12	4	15	5	0.34	0.052	0.089	0	3.87282e-08	3
chr11	72390766	-	C	m5C_51568	44	29	55	36	0.671	0.037	0.065	0	2.93854e-12	3
chr11	52386350	+	C	m5C_51590	21	15	26	18	0.727	0.058	0.1	0	2.05854e-07	3
chr11	97628937	-	C	m5C_51613	40	9	50	11	0.269	0.054	0.093	0	1.22124e-14	3
chr11	95865716	-	C	m5C_51638	21	19	26	24	0.938	0.03	0.053	0	1.3265e-06	3
chr11	100596180	-	C	m5C_5167	51	14	64	18	0.297	0.019	0.033	0	0	3
chr11	99014712	-	C	m5C_51736	40	15	50	19	0.5	0.007	0.012	0	1.98034e-11	3
chr11	98995710	-	C	m5C_51743	18	6	22	8	0.425	0.018	0.032	0	1.58129e-08	3
chr11	97629656	-	C	m5C_51775	60	19	76	24	0.324	0.012	0.021	0	0	3
chr11	72390730	-	C	m5C_51786	113	49	142	61	0.433	0.015	0.025	0	0	3
chr11	33159656	-	C	m5C_51789	139	108	175	136	0.778	0.005	0.009	0	0	3
chr11	95864814	-	C	m5C_51863	20	8	25	10	0.395	0.053	0.091	0	5.57152e-08	3
chr11	32642838	+	C	m5C_51995	70	20	88	25	0.31	0.014	0.024	0	0	3
chr11	62603903	+	C	m5C_52029	25	20	31	25	0.808	0.035	0.06	0	1.02837e-07	3
chr11	62514107	+	C	m5C_52057	15	9	19	12	0.629	0.012	0.021	0	2.14729e-07	3
chr11	6625490	-	C	m5C_52370	32	15	40	18	0.462	0.048	0.083	0	9.998e-12	3
chr11	120807746	-	C	m5C_52437	65	22	82	28	0.343	0.021	0.037	0	0	3
chr11	60716494	-	C	m5C_52735	23	15	29	19	0.647	0.054	0.093	0	7.81759e-09	3
chr11	97777714	-	C	m5C_52821	45	14	56	17	0.33	0.049	0.086	0	0	3
chr11	6527477	-	C	m5C_53067	49	21	62	27	0.434	0.008	0.014	0	0	3
chr11	33154215	-	C	m5C_53069	58	27	72	33	0.465	0.022	0.039	0	0	3
chr11	52396537	+	C	m5C_53090	29	14	37	17	0.508	0.055	0.095	0	7.01239e-12	3
chr11	6527503	-	C	m5C_53324	54	29	68	36	0.524	0.017	0.029	0	0	3
chr11	62514071	+	C	m5C_53997	30	7	37	9	0.245	0.008	0.014	0	2.22045e-15	3
chr11	62603915	+	C	m5C_54239	47	17	59	22	0.378	0.015	0.026	0	0	3
chr11	5061355	-	C	m5C_54293	15	4	19	5	0.327	0.06	0.103	0	7.26014e-08	3
chr11	51600440	-	C	m5C_54460	316	93	398	117	0.294	0.024	0.041	0	0	3
chr11	20225941	+	C	m5C_54703	95	49	119	61	0.512	0.037	0.065	0	0	3
chr11	85189987	-	C	m5C_5473	27	20	34	25	0.747	0.026	0.045	0	1.41817e-07	3
chr11	85189985	-	C	m5C_54785	39	30	49	38	0.783	0.012	0.02	0	1.62634e-09	3
chr11	62527502	-	C	m5C_54815	333	174	419	219	0.525	0.009	0.016	0	0	3
chr11	57802065	+	C	m5C_55	18	6	23	7	0.341	0.024	0.042	0	9.93871e-09	3
chr11	6527557	-	C	m5C_55350	20	8	25	10	0.401	0.062	0.107	0	5.57152e-08	3
chr11	101576690	+	C	m5C_55573	12	4	15	5	0.386	0.032	0.055	0	7.26014e-08	3
chr11	3248945	-	C	m5C_55921	36	9	45	11	0.265	0.037	0.064	0	0	3
chr11	101294540	-	C	m5C_55953	16	10	21	13	0.633	0.036	0.063	0	3.1953e-07	3
chr11	23665770	-	C	m5C_56045	15	8	19	10	0.534	0.052	0.091	0	1.90722e-06	3
chr11	95958583	-	C	m5C_56232	13	5	16	6	0.404	0.064	0.11	0	1.19646e-07	3
chr11	6625528	-	C	m5C_56243	15	7	19	9	0.481	0.066	0.114	0	1.11246e-06	3
chr11	97683767	+	C	m5C_56320	133	44	167	55	0.334	0.065	0.113	0	0	3
chr11	116010272	-	C	m5C_56395	43	20	54	25	0.483	0.046	0.08	0	2.26485e-14	3
chr11	88831548	-	C	m5C_56473	65	14	82	17	0.24	0.007	0.012	0	0	3
chr11	97781155	-	C	m5C_56499	18	8	23	10	0.477	0.03	0.051	0	1.05325e-07	3
chr11	96096128	-	C	m5C_56568	18	8	23	10	0.447	0.031	0.053	0	7.79093e-08	3
chr11	58116276	+	C	m5C_56593	15	7	18	8	0.478	0.043	0.075	0	9.21617e-07	3
chr11	94991128	+	C	m5C_56822	18	7	23	9	0.381	0.03	0.052	0	2.63348e-08	3
chr11	51643631	-	C	m5C_56832	80	18	101	22	0.222	0.003	0.005	0	0	3
chr11	6527507	-	C	m5C_56848	47	19	59	24	0.409	0.015	0.027	0	4.44089e-16	3
chr11	51600410	-	C	m5C_57268	275	84	345	105	0.304	0.019	0.032	0	0	3
chr11	101294482	-	C	m5C_57280	33	10	41	13	0.331	0.051	0.088	0	6.55032e-14	3
chr11	95864821	-	C	m5C_57299	15	3	18	4	0.25	0.024	0.042	2.22045e-16	1.68952e-08	3
chr11	68986878	-	C	m5C_57366	16	6	20	7	0.416	0.079	0.137	0	6.61214e-09	3
chr11	75672614	+	C	m5C_57414	13	4	17	5	0.32	0.059	0.101	0	3.87282e-08	3
chr11	62514108	+	C	m5C_5746	23	15	28	19	0.664	0.011	0.02	0	2.41453e-07	3
chr11	100719997	-	C	m5C_57623	54	14	68	18	0.28	0.019	0.033	0	0	3
chr11	99230730	-	C	m5C_57816	22	6	27	8	0.304	0.005	0.009	0	2.82209e-10	3
chr11	97715861	-	C	m5C_58011	31	8	39	10	0.264	0.006	0.01	0	1.18794e-14	3
chr11	107015880	-	C	m5C_58209	17	7	21	8	0.407	0.061	0.105	0	1.28709e-08	3
chr11	69981291	+	C	m5C_5834	30	9	38	11	0.304	0.008	0.014	0	7.77156e-16	3
chr11	78348891	+	C	m5C_58676	20	4	25	5	0.211	0.005	0.009	2.22045e-16	2.81831e-10	3
chr11	6527474	-	C	m5C_58751	61	22	77	28	0.361	0.017	0.029	0	0	3
chr11	98028867	+	C	m5C_58768	15	6	19	7	0.396	0.046	0.079	0	7.33014e-09	3
chr11	58040446	+	C	m5C_58859	23	8	29	10	0.39	0.045	0.079	0	1.85391e-09	3
chr11	20225908	+	C	m5C_58905	75	27	95	34	0.366	0.038	0.066	0	0	3
chr11	120807748	-	C	m5C_59423	61	22	76	28	0.366	0.024	0.041	0	0	3
chr11	60811041	-	C	m5C_59496	189	74	237	93	0.393	0.014	0.024	0	0	3
chr11	120807762	-	C	m5C_59635	19	6	24	7	0.31	0.04	0.068	0	6.48561e-09	3
chr11	23647284	-	C	m5C_59678	20	7	25	9	0.368	0.054	0.094	0	5.19028e-10	3
chr11	85189952	-	C	m5C_59730	126	63	158	79	0.502	0.003	0.005	0	0	3
chr11	51600407	-	C	m5C_59832	268	61	336	76	0.228	0.006	0.01	0	0	3
chr11	106272569	-	C	m5C_59910	22	7	28	9	0.327	0.042	0.072	0	1.10287e-11	3
chr11	61512669	+	C	m5C_60020	212	61	266	76	0.282	0.025	0.044	0	0	3
chr11	4771236	-	C	m5C_60518	11	8	14	10	0.762	0.028	0.048	0	2.88646e-06	3
chr11	94291224	-	C	m5C_60865	29	9	37	12	0.33	0.017	0.029	0	6.92779e-14	3
chr11	97623208	+	C	m5C_60899	15	6	19	7	0.386	0.102	0.178	0	1.63758e-07	3
chr11	3248981	-	C	m5C_61026	17	13	21	16	0.734	0.066	0.115	0	1.36477e-06	3
chr11	94328231	+	C	m5C_61074	12	7	15	8	0.561	0.038	0.067	0	8.81965e-07	3
chr11	67064720	+	C	m5C_61471	41	16	51	20	0.404	0.042	0.073	0	4.44089e-16	3
chr11	97715862	-	C	m5C_61701	28	7	35	8	0.246	0.017	0.03	0	9.55902e-14	3
chr11	74909258	+	C	m5C_61763	13	5	16	6	0.399	0.045	0.077	0	1.26663e-07	3
chr11	105181873	+	C	m5C_61795	50	18	63	22	0.364	0.025	0.043	0	0	3
chr11	72390763	-	C	m5C_61910	46	33	57	41	0.717	0.052	0.09	0	7.45071e-13	3
chr11	98718053	-	C	m5C_61931	125	82	157	103	0.658	0.019	0.033	0	0	3
chr11	89019877	+	C	m5C_62027	106	39	133	49	0.372	0.007	0.011	0	0	3
chr11	100768086	-	C	m5C_62255	16	4	21	5	0.282	0.023	0.04	0	7.99325e-08	3
chr11	68210120	-	C	m5C_62292	16	10	20	12	0.646	0.06	0.104	0	7.45805e-06	3
chr11	117986939	+	C	m5C_62518	28	9	35	11	0.324	0.051	0.088	0	1.12865e-12	3
chr11	97781189	-	C	m5C_62807	21	13	26	16	0.637	0.059	0.102	0	6.9438e-08	3
chr11	85189981	-	C	m5C_62956	50	41	63	51	0.816	0.028	0.048	0	1.36491e-12	3
chr11	97779979	-	C	m5C_63566	30	26	37	33	0.898	0.048	0.084	0	4.80861e-09	3
chr11	113728947	-	C	m5C_6368	27	12	34	15	0.443	0.044	0.077	0	1.33264e-09	3
chr11	94991660	+	C	m5C_64033	14	5	18	6	0.363	0.06	0.103	0	4.77215e-06	3
chr11	32642837	+	C	m5C_64197	43	12	54	15	0.296	0.031	0.053	0	0	3
chr11	105181876	+	C	m5C_64217	50	32	63	40	0.644	0.027	0.046	0	3.07532e-14	3
chr11	51620143	+	C	m5C_64334	52	12	65	15	0.239	0.011	0.02	0	0	3
chr11	72390735	-	C	m5C_64440	71	35	89	44	0.508	0.02	0.034	0	0	3
chr11	97781150	-	C	m5C_64485	26	10	32	12	0.389	0.023	0.04	0	1.89272e-10	3
chr11	97683970	+	C	m5C_64517	135	33	170	41	0.241	0.027	0.046	0	0	3
chr11	77044787	-	C	m5C_64570	23	12	29	15	0.501	0.024	0.042	0	3.68731e-08	3
chr11	97778094	-	C	m5C_64611	64	23	80	28	0.358	0.003	0.006	0	0	3
chr11	48802723	+	C	m5C_64670	73	27	91	33	0.372	0.062	0.108	0	0	3
chr11	95865724	-	C	m5C_6473	20	17	25	21	0.871	0.024	0.042	0	8.30835e-06	3
chr11	117986928	+	C	m5C_64923	51	18	64	23	0.351	0.056	0.097	0	0	3
chr11	97778794	-	C	m5C_65019	18	9	23	11	0.511	0.014	0.025	0	1.60339e-07	3
chr11	51600409	-	C	m5C_65129	302	114	379	142	0.375	0.013	0.023	0	0	3
chr11	97781186	-	C	m5C_65187	26	18	33	23	0.711	0.066	0.114	0	5.75024e-08	3
chr11	72390776	-	C	m5C_65342	28	13	35	16	0.46	0.017	0.029	0	2.41385e-12	3
chr11	58116270	+	C	m5C_65463	14	8	18	10	0.543	0.06	0.105	0	1.59331e-06	3
chr11	33151976	-	C	m5C_65925	18	8	22	10	0.48	0.076	0.132	0	8.46248e-08	3
chr11	51601403	-	C	m5C_66139	122	30	154	38	0.271	0.012	0.022	0	0	3
chr11	20225944	+	C	m5C_66545	160	48	201	61	0.303	0.024	0.042	0	0	3
chr11	52386351	+	C	m5C_66564	23	17	29	22	0.777	0.047	0.082	0	3.79551e-08	3
chr11	97629657	-	C	m5C_66925	39	13	49	16	0.339	0.01	0.017	0	1.66534e-15	3
chr11	72390769	-	C	m5C_66963	32	19	40	23	0.592	0.022	0.038	0	1.59205e-10	3
chr11	33154298	-	C	m5C_67052	19	6	24	7	0.362	0.05	0.087	0	1.10035e-08	3
chr11	6527475	-	C	m5C_67068	60	21	76	27	0.357	0.006	0.01	0	0	3
chr11	20225950	+	C	m5C_67323	202	107	254	134	0.526	0.013	0.023	0	0	3
chr11	85189948	-	C	m5C_67555	161	77	202	97	0.479	0.02	0.034	0	0	3
chr11	119899079	+	C	m5C_67805	87	48	109	61	0.572	0.019	0.033	0	0	3
chr11	33151173	-	C	m5C_67833	39	9	49	11	0.232	0.015	0.027	0	0	3
chr11	96048649	-	C	m5C_67835	28	7	35	9	0.272	0.023	0.04	0	2.26263e-13	3
chr11	68986877	-	C	m5C_68321	16	8	20	10	0.551	0.051	0.088	0	8.78915e-08	3
chr11	20225913	+	C	m5C_68383	111	36	140	45	0.327	0.034	0.059	0	0	3
chr11	62514041	+	C	m5C_68431	22	20	27	25	0.929	0.013	0.023	0	1.79953e-06	3
chr11	33151246	-	C	m5C_68728	20	8	25	10	0.415	0.04	0.07	0	7.79093e-08	3
chr11	33151954	-	C	m5C_69233	17	6	22	8	0.394	0.065	0.113	0	1.58129e-08	3
chr11	115699286	-	C	m5C_69429	93	19	117	24	0.238	0.013	0.022	0	0	3
chr11	62514042	+	C	m5C_6943	22	20	28	25	0.901	0.017	0.03	0	1.22833e-07	3
chr11	98030339	+	C	m5C_69436	317	84	399	106	0.281	0.015	0.026	0	0	3
chr11	95675645	+	C	m5C_69495	22	10	27	13	0.514	0.092	0.159	0	5.97702e-09	3
chr11	51600415	-	C	m5C_69502	178	64	224	81	0.359	0.018	0.031	0	0	3
chr11	116434227	+	C	m5C_70130	42	12	52	15	0.294	0.019	0.032	0	0	3
chr11	62514064	+	C	m5C_70148	33	12	42	15	0.362	0.044	0.076	0	1.79856e-14	3
chr11	6622368	-	C	m5C_70390	19	7	24	8	0.359	0.035	0.06	0	2.0483e-08	3
chr11	6527478	-	C	m5C_70719	42	14	53	18	0.338	0.028	0.048	0	0	3
chr11	51600432	-	C	m5C_71221	220	86	276	108	0.395	0.032	0.055	0	0	3
chr11	106783962	-	C	m5C_71330	207	74	261	93	0.372	0.021	0.037	0	0	3
chr11	97779990	-	C	m5C_7142	24	20	30	25	0.853	0.027	0.047	0	1.4156e-07	3
chr11	55499564	+	C	m5C_71575	47	34	59	43	0.724	0.056	0.098	0	1.30873e-12	3
chr11	76233242	-	C	m5C_71766	211	53	265	67	0.255	0.013	0.023	0	0	3
chr11	101027288	+	C	m5C_71821	75	20	95	25	0.267	0.025	0.044	0	0	3
chr11	33158890	-	C	m5C_71938	14	13	17	16	0.939	0.029	0.051	0	2.86189e-05	3
chr11	62514072	+	C	m5C_72150	33	8	41	10	0.252	0.007	0.012	0	1.15463e-14	3
chr11	59456280	+	C	m5C_72158	19	7	24	8	0.363	0.024	0.042	0	2.18221e-08	3
chr11	57802063	+	C	m5C_72268	18	6	22	7	0.339	0.054	0.094	0	5.05017e-09	3
chr11	6527513	-	C	m5C_72545	40	12	51	15	0.299	0.011	0.019	0	0	3
chr11	97690263	-	C	m5C_72714	26	5	33	7	0.242	0.031	0.054	0	8.00471e-13	3
chr11	102403808	-	C	m5C_72908	105	22	132	27	0.241	0.031	0.054	0	0	3
chr11	70525917	+	C	m5C_72934	39	19	49	24	0.5	0.052	0.09	0	1.06581e-14	3
chr11	97629658	-	C	m5C_72950	27	8	34	10	0.287	0.025	0.044	0	2.36423e-11	3
chr11	70652202	-	C	m5C_7307	176	43	222	55	0.263	0.026	0.046	0	0	3
chr11	57802066	+	C	m5C_73868	17	6	22	7	0.35	0.057	0.098	0	6.84062e-09	3
chr11	59456272	+	C	m5C_73929	19	7	24	9	0.394	0.019	0.033	0	1.00395e-09	3
chr11	33151986	-	C	m5C_74195	17	7	21	8	0.429	0.074	0.128	0	1.04962e-08	3
chr11	72390773	-	C	m5C_74391	25	16	32	20	0.622	0.025	0.044	0	6.60145e-10	3
chr11	21263260	+	C	m5C_7448	14	4	18	5	0.327	0.047	0.081	0	2.58271e-06	3
chr11	97779989	-	C	m5C_75019	37	33	47	42	0.889	0.022	0.038	0	2.91879e-10	3
chr11	32642839	+	C	m5C_7506	81	22	101	27	0.286	0.021	0.037	0	0	3
chr11	57801762	+	C	m5C_75179	17	6	21	7	0.363	0.04	0.069	0	4.31897e-07	3
chr11	58116279	+	C	m5C_75197	13	9	17	11	0.661	0.044	0.076	0	3.71302e-06	3
chr11	51600419	-	C	m5C_7552	111	85	140	107	0.759	0.025	0.043	0	0	3
chr11	104441797	-	C	m5C_75633	18	4	23	5	0.23	0.014	0.024	0	5.7928e-10	3
chr11	121904710	-	C	m5C_7593	15	3	19	4	0.258	0.015	0.026	0	1.42885e-08	3
chr11	97781188	-	C	m5C_76373	23	15	29	19	0.661	0.064	0.112	0	9.66148e-09	3
chr11	97628146	-	C	m5C_76762	18	14	23	18	0.767	0.026	0.045	0	2.88244e-06	3
chr11	72390760	-	C	m5C_76956	58	43	73	54	0.739	0.036	0.063	0	6.66134e-16	3
chr11	67064701	+	C	m5C_77037	35	15	44	19	0.476	0.101	0.175	0	1.77747e-13	3
chr11	70653895	-	C	m5C_77190	22	6	28	7	0.27	0.044	0.076	0	9.28582e-11	3
chr11	3248984	-	C	m5C_77235	12	7	15	9	0.617	0.062	0.107	0	1.33754e-06	3
chr11	67064714	+	C	m5C_77471	21	16	26	20	0.784	0.044	0.076	0	7.21724e-06	3
chr11	98028866	+	C	m5C_77520	14	5	18	7	0.396	0.029	0.05	0	2.00874e-07	3
chr11	23647287	-	C	m5C_77775	17	6	21	7	0.358	0.032	0.056	0	3.89541e-07	3
chr11	97623195	+	C	m5C_77944	16	9	20	11	0.566	0.068	0.118	0	3.63437e-06	3
chr11	120807929	-	C	m5C_78015	22	6	27	8	0.321	0.039	0.068	0	2.49383e-10	3
chr11	74843886	+	C	m5C_78139	18	4	22	5	0.245	0.019	0.032	0	5.54376e-10	3
chr11	67064690	+	C	m5C_78317	22	15	28	19	0.671	0.05	0.087	0	2.27115e-07	3
chr11	72390752	-	C	m5C_78529	68	46	86	58	0.687	0.019	0.032	0	0	3
chr11	62514113	+	C	m5C_78747	24	11	31	13	0.451	0.03	0.052	0	1.86683e-08	3
chr11	97683768	+	C	m5C_78813	166	56	209	70	0.341	0.062	0.108	0	0	3
chr11	33159702	-	C	m5C_79145	95	37	120	47	0.395	0.015	0.027	0	0	3
chr11	20226003	+	C	m5C_79264	82	22	102	28	0.274	0.047	0.081	0	0	3
chr11	35769776	+	C	m5C_79286	22	5	28	6	0.249	0.026	0.045	0	4.15188e-11	3
chr11	88833543	-	C	m5C_7939	14	8	18	10	0.551	0.028	0.048	0	1.90722e-06	3
chr11	50383896	+	C	m5C_79450	186	46	233	58	0.252	0.006	0.011	0	0	3
chr11	6405278	+	C	m5C_79556	23	7	29	9	0.327	0.044	0.076	0	9.09809e-10	3
chr11	105181880	+	C	m5C_79796	22	18	27	22	0.828	0.05	0.086	0	8.30217e-07	3
chr11	67064718	+	C	m5C_79968	25	8	31	10	0.374	0.045	0.077	0	2.63843e-09	3
chr11	69981290	+	C	m5C_79987	30	7	37	9	0.255	0.03	0.051	0	2.66453e-15	3
chr11	69999291	+	C	m5C_80142	20	10	25	13	0.489	0.053	0.092	0	9.31072e-09	3
chr11	5876920	-	C	m5C_80259	149	33	188	41	0.248	0.012	0.02	0	0	3
chr11	48802772	+	C	m5C_80284	22	12	28	15	0.56	0.019	0.034	0	5.21172e-08	3
chr11	6199955	-	C	m5C_80570	89	21	111	26	0.24	0.015	0.026	0	0	3
chr11	51600438	-	C	m5C_80850	307	96	387	120	0.311	0.025	0.043	0	0	3
chr11	6625521	-	C	m5C_81087	17	14	21	18	0.854	0.039	0.068	0	3.34113e-06	3
chr11	88833542	-	C	m5C_81140	15	7	19	9	0.498	0.017	0.029	0	1.41744e-06	3
chr11	33151983	-	C	m5C_81182	19	7	24	9	0.403	0.088	0.153	0	3.30942e-10	3
chr11	78509155	-	C	m5C_81574	17	10	21	12	0.592	0.019	0.033	0	3.23513e-07	3
chr11	80389128	+	C	m5C_81656	18	6	23	8	0.331	0.072	0.125	0	9.26863e-09	3
chr11	58116274	+	C	m5C_81754	14	6	18	8	0.476	0.068	0.118	0	6.15006e-07	3
chr11	51992232	-	C	m5C_81976	30	9	38	12	0.308	0.024	0.041	0	8.88178e-16	3
chr11	33151208	-	C	m5C_82084	24	10	30	13	0.425	0.016	0.028	0	1.17787e-08	3
chr11	115395440	+	C	m5C_82211	22	8	28	9	0.355	0.05	0.087	0	1.0551e-09	3
chr11	120956583	+	C	m5C_82653	52	17	65	22	0.319	0.034	0.06	0	0	3
chr11	69669181	-	C	m5C_83072	28	26	36	33	0.911	0.041	0.071	0	4.74526e-09	3
chr11	75300450	-	C	m5C_83209	29	13	37	17	0.467	0.029	0.051	0	1.2619e-10	3
chr11	69651036	+	C	m5C_83802	28	16	35	20	0.582	0.027	0.047	0	5.79785e-10	3
chr11	33159652	-	C	m5C_83977	154	122	194	153	0.791	0.013	0.023	0	0	3
chr11	33154244	-	C	m5C_84020	62	44	78	55	0.712	0.041	0.07	0	0	3
chr11	106265313	-	C	m5C_84097	13	3	16	3	0.262	0.021	0.036	1.31006e-14	4.76485e-09	3
chr11	33154258	-	C	m5C_84286	50	15	63	18	0.299	0.01	0.017	0	0	3
chr11	61069135	+	C	m5C_84476	24	8	30	10	0.37	0.063	0.109	0	8.08464e-13	3
chr11	12253990	-	C	m5C_84560	24	7	30	8	0.298	0.042	0.073	0	3.96572e-12	3
chr11	62514116	+	C	m5C_84661	23	13	29	16	0.564	0.006	0.01	0	6.3986e-08	3
chr11	120962331	-	C	m5C_84792	24	12	30	15	0.52	0.016	0.028	0	2.03366e-09	3
chr11	20225912	+	C	m5C_85001	95	27	120	34	0.29	0.037	0.064	0	0	3
chr11	68986834	-	C	m5C_85240	45	16	56	20	0.346	0.043	0.074	0	0	3
chr11	60716503	-	C	m5C_85793	13	5	16	7	0.458	0.108	0.187	0	1.61651e-07	3
chr11	20226000	+	C	m5C_86037	88	29	111	37	0.34	0.016	0.027	0	0	3
chr11	85189954	-	C	m5C_86067	100	47	125	59	0.478	0.017	0.03	0	0	3
chr11	121260376	+	C	m5C_86071	12	4	15	5	0.322	0.015	0.025	0	2.68554e-08	3
chr11	101972561	-	C	m5C_86095	15	4	19	5	0.299	0.042	0.072	0	2.48559e-06	3
chr11	100889484	-	C	m5C_86243	42	32	53	40	0.75	0.007	0.012	0	5.78315e-13	3
chr11	98832478	+	C	m5C_86355	19	5	24	6	0.249	0.022	0.039	0	2.07244e-09	3
chr11	17953689	-	C	m5C_86447	38	14	48	18	0.384	0.036	0.062	0	2.22045e-16	3
chr11	68210127	-	C	m5C_86493	46	24	57	30	0.577	0.043	0.075	0	2.22711e-13	3
chr11	120807749	-	C	m5C_87340	55	18	70	23	0.337	0.033	0.058	0	0	3
chr11	51600439	-	C	m5C_87497	324	98	407	123	0.301	0.027	0.047	0	0	3
chr11	107592735	+	C	m5C_88032	52	30	66	38	0.575	0.027	0.048	0	5.55111e-16	3
chr11	33151953	-	C	m5C_88088	18	6	23	8	0.375	0.054	0.094	0	1.16208e-08	3
chr11	69981266	+	C	m5C_88155	27	7	34	8	0.253	0.022	0.038	0	1.00142e-13	3
chr11	6527508	-	C	m5C_88216	45	18	57	22	0.393	0.019	0.033	0	1.11022e-16	3
chr11	78182932	-	C	m5C_88275	144	77	181	97	0.599	0.02	0.035	0	0	3
chr11	60811038	-	C	m5C_88336	212	59	267	74	0.279	0.004	0.008	0	0	3
chr11	3248967	-	C	m5C_88371	23	11	29	14	0.494	0.024	0.042	0	9.72197e-10	3
chr11	69997761	+	C	m5C_88572	20	6	26	7	0.33	0.048	0.083	0	6.48561e-09	3
chr11	33151248	-	C	m5C_88596	19	8	24	10	0.426	0.018	0.032	0	8.15135e-08	3
chr11	29693163	+	C	m5C_88887	72	19	90	24	0.269	0.007	0.012	0	0	3
chr11	33154272	-	C	m5C_89187	37	10	47	13	0.268	0.021	0.036	0	2.77556e-15	3
chr11	94601712	-	C	m5C_89419	44	42	55	53	0.97	0.005	0.009	0	3.31148e-11	3
chr11	95864811	-	C	m5C_89693	22	8	27	10	0.368	0.013	0.023	0	1.63927e-09	3
chr11	120956582	+	C	m5C_89707	38	14	48	18	0.372	0.012	0.02	0	4.88498e-15	3
chr11	72390783	-	C	m5C_89712	23	9	28	12	0.421	0.02	0.034	0	1.72355e-10	3
chr11	99041697	+	C	m5C_89792	32	14	41	18	0.466	0.046	0.079	0	2.35145e-13	3
chr11	95864812	-	C	m5C_89884	21	7	27	8	0.32	0.023	0.041	0	2.32166e-08	3
chr11	59211778	-	C	m5C_90049	62	13	78	16	0.225	0.015	0.025	0	0	3
chr11	97623209	+	C	m5C_90155	17	8	22	9	0.427	0.119	0.207	0	3.33454e-08	3
chr11	33154257	-	C	m5C_90191	50	16	64	20	0.324	0.01	0.017	0	0	3
chr11	77493525	+	C	m5C_90361	64	15	80	18	0.238	0.024	0.042	0	0	3
chr11	68986835	-	C	m5C_90995	40	12	50	15	0.295	0.033	0.056	0	0	3
chr11	97781149	-	C	m5C_91210	31	11	39	14	0.361	0.029	0.049	0	4.34652e-13	3
chr11	51992224	-	C	m5C_91670	37	28	47	36	0.759	0.044	0.076	0	3.79806e-11	3
chr11	23665774	-	C	m5C_91687	26	9	33	11	0.333	0.043	0.075	0	8.29618e-11	3
chr11	102185126	-	C	m5C_91696	21	11	26	13	0.537	0.03	0.052	0	1.74353e-08	3
chr11	95864810	-	C	m5C_92173	23	8	28	10	0.369	0.038	0.065	0	2.51535e-09	3
chr11	6625478	-	C	m5C_92555	49	14	62	18	0.291	0.048	0.082	0	0	3
chr11	62514115	+	C	m5C_9272	16	8	21	10	0.488	0.039	0.068	0	7.27621e-08	3
chr11	94670575	-	C	m5C_92927	16	5	20	6	0.319	0.065	0.112	0	8.48178e-08	3
chr11	101576688	+	C	m5C_93078	12	5	15	6	0.422	0.048	0.083	0	6.13308e-06	3
chr11	6199956	-	C	m5C_93356	53	17	67	22	0.343	0.044	0.077	0	0	3
chr11	97778808	-	C	m5C_93420	30	10	38	12	0.336	0.067	0.116	0	8.88178e-16	3
chr11	97628216	-	C	m5C_93801	256	76	323	95	0.296	0.004	0.007	0	0	3
chr11	120807741	-	C	m5C_93894	71	28	89	35	0.396	0.044	0.076	0	0	3
chr11	6625487	-	C	m5C_93990	51	30	64	37	0.577	0.024	0.041	0	0	3
chr11	57802064	+	C	m5C_94068	17	6	22	7	0.33	0.049	0.084	0	5.27538e-09	3
chr11	57801761	+	C	m5C_94258	13	6	17	7	0.451	0.064	0.111	0	2.88705e-07	3
chr11	97777709	-	C	m5C_94314	33	11	41	13	0.335	0.035	0.06	0	5.9952e-15	3
chr11	51976023	+	C	m5C_94672	22	6	27	7	0.289	0.016	0.028	0	1.7619e-10	3
chr11	120795649	-	C	m5C_94795	35	16	44	21	0.478	0.074	0.128	0	2.16494e-14	3
chr11	67064691	+	C	m5C_94922	31	23	39	28	0.705	0.067	0.115	0	9.83134e-10	3
chr11	69651042	+	C	m5C_94952	48	25	61	32	0.524	0.01	0.018	0	0	3
chr11	6526851	-	C	m5C_95273	22	9	28	11	0.402	0.016	0.028	0	3.41673e-09	3
chr11	78522631	+	C	m5C_95360	21	6	26	7	0.348	0.065	0.112	0	9.93871e-09	3
chr11	52386337	+	C	m5C_95455	21	12	26	15	0.58	0.034	0.059	0	5.17377e-08	3
chr11	95864818	-	C	m5C_95528	18	7	22	8	0.398	0.044	0.076	0	1.93178e-08	3
chr11	33159710	-	C	m5C_95584	62	58	78	73	0.933	0.016	0.027	0	1.08802e-14	3
chr11	105181877	+	C	m5C_95709	44	32	56	40	0.726	0.046	0.079	0	5.30909e-13	3
chr11	58009076	+	C	m5C_95750	44	10	56	12	0.225	0.011	0.019	0	0	3
chr11	120807747	-	C	m5C_95835	64	23	81	29	0.36	0.027	0.047	0	0	3
chr11	97163432	-	C	m5C_95993	116	36	146	45	0.387	0.03	0.052	0	0	3
chr11	54723669	-	C	m5C_96471	17	4	21	5	0.244	0.005	0.009	0	3.46657e-10	3
chr11	55499563	+	C	m5C_96514	40	34	50	43	0.866	0.064	0.111	0	2.68587e-11	3
chr11	33154211	-	C	m5C_96549	73	30	91	38	0.417	0.023	0.039	0	0	3
chr11	72390729	-	C	m5C_96574	127	60	159	75	0.473	0.015	0.026	0	0	3
chr11	69995959	+	C	m5C_96612	22	9	28	12	0.441	0.037	0.064	0	7.01756e-09	3
chr11	33151956	-	C	m5C_96673	18	7	23	9	0.444	0.095	0.165	0	1.70424e-08	3
chr11	78509119	-	C	m5C_967	14	7	17	8	0.492	0.007	0.011	0	2.32166e-08	3
chr11	33154245	-	C	m5C_96948	43	28	54	35	0.665	0.049	0.085	0	9.11493e-14	3
chr11	52396523	+	C	m5C_96981	29	15	36	19	0.561	0.04	0.069	0	1.8799e-11	3
chr11	78261803	+	C	m5C_97001	18	9	22	11	0.516	0.048	0.083	0	1.71805e-07	3
chr11	95865719	-	C	m5C_97073	18	15	22	19	0.855	0.026	0.045	0	3.89211e-06	3
chr11	94664809	-	C	m5C_97116	41	11	51	13	0.267	0.009	0.016	0	0	3
chr11	6419565	+	C	m5C_97220	37	10	46	13	0.307	0.03	0.052	0	3.10862e-15	3
chr11	6404264	+	C	m5C_9731	16	7	21	9	0.439	0.027	0.046	0	1.10013e-06	3
chr11	116438245	+	C	m5C_97491	92	38	116	48	0.41	0.027	0.047	0	0	3
chr11	55499566	+	C	m5C_97599	89	32	112	40	0.36	0.017	0.029	0	0	3
chr11	57506982	-	C	m5C_97630	15	4	18	5	0.359	0.05	0.087	0	3.87282e-08	3
chr11	97623257	+	C	m5C_97963	12	5	15	7	0.45	0.102	0.177	0	1.34388e-07	3
chr11	76399096	-	C	m5C_98067	14	5	18	7	0.38	0.044	0.077	0	1.34388e-07	3
chr11	78509125	-	C	m5C_9863	18	7	22	8	0.396	0.02	0.035	0	2.28217e-08	3
chr11	78182419	-	C	m5C_98776	13	3	16	4	0.272	0.01	0.018	0	1.42885e-08	3
chr11	68986873	-	C	m5C_98793	13	8	16	10	0.646	0.028	0.049	0	2.60806e-06	3
chr11	85189991	-	C	m5C_98909	28	17	35	21	0.595	0.045	0.078	0	2.55353e-08	3
chr11	6527555	-	C	m5C_98955	19	7	24	9	0.394	0.045	0.079	0	4.06912e-08	3
chr11	55405192	-	C	m5C_99311	243	59	305	75	0.251	0.03	0.051	0	0	3
chr11	4771235	-	C	m5C_99774	11	8	13	10	0.728	0.037	0.065	0	1.90722e-06	3
chr11	85189988	-	C	m5C_99852	24	16	30	20	0.691	0.038	0.066	0	2.36268e-08	3
chr11	77044790	-	C	m5C_99892	20	11	25	14	0.567	0.081	0.141	0	2.89579e-08	3
chr11	68986857	-	C	m5C_9999	25	9	31	11	0.384	0.037	0.064	0	1.03099e-10	3
chr12	108753023	+	C	m5C_100206	30	11	38	13	0.358	0.036	0.062	0	1.12329e-11	3
chr12	112977798	+	C	m5C_10040	15	5	19	6	0.343	0.047	0.081	0	1.26663e-07	3
chr12	86884238	-	C	m5C_100534	25	14	32	18	0.569	0.02	0.035	0	6.82944e-09	3
chr12	87432922	-	C	m5C_10062	15	4	18	5	0.304	0.066	0.114	0	3.44969e-10	3
chr12	65062687	+	C	m5C_101177	16	5	20	6	0.323	0.035	0.061	0	2.53369e-09	3
chr12	76449669	+	C	m5C_101370	17	6	21	7	0.398	0.07	0.122	0	6.45886e-09	3
chr12	111680892	+	C	m5C_101964	17	5	22	6	0.301	0.033	0.057	0	1.68438e-09	3
chr12	86472861	+	C	m5C_101982	15	12	19	15	0.804	0.013	0.023	0	0.000344492	3
chr12	111377461	-	C	m5C_102059	13	4	16	5	0.343	0.059	0.102	0	1.92059e-06	3
chr12	36014767	-	C	m5C_102106	36	16	45	20	0.466	0.045	0.078	0	1.20537e-12	3
chr12	83637327	+	C	m5C_102541	33	10	42	12	0.304	0.055	0.095	0	9.99201e-16	3
chr12	108753035	+	C	m5C_102668	28	12	35	15	0.415	0.054	0.094	0	2.64326e-11	3
chr12	111544130	+	C	m5C_102859	11	6	14	7	0.528	0.06	0.104	0	3.17653e-07	3
chr12	4883640	-	C	m5C_103402	22	8	28	10	0.365	0.012	0.02	0	1.94079e-09	3
chr12	108554997	+	C	m5C_104164	57	27	72	34	0.475	0.029	0.05	0	0	3
chr12	108753032	+	C	m5C_104344	22	9	27	11	0.416	0.054	0.094	0	4.6082e-09	3
chr12	112820577	-	C	m5C_105178	219	89	276	112	0.408	0.009	0.016	0	0	3
chr12	86520003	+	C	m5C_10571	11	7	14	8	0.59	0.13	0.225	0	4.1019e-07	3
chr12	12939965	-	C	m5C_11988	21	10	26	12	0.487	0.065	0.113	0	8.02827e-09	3
chr12	65062707	+	C	m5C_12113	17	4	21	5	0.253	0.024	0.042	0	5.54376e-10	3
chr12	101083088	-	C	m5C_13052	16	6	20	7	0.374	0.017	0.029	0	3.53442e-07	3
chr12	83637304	+	C	m5C_13817	32	8	40	10	0.247	0.002	0.004	0	7.10543e-15	3
chr12	20815373	-	C	m5C_14244	67	20	84	25	0.304	0.01	0.018	0	0	3
chr12	36014788	-	C	m5C_14615	25	8	31	10	0.351	0.053	0.092	0	4.59772e-11	3
chr12	105217490	-	C	m5C_14819	12	3	15	4	0.293	0.032	0.056	0	1.68952e-08	3
chr12	65062712	+	C	m5C_15096	18	4	23	5	0.242	0.029	0.05	0	5.54376e-10	3
chr12	24712877	+	C	m5C_15885	17	6	21	7	0.373	0.059	0.102	0	3.89541e-07	3
chr12	83637267	+	C	m5C_16174	17	14	21	18	0.831	0.02	0.035	0	5.05195e-05	3
chr12	111294059	-	C	m5C_16291	20	8	25	10	0.44	0.049	0.085	0	2.63513e-09	3
chr12	78351155	+	C	m5C_16334	51	45	64	56	0.874	0.024	0.041	0	3.86358e-13	3
chr12	111792661	+	C	m5C_16446	16	5	20	7	0.376	0.057	0.099	0	3.50891e-09	3
chr12	65072813	-	C	m5C_1653	13	8	16	10	0.641	0.117	0.202	0	1.86664e-06	3
chr12	69189471	-	C	m5C_16863	15	5	19	6	0.341	0.04	0.069	0	1.55477e-07	3
chr12	55492482	-	C	m5C_18569	31	20	39	26	0.662	0.038	0.065	0	3.94994e-10	3
chr12	17429867	+	C	m5C_19651	109	29	136	36	0.265	0.013	0.023	0	0	3
chr12	84421317	+	C	m5C_19955	14	3	17	3	0.215	0.007	0.013	1.52545e-13	4.76485e-09	3
chr12	54672333	-	C	m5C_20150	15	7	19	9	0.476	0.011	0.018	0	9.89409e-07	3
chr12	55492481	-	C	m5C_20491	53	18	66	23	0.354	0.04	0.069	0	0	3
chr12	17547118	+	C	m5C_22870	102	33	128	41	0.331	0.021	0.036	0	0	3
chr12	69189460	-	C	m5C_23561	23	12	28	15	0.523	0.065	0.113	0	1.55353e-09	3
chr12	112674075	-	C	m5C_24740	26	19	33	24	0.735	0.017	0.029	0	8.20183e-08	3
chr12	69189461	-	C	m5C_24844	18	8	23	10	0.433	0.082	0.143	0	4.60877e-08	3
chr12	24500483	+	C	m5C_2504	13	4	16	5	0.324	0.039	0.067	0	4.26502e-08	3
chr12	20815380	-	C	m5C_25076	65	27	82	34	0.41	0.029	0.05	0	0	3
chr12	59028103	+	C	m5C_25979	23	8	29	10	0.345	0.048	0.084	0	9.81844e-10	3
chr12	36014747	-	C	m5C_2612	47	11	59	13	0.235	0.013	0.023	0	0	3
chr12	20815372	-	C	m5C_26902	72	22	91	28	0.315	0.025	0.044	0	0	3
chr12	112674072	-	C	m5C_27000	21	13	26	16	0.597	0.052	0.089	0	6.51836e-08	3
chr12	65072817	-	C	m5C_27490	13	7	16	9	0.59	0.169	0.293	0	7.05723e-07	3
chr12	111293121	-	C	m5C_27937	61	17	77	21	0.289	0.024	0.041	0	0	3
chr12	83637324	+	C	m5C_28874	28	13	35	17	0.5	0.049	0.085	0	1.17808e-10	3
chr12	44269273	+	C	m5C_29932	18	6	22	7	0.332	0.016	0.027	0	7.61646e-09	3
chr12	100207459	+	C	m5C_30201	15	3	18	4	0.254	0.022	0.039	2.22045e-16	1.68952e-08	3
chr12	51370704	+	C	m5C_307	12	11	15	13	0.895	0.012	0.021	0	1.0696e-05	3
chr12	79081316	+	C	m5C_31875	18	5	22	7	0.308	0.038	0.066	0	2.67657e-09	3
chr12	69184234	+	C	m5C_32373	19	5	23	7	0.314	0.042	0.073	0	5.07107e-09	3
chr12	112674071	-	C	m5C_32748	22	9	27	11	0.421	0.029	0.05	0	1.06893e-10	3
chr12	33429808	+	C	m5C_33752	288	75	363	95	0.264	0.011	0.018	0	0	3
chr12	28635450	-	C	m5C_34060	165	60	208	75	0.437	0.015	0.026	0	0	3
chr12	55492492	-	C	m5C_34097	60	21	76	26	0.345	0.036	0.062	0	0	3
chr12	4907518	-	C	m5C_34426	16	5	21	6	0.318	0.042	0.073	0	1.26893e-07	3
chr12	86884232	-	C	m5C_34645	42	29	52	36	0.691	0.007	0.012	0	1.37668e-13	3
chr12	102562746	+	C	m5C_35684	22	10	27	12	0.462	0.052	0.09	0	1.071e-08	3
chr12	21411965	-	C	m5C_36585	14	5	17	6	0.355	0.018	0.032	0	1.1507e-07	3
chr12	54672331	-	C	m5C_36808	16	4	20	5	0.278	0.037	0.064	0	5.24057e-08	3
chr12	28631155	-	C	m5C_36988	57	17	71	22	0.324	0.023	0.04	0	0	3
chr12	105116142	+	C	m5C_38682	21	13	26	17	0.641	0.036	0.062	0	1.07214e-07	3
chr12	101082740	-	C	m5C_39678	20	6	25	7	0.386	0.052	0.09	0	8.96622e-09	3
chr12	54672345	-	C	m5C_39969	16	11	20	14	0.692	0.021	0.037	0	6.2167e-07	3
chr12	111293109	-	C	m5C_39984	34	14	43	18	0.462	0.064	0.111	0	6.94167e-12	3
chr12	86472902	+	C	m5C_40250	14	6	18	7	0.401	0.073	0.126	0	2.08841e-07	3
chr12	83632802	+	C	m5C_40704	16	6	21	7	0.355	0.028	0.049	0	3.01768e-07	3
chr12	12937055	-	C	m5C_41492	22	6	28	8	0.304	0.061	0.106	0	5.35624e-09	3
chr12	17429870	+	C	m5C_4200	79	23	100	28	0.286	0.021	0.036	0	0	3
chr12	36014758	-	C	m5C_42478	39	26	49	33	0.658	0.05	0.087	0	1.40148e-11	3
chr12	111792653	+	C	m5C_44023	19	11	23	14	0.605	0.044	0.077	0	7.10197e-07	3
chr12	21411966	-	C	m5C_44401	12	4	15	5	0.324	0.025	0.044	0	2.68554e-08	3
chr12	83637266	+	C	m5C_44633	15	13	19	17	0.87	0.029	0.049	0	1.96378e-06	3
chr12	17429871	+	C	m5C_44790	104	34	130	42	0.328	0.017	0.03	0	0	3
chr12	108753031	+	C	m5C_45864	16	4	20	5	0.288	0.035	0.06	0	5.24057e-08	3
chr12	76449666	+	C	m5C_46522	16	6	21	7	0.377	0.054	0.094	0	6.20458e-09	3
chr12	86884236	-	C	m5C_46741	28	18	35	23	0.642	0.022	0.039	0	2.52343e-09	3
chr12	36014763	-	C	m5C_47272	37	20	47	25	0.539	0.051	0.088	0	1.08007e-11	3
chr12	100912993	-	C	m5C_47794	13	3	16	4	0.254	0.032	0.056	1.44329e-15	8.97896e-09	3
chr12	112820842	-	C	m5C_48287	19	6	24	7	0.306	0.011	0.02	0	1.21467e-10	3
chr12	36014793	-	C	m5C_48323	15	6	19	7	0.383	0.023	0.039	0	3.53442e-07	3
chr12	87449319	+	C	m5C_48791	53	18	66	23	0.361	0.01	0.017	0	0	3
chr12	12939913	-	C	m5C_48996	66	24	83	31	0.373	0.017	0.03	0	0	3
chr12	86884239	-	C	m5C_49078	21	11	27	14	0.537	0.041	0.071	0	2.99563e-08	3
chr12	111293117	-	C	m5C_49398	19	12	24	15	0.628	0.076	0.131	0	6.96896e-07	3
chr12	36014761	-	C	m5C_49687	49	31	62	38	0.632	0.051	0.089	0	1.66533e-14	3
chr12	36014789	-	C	m5C_49818	19	8	24	10	0.432	0.05	0.087	0	5.30772e-08	3
chr12	59028098	+	C	m5C_4999	13	4	16	5	0.359	0.057	0.099	0	2.48559e-06	3
chr12	102394492	-	C	m5C_50449	17	7	21	8	0.401	0.038	0.066	0	6.27462e-07	3
chr12	108753024	+	C	m5C_50722	31	13	38	16	0.43	0.053	0.091	0	8.37792e-11	3
chr12	111294057	-	C	m5C_52602	35	12	44	15	0.344	0.027	0.048	0	1.90958e-14	3
chr12	86884240	-	C	m5C_53295	19	6	24	7	0.32	0.045	0.077	0	9.93871e-09	3
chr12	105784859	+	C	m5C_53305	17	5	21	6	0.325	0.051	0.089	0	1.51232e-09	3
chr12	111792655	+	C	m5C_54998	19	9	24	11	0.469	0.032	0.056	0	1.70204e-07	3
chr12	111293120	-	C	m5C_5513	60	18	76	23	0.306	0.025	0.043	0	0	3
chr12	12940420	-	C	m5C_57466	18	7	22	8	0.446	0.093	0.161	0	4.27846e-07	3
chr12	105797611	+	C	m5C_57637	14	6	18	7	0.436	0.055	0.094	0	3.89541e-07	3
chr12	65062700	+	C	m5C_59057	18	5	22	6	0.294	0.038	0.066	0	2.53369e-09	3
chr12	83637325	+	C	m5C_5985	32	15	40	19	0.497	0.069	0.12	0	9.21607e-12	3
chr12	12939914	-	C	m5C_60384	47	28	59	36	0.61	0.033	0.057	0	5.10703e-15	3
chr12	109027819	+	C	m5C_60792	18	5	22	7	0.315	0.049	0.084	0	1.74484e-07	3
chr12	111294075	-	C	m5C_60871	24	9	30	11	0.368	0.039	0.068	0	6.90592e-11	3
chr12	24713602	+	C	m5C_61277	22	4	27	5	0.219	0.008	0.013	0	1.29898e-11	3
chr12	83641800	+	C	m5C_61620	12	7	15	9	0.575	0.031	0.054	0	9.93392e-07	3
chr12	85234628	-	C	m5C_63793	19	5	23	7	0.289	0.026	0.045	0	4.59791e-09	3
chr12	108753026	+	C	m5C_63801	30	14	38	18	0.477	0.044	0.076	0	2.41664e-10	3
chr12	111792644	+	C	m5C_63935	11	5	13	7	0.526	0.087	0.15	0	2.23562e-07	3
chr12	36014764	-	C	m5C_64788	31	13	39	17	0.444	0.058	0.101	0	1.0428e-10	3
chr12	65062722	+	C	m5C_66579	13	4	16	5	0.353	0.107	0.185	0	3.6158e-08	3
chr12	112674076	-	C	m5C_67374	25	19	31	24	0.755	0.022	0.039	0	5.67614e-08	3
chr12	20815378	-	C	m5C_67684	89	30	112	38	0.342	0.01	0.018	0	0	3
chr12	76449688	+	C	m5C_69256	18	5	22	6	0.295	0.047	0.082	0	1.51968e-09	3
chr12	111574841	+	C	m5C_69457	15	6	18	8	0.428	0.046	0.079	0	4.76733e-07	3
chr12	86884237	-	C	m5C_7003	25	15	31	19	0.621	0.042	0.072	0	1.07902e-08	3
chr12	83993332	+	C	m5C_70904	19	6	23	7	0.336	0.065	0.112	0	3.34415e-09	3
chr12	76449678	+	C	m5C_7174	19	9	23	11	0.506	0.05	0.087	0	1.42089e-07	3
chr12	86883076	-	C	m5C_72210	15	12	18	15	0.844	0.038	0.066	0	2.24573e-05	3
chr12	83637330	+	C	m5C_730	20	6	25	8	0.334	0.014	0.024	0	1.49125e-08	3
chr12	112674077	-	C	m5C_74531	14	8	18	10	0.583	0.021	0.036	0	2.45512e-06	3
chr12	111792645	+	C	m5C_74624	11	5	14	7	0.503	0.055	0.096	0	2.4601e-07	3
chr12	111792651	+	C	m5C_74805	15	9	18	12	0.637	0.075	0.13	0	4.6429e-06	3
chr12	112674073	-	C	m5C_74833	15	10	19	13	0.682	0.049	0.085	0	9.27275e-06	3
chr12	85235115	-	C	m5C_76281	25	9	31	11	0.373	0.059	0.102	0	7.9896e-11	3
chr12	86884233	-	C	m5C_76295	39	28	49	35	0.727	0.005	0.008	0	3.64981e-11	3
chr12	108554998	+	C	m5C_76689	80	26	101	33	0.334	0.008	0.014	0	0	3
chr12	86884234	-	C	m5C_77412	30	20	38	25	0.663	0.011	0.018	0	3.16755e-10	3
chr12	102623346	-	C	m5C_7805	22	5	27	6	0.243	0.018	0.032	0	4.70038e-11	3
chr12	4883636	-	C	m5C_78835	28	7	36	9	0.269	0.022	0.038	0	2.50133e-13	3
chr12	69189466	-	C	m5C_79200	21	8	26	10	0.4	0.063	0.109	0	6.77255e-08	3
chr12	108753039	+	C	m5C_79244	22	6	28	7	0.286	0.052	0.09	0	7.84834e-11	3
chr12	54672343	-	C	m5C_79652	16	11	20	13	0.681	0.036	0.062	0	5.21004e-07	3
chr12	69189464	-	C	m5C_79891	19	7	24	9	0.389	0.047	0.081	0	4.1825e-08	3
chr12	73281075	-	C	m5C_80020	47	10	59	13	0.239	0.009	0.016	0	0	3
chr12	111294058	-	C	m5C_80160	28	10	35	12	0.366	0.016	0.028	0	7.82552e-12	3
chr12	84009597	+	C	m5C_80424	18	5	22	6	0.312	0.03	0.053	0	2.86875e-09	3
chr12	65062691	+	C	m5C_80698	17	6	21	7	0.352	0.01	0.017	0	7.33014e-09	3
chr12	85235121	-	C	m5C_80782	19	8	24	10	0.433	0.056	0.098	0	5.76097e-08	3
chr12	83952197	+	C	m5C_8080	17	5	22	6	0.274	0.052	0.09	0	6.77958e-08	3
chr12	69182986	-	C	m5C_80859	22	10	28	12	0.456	0.087	0.15	0	7.75936e-09	3
chr12	36014757	-	C	m5C_81833	51	35	64	43	0.68	0.047	0.082	0	5.55112e-15	3
chr12	76449667	+	C	m5C_81989	17	7	21	8	0.429	0.06	0.104	0	1.5748e-08	3
chr12	111293110	-	C	m5C_82089	31	12	39	15	0.389	0.058	0.1	0	1.94875e-11	3
chr12	51365435	+	C	m5C_82706	29	9	36	11	0.355	0.031	0.053	0	6.90592e-11	3
chr12	4883638	-	C	m5C_82962	26	8	32	10	0.323	0.014	0.024	0	7.29639e-13	3
chr12	65062709	+	C	m5C_84221	18	4	22	5	0.266	0.045	0.077	0	8.03451e-10	3
chr12	20815379	-	C	m5C_84923	84	31	105	39	0.368	0.02	0.035	0	0	3
chr12	111670207	-	C	m5C_85520	30	20	37	25	0.696	0.045	0.079	0	4.94009e-09	3
chr12	76449675	+	C	m5C_86408	16	8	20	10	0.528	0.032	0.055	0	3.05798e-06	3
chr12	111792654	+	C	m5C_86980	19	11	24	14	0.582	0.035	0.061	0	6.2167e-07	3
chr12	83639737	+	C	m5C_87305	11	7	13	9	0.692	0.038	0.066	0	1.41744e-06	3
chr12	17429803	+	C	m5C_87349	22	7	27	9	0.35	0.045	0.078	0	2.6163e-08	3
chr12	69189470	-	C	m5C_87839	18	7	23	9	0.393	0.052	0.091	0	3.09001e-08	3
chr12	59028080	+	C	m5C_88188	21	6	26	7	0.275	0.041	0.071	0	9.28582e-11	3
chr12	86884231	-	C	m5C_89871	42	21	53	27	0.512	0.02	0.034	0	4.54081e-14	3
chr12	87432924	-	C	m5C_89924	15	4	18	5	0.318	0.041	0.072	0	1.04858e-09	3
chr12	24638961	-	C	m5C_90600	52	15	65	18	0.282	0.014	0.025	0	0	3
chr12	65062706	+	C	m5C_91410	18	4	22	5	0.259	0.023	0.04	0	1.04858e-09	3
chr12	36014734	-	C	m5C_91499	13	8	17	10	0.638	0.044	0.077	0	2.9819e-06	3
chr12	17429864	+	C	m5C_91501	98	23	124	29	0.235	0.029	0.05	0	0	3
chr12	109660920	+	C	m5C_93641	15	5	19	7	0.376	0.051	0.088	0	2.6191e-07	3
chr12	83637331	+	C	m5C_93900	29	10	36	13	0.377	0.038	0.067	0	8.90588e-12	3
chr12	111792647	+	C	m5C_95082	12	7	15	9	0.611	0.082	0.142	0	9.89409e-07	3
chr12	59028142	+	C	m5C_96183	57	33	72	41	0.568	0.023	0.041	0	0	3
chr12	105116143	+	C	m5C_96317	23	14	29	17	0.629	0.034	0.059	0	5.91281e-09	3
chr12	83637302	+	C	m5C_96648	30	7	38	9	0.252	0.009	0.016	0	3.08642e-13	3
chr12	54672346	-	C	m5C_98556	14	10	18	13	0.728	0.037	0.065	0	3.43002e-07	3
chr13	65301248	+	C	m5C_10012	10	5	13	6	0.482	0.035	0.061	0	5.57416e-06	3
chr13	38220628	+	C	m5C_100440	26	11	32	14	0.441	0.074	0.127	0	1.66066e-11	3
chr13	54585018	-	C	m5C_10045	62	16	78	20	0.264	0.03	0.051	0	0	3
chr13	113618144	-	C	m5C_10064	27	11	34	14	0.431	0.102	0.177	0	7.97851e-12	3
chr13	100782281	-	C	m5C_101057	13	9	16	11	0.693	0.068	0.118	0	2.78485e-06	3
chr13	43399329	+	C	m5C_101059	20	9	25	12	0.459	0.074	0.129	0	5.72124e-09	3
chr13	118387062	-	C	m5C_102646	38	11	48	13	0.288	0.006	0.01	0	1.11022e-16	3
chr13	54585013	-	C	m5C_102685	55	20	69	25	0.361	0.061	0.106	0	0	3
chr13	65298044	+	C	m5C_102831	11	8	14	10	0.744	0.024	0.042	0	5.8915e-05	3
chr13	97496800	+	C	m5C_104055	116	69	146	86	0.588	0.051	0.089	0	0	3
chr13	65298915	+	C	m5C_104069	12	4	15	5	0.384	0.104	0.179	0	5.24057e-08	3
chr13	65298916	+	C	m5C_11806	12	5	15	6	0.436	0.085	0.147	0	1.55477e-07	3
chr13	58128332	-	C	m5C_12423	44	11	55	14	0.266	0.011	0.019	0	0	3
chr13	52835364	-	C	m5C_12609	40	9	50	11	0.245	0.017	0.03	0	0	3
chr13	65301557	+	C	m5C_13556	16	6	20	7	0.372	0.039	0.068	0	3.53442e-07	3
chr13	97496794	+	C	m5C_13591	142	48	178	59	0.329	0.056	0.096	0	0	3
chr13	54585016	-	C	m5C_13676	64	19	81	23	0.3	0.036	0.062	0	0	3
chr13	53190480	-	C	m5C_14367	10	3	13	4	0.312	0.022	0.038	0	8.97896e-09	3
chr13	104143150	-	C	m5C_15568	33	11	41	14	0.342	0.039	0.067	0	6.99441e-15	3
chr13	104143144	-	C	m5C_15973	35	9	44	12	0.265	0.028	0.048	0	0	3
chr13	46684939	-	C	m5C_16116	16	3	20	4	0.226	0.006	0.01	8.88178e-16	1.68952e-08	3
chr13	38658916	-	C	m5C_1627	59	20	75	25	0.339	0.02	0.035	0	0	3
chr13	58127367	-	C	m5C_167	89	35	112	44	0.393	0.002	0.003	0	0	3
chr13	97496795	+	C	m5C_17360	158	58	199	73	0.361	0.068	0.118	0	0	3
chr13	6597905	-	C	m5C_18330	231	53	292	67	0.229	0.005	0.009	0	0	3
chr13	13478179	+	C	m5C_18953	28	12	36	15	0.424	0.029	0.051	0	8.80296e-13	3
chr13	41012921	+	C	m5C_20407	21	6	27	7	0.279	0.01	0.017	0	1.26272e-10	3
chr13	38220608	+	C	m5C_20910	21	8	27	10	0.398	0.084	0.146	0	9.07311e-10	3
chr13	58127495	-	C	m5C_2093	17	5	21	7	0.357	0.066	0.115	0	1.54632e-07	3
chr13	55239486	+	C	m5C_24329	12	6	15	7	0.463	0.067	0.115	0	9.24963e-06	3
chr13	6621935	-	C	m5C_24944	28	10	35	12	0.366	0.024	0.042	0	7.47802e-12	3
chr13	54584983	-	C	m5C_25388	158	52	199	65	0.321	0.04	0.069	0	0	3
chr13	55610094	+	C	m5C_25553	13	9	16	11	0.693	0.035	0.061	0	3.72999e-06	3
chr13	55666357	+	C	m5C_26002	16	4	20	5	0.252	0.012	0.021	0	3.17416e-08	3
chr13	97174924	+	C	m5C_280	47	13	59	16	0.288	0.011	0.02	0	0	3
chr13	38220587	+	C	m5C_28041	28	8	36	10	0.315	0.035	0.06	0	9.35918e-13	3
chr13	47024184	-	C	m5C_28154	15	5	19	6	0.321	0.044	0.076	0	8.85182e-08	3
chr13	97496811	+	C	m5C_28546	164	95	206	118	0.575	0.033	0.056	0	0	3
chr13	67406606	-	C	m5C_29546	26	15	33	18	0.581	0.032	0.055	0	3.51779e-10	3
chr13	14053444	-	C	m5C_30481	12	9	15	11	0.733	0.082	0.142	0	3.71302e-06	3
chr13	58127290	-	C	m5C_31105	590	145	743	182	0.246	0.016	0.028	0	0	3
chr13	43480989	-	C	m5C_3183	42	12	53	15	0.302	0.014	0.024	0	8.88178e-16	3
chr13	104143204	-	C	m5C_33080	13	5	16	6	0.409	0.073	0.127	0	1.55477e-07	3
chr13	23354766	-	C	m5C_34206	21	5	26	6	0.26	0.013	0.022	0	4.14719e-11	3
chr13	65298917	+	C	m5C_34352	12	4	15	5	0.366	0.11	0.191	0	2.79305e-08	3
chr13	48913037	-	C	m5C_3514	15	3	18	4	0.227	0.005	0.009	7.32747e-15	8.97896e-09	3
chr13	73913139	-	C	m5C_35460	57	12	72	15	0.232	0.007	0.013	0	0	3
chr13	49383223	+	C	m5C_36797	23	10	28	12	0.429	0.021	0.036	0	2.30791e-10	3
chr13	21443003	-	C	m5C_36811	10	7	13	8	0.648	0.12	0.208	0	2.75144e-05	3
chr13	58127506	-	C	m5C_37034	246	70	309	88	0.291	0.018	0.031	0	0	3
chr13	104143187	-	C	m5C_37290	16	6	20	8	0.424	0.072	0.125	0	5.69459e-07	3
chr13	97183681	-	C	m5C_38207	49	24	62	31	0.496	0.008	0.013	0	4.44089e-16	3
chr13	23354706	-	C	m5C_38917	21	14	26	18	0.675	0.04	0.07	0	2.84018e-06	3
chr13	104143192	-	C	m5C_39496	15	4	19	5	0.266	0.029	0.05	0	3.46657e-10	3
chr13	112869092	-	C	m5C_40235	31	10	39	12	0.325	0.017	0.029	0	1.02029e-13	3
chr13	48261880	+	C	m5C_40446	18	5	23	6	0.312	0.03	0.053	0	1.9823e-09	3
chr13	54584985	-	C	m5C_41057	108	40	136	50	0.365	0.047	0.081	0	0	3
chr13	54584982	-	C	m5C_4157	176	59	221	74	0.332	0.034	0.059	0	0	3
chr13	58127492	-	C	m5C_42080	18	7	23	8	0.388	0.038	0.065	0	8.16779e-07	3
chr13	34128371	-	C	m5C_42165	29	10	37	12	0.402	0.03	0.051	0	5.06373e-12	3
chr13	38220563	+	C	m5C_43110	22	7	27	9	0.358	0.061	0.105	0	7.56468e-10	3
chr13	97496801	+	C	m5C_4349	156	90	195	113	0.57	0.055	0.095	0	0	3
chr13	65301636	+	C	m5C_44566	16	4	20	5	0.244	0.012	0.021	0	3.46657e-10	3
chr13	55459389	+	C	m5C_44836	14	4	18	5	0.328	0.055	0.095	0	8.03451e-10	3
chr13	66972525	+	C	m5C_45082	16	9	20	11	0.551	0.009	0.016	0	3.54881e-06	3
chr13	100782280	-	C	m5C_46007	14	10	18	12	0.686	0.038	0.065	0	5.29844e-06	3
chr13	104143153	-	C	m5C_46561	27	7	34	9	0.268	0.027	0.047	0	1.7164e-13	3
chr13	49383229	+	C	m5C_4808	28	7	35	8	0.243	0.015	0.026	0	9.55902e-14	3
chr13	55693311	+	C	m5C_48393	25	7	32	9	0.279	0.023	0.04	0	1.22808e-11	3
chr13	66590234	+	C	m5C_48903	45	20	56	25	0.421	0.046	0.08	0	4.44089e-16	3
chr13	104143191	-	C	m5C_49887	15	4	18	5	0.311	0.009	0.016	0	1.04858e-09	3
chr13	55610096	+	C	m5C_49983	13	9	17	11	0.661	0.054	0.093	0	3.22994e-06	3
chr13	54585002	-	C	m5C_51518	79	44	98	55	0.545	0.082	0.142	0	0	3
chr13	100782258	-	C	m5C_52107	13	5	17	7	0.422	0.063	0.11	0	2.23562e-07	3
chr13	46727636	-	C	m5C_52346	24	8	31	10	0.303	0.05	0.086	0	1.92547e-11	3
chr13	111808532	-	C	m5C_53074	15	5	19	6	0.323	0.016	0.027	0	2.07244e-09	3
chr13	97496264	+	C	m5C_53368	68	26	85	33	0.418	0.013	0.023	0	0	3
chr13	65298892	+	C	m5C_54168	10	7	13	9	0.742	0.024	0.042	0	3.31636e-05	3
chr13	55610103	+	C	m5C_55023	12	5	15	6	0.432	0.042	0.073	0	6.13308e-06	3
chr13	106936781	-	C	m5C_55783	16	8	20	9	0.487	0.08	0.138	0	5.05055e-08	3
chr13	106794601	-	C	m5C_57468	25	7	31	8	0.28	0.039	0.068	0	3.90585e-10	3
chr13	66590232	+	C	m5C_57958	47	24	59	30	0.485	0.038	0.065	0	7.77156e-15	3
chr13	23354761	-	C	m5C_58322	27	6	33	8	0.255	0.016	0.028	0	5.92859e-14	3
chr13	97496803	+	C	m5C_59118	187	98	235	123	0.516	0.053	0.092	0	0	3
chr13	54584980	-	C	m5C_59793	168	45	210	57	0.265	0.027	0.046	0	0	3
chr13	53190488	-	C	m5C_60415	11	4	14	5	0.345	0.048	0.083	0	2.06245e-08	3
chr13	64290943	-	C	m5C_60448	26	18	33	22	0.677	0.022	0.038	0	2.01677e-09	3
chr13	104143202	-	C	m5C_60820	14	5	17	6	0.382	0.104	0.181	0	8.3117e-08	3
chr13	49383226	+	C	m5C_60897	25	7	31	9	0.304	0.036	0.063	0	2.49911e-13	3
chr13	54584989	-	C	m5C_60910	79	62	99	78	0.792	0.015	0.027	0	0	3
chr13	97489254	+	C	m5C_61154	14	5	18	6	0.397	0.054	0.094	0	3.16226e-09	3
chr13	76684060	-	C	m5C_61518	70	23	89	28	0.33	0.012	0.021	0	0	3
chr13	46685007	-	C	m5C_61649	13	5	16	6	0.422	0.108	0.187	0	1.07469e-07	3
chr13	100773489	-	C	m5C_62136	11	6	14	8	0.602	0.083	0.144	0	1.44627e-05	3
chr13	112480210	+	C	m5C_63426	59	17	75	21	0.282	0.013	0.023	0	0	3
chr13	23354736	-	C	m5C_63500	29	23	37	29	0.76	0.063	0.109	0	2.71746e-08	3
chr13	49383225	+	C	m5C_63507	19	5	24	6	0.251	0.022	0.039	0	1.75051e-09	3
chr13	59636406	-	C	m5C_63842	15	4	18	5	0.309	0.06	0.104	0	2.68554e-08	3
chr13	118386867	-	C	m5C_64458	36	11	45	14	0.311	0.022	0.038	0	6.99441e-15	3
chr13	54585010	-	C	m5C_65003	80	34	101	42	0.422	0.05	0.087	0	0	3
chr13	65302495	+	C	m5C_65567	22	10	27	12	0.429	0.06	0.104	0	8.00833e-09	3
chr13	23354759	-	C	m5C_65964	27	6	33	8	0.259	0.022	0.038	0	5.92859e-14	3
chr13	23354726	-	C	m5C_67697	20	17	25	21	0.819	0.035	0.06	0	4.52669e-07	3
chr13	64290940	-	C	m5C_68409	25	7	31	9	0.291	0.011	0.019	0	1.27451e-11	3
chr13	14053420	-	C	m5C_69839	16	7	20	8	0.441	0.093	0.161	0	1.23145e-08	3
chr13	104143182	-	C	m5C_70420	14	8	18	10	0.579	0.091	0.158	0	1.82305e-06	3
chr13	38220592	+	C	m5C_70645	23	9	29	11	0.405	0.064	0.11	0	2.82e-09	3
chr13	65302497	+	C	m5C_71409	23	10	28	13	0.449	0.055	0.095	0	1.44974e-08	3
chr13	65302464	+	C	m5C_74002	18	5	23	6	0.301	0.035	0.06	0	2.42524e-09	3
chr13	38220585	+	C	m5C_75187	29	9	36	11	0.344	0.057	0.099	0	1.5381e-12	3
chr13	64290942	-	C	m5C_7575	27	18	34	23	0.661	0.019	0.033	0	2.46399e-09	3
chr13	38220593	+	C	m5C_77432	24	9	30	12	0.38	0.043	0.075	0	1.37488e-10	3
chr13	14053429	-	C	m5C_78700	14	12	17	15	0.882	0.015	0.025	0	1.25627e-06	3
chr13	14053440	-	C	m5C_79346	12	8	15	10	0.708	0.041	0.072	0	4.97103e-05	3
chr13	54585008	-	C	m5C_80567	77	27	97	34	0.347	0.041	0.07	0	0	3
chr13	104143149	-	C	m5C_81690	36	13	45	16	0.359	0.046	0.08	0	1.11022e-15	3
chr13	35872741	+	C	m5C_82343	14	7	18	9	0.526	0.032	0.056	0	1.10013e-06	3
chr13	55239473	+	C	m5C_82766	13	6	16	7	0.465	0.017	0.029	0	3.53442e-07	3
chr13	58128507	-	C	m5C_8287	26	11	33	13	0.382	0.078	0.135	0	4.50295e-12	3
chr13	85126737	+	C	m5C_82891	12	7	16	9	0.595	0.108	0.187	0	9.68272e-07	3
chr13	49385000	+	C	m5C_83665	14	6	18	8	0.493	0.059	0.102	0	1.49125e-08	3
chr13	104143145	-	C	m5C_84273	30	9	38	11	0.296	0.005	0.008	0	1.89571e-12	3
chr13	54466279	-	C	m5C_84333	74	18	93	23	0.275	0.01	0.018	0	0	3
chr13	55693247	+	C	m5C_84478	20	8	25	10	0.378	0.051	0.088	0	8.59146e-10	3
chr13	54585012	-	C	m5C_84508	70	30	87	37	0.436	0.06	0.104	0	0	3
chr13	65298890	+	C	m5C_85026	10	7	13	9	0.722	0.033	0.057	0	3.31636e-05	3
chr13	38220562	+	C	m5C_85725	20	6	25	8	0.337	0.061	0.105	0	2.06129e-10	3
chr13	98247289	-	C	m5C_85849	21	8	27	10	0.373	0.084	0.145	0	1.10885e-09	3
chr13	97496805	+	C	m5C_8684	187	84	234	105	0.442	0.047	0.082	0	0	3
chr13	104143147	-	C	m5C_87004	34	9	42	11	0.27	0.026	0.045	0	7.77156e-16	3
chr13	48921939	-	C	m5C_87019	19	7	24	9	0.384	0.01	0.018	0	3.28965e-08	3
chr13	97251327	+	C	m5C_87024	11	7	14	8	0.61	0.061	0.105	0	8.81965e-07	3
chr13	100773499	-	C	m5C_87516	10	6	12	7	0.6	0.047	0.082	0	3.53442e-07	3
chr13	104143171	-	C	m5C_88598	25	8	31	10	0.322	0.058	0.101	0	2.02014e-11	3
chr13	23354714	-	C	m5C_89514	25	8	31	10	0.332	0.054	0.094	0	4.80949e-13	3
chr13	104143152	-	C	m5C_90244	33	12	42	15	0.367	0.036	0.062	0	3.08642e-14	3
chr13	23354705	-	C	m5C_90357	18	11	22	14	0.631	0.059	0.103	0	7.2137e-07	3
chr13	104143185	-	C	m5C_90490	18	8	23	10	0.432	0.096	0.166	0	2.87702e-08	3
chr13	100782256	-	C	m5C_9513	14	4	17	5	0.349	0.063	0.11	0	6.14617e-08	3
chr13	97496797	+	C	m5C_95852	166	63	209	79	0.374	0.049	0.085	0	0	3
chr13	43399328	+	C	m5C_96083	19	9	23	12	0.503	0.056	0.096	0	1.66647e-07	3
chr13	63815407	+	C	m5C_96469	17	5	21	7	0.323	0.039	0.068	0	2.00874e-07	3
chr13	23354740	-	C	m5C_97186	20	16	25	20	0.759	0.022	0.038	0	2.90848e-07	3
chr13	23354737	-	C	m5C_97788	30	23	37	29	0.763	0.054	0.093	0	2.89659e-08	3
chr13	64290948	-	C	m5C_97946	15	11	19	14	0.715	0.034	0.06	0	1.159e-05	3
chr13	53190487	-	C	m5C_9889	11	4	14	5	0.345	0.048	0.083	0	2.06245e-08	3
chr14	55658689	-	C	m5C_100754	25	8	32	10	0.323	0.05	0.087	0	6.8634e-13	3
chr14	26631498	+	C	m5C_101023	23	14	29	18	0.634	0.069	0.12	0	1.35569e-07	3
chr14	122475950	+	C	m5C_101309	20	10	25	12	0.5	0.029	0.051	0	2.65669e-07	3
chr14	54361391	+	C	m5C_101432	16	6	20	7	0.389	0.005	0.008	0	1.16687e-08	3
chr14	19768719	+	C	m5C_101540	39	11	49	14	0.291	0.01	0.017	0	0	3
chr14	99035266	-	C	m5C_101543	20	10	25	12	0.478	0.064	0.111	0	5.30617e-09	3
chr14	31013000	-	C	m5C_101583	16	5	21	6	0.314	0.045	0.078	0	1.26893e-07	3
chr14	21669727	+	C	m5C_101863	12	4	15	5	0.329	0.046	0.08	0	2.79305e-08	3
chr14	26631449	+	C	m5C_102013	18	6	23	8	0.35	0.017	0.03	0	1.43433e-08	3
chr14	76090084	-	C	m5C_102348	19	6	24	7	0.32	0.021	0.037	0	7.61646e-09	3
chr14	54507572	-	C	m5C_102569	36	8	45	10	0.249	0.013	0.023	0	2.22045e-16	3
chr14	61629785	-	C	m5C_102881	18	6	22	7	0.335	0.048	0.083	0	6.48561e-09	3
chr14	26631477	+	C	m5C_103201	24	9	30	11	0.369	0.054	0.094	0	4.36497e-11	3
chr14	26631474	+	C	m5C_103273	24	7	30	9	0.321	0.032	0.056	0	1.30316e-11	3
chr14	21842133	+	C	m5C_103914	17	17	21	21	1	0	0	0	8.25342e-06	3
chr14	32578187	+	C	m5C_10459	22	15	28	19	0.716	0.037	0.064	0	2.90195e-07	3
chr14	34502510	-	C	m5C_104723	13	9	17	12	0.719	0.046	0.079	0	5.60859e-06	3
chr14	52293475	+	C	m5C_11156	38	12	48	15	0.309	0.016	0.029	0	4.44089e-16	3
chr14	7933905	+	C	m5C_11591	26	9	32	11	0.355	0.038	0.066	0	8.48195e-11	3
chr14	76087862	-	C	m5C_11848	43	13	54	16	0.299	0.023	0.041	0	0	3
chr14	26631487	+	C	m5C_12327	23	12	29	15	0.503	0.07	0.121	0	1.53964e-09	3
chr14	26631482	+	C	m5C_12489	24	11	30	14	0.469	0.074	0.129	0	4.83233e-10	3
chr14	25872681	+	C	m5C_12543	19	5	24	6	0.261	0.032	0.055	0	1.51862e-09	3
chr14	111360902	+	C	m5C_12667	100	32	126	40	0.317	0.024	0.041	0	0	3
chr14	20546446	-	C	m5C_12896	40	11	50	13	0.278	0.032	0.055	0	0	3
chr14	7951501	+	C	m5C_13352	39	13	49	16	0.557	0.038	0.066	0	2.74105e-09	3
chr14	76087959	-	C	m5C_14779	14	5	17	6	0.395	0.077	0.133	0	1.55477e-07	3
chr14	50776834	-	C	m5C_15258	20	10	25	12	0.486	0.056	0.097	0	5.82026e-09	3
chr14	34737278	+	C	m5C_15320	25	7	31	8	0.286	0.028	0.049	0	7.58482e-12	3
chr14	55658684	-	C	m5C_15506	25	9	31	11	0.359	0.034	0.059	0	1.10089e-10	3
chr14	52074333	-	C	m5C_15701	65	24	82	30	0.368	0.044	0.077	0	0	3
chr14	52008974	-	C	m5C_16548	95	23	119	29	0.245	0.015	0.027	0	0	3
chr14	76090085	-	C	m5C_16763	20	5	25	7	0.281	0.021	0.037	0	4.78113e-09	3
chr14	21842140	+	C	m5C_16826	17	15	22	19	0.876	0.058	0.101	0	4.59026e-06	3
chr14	31012598	-	C	m5C_18160	17	9	21	11	0.541	0.012	0.021	0	1.7032e-07	3
chr14	34414143	-	C	m5C_18439	19	4	24	5	0.243	0.019	0.032	0	4.50829e-10	3
chr14	118235159	-	C	m5C_18864	16	5	20	6	0.357	0.069	0.119	0	2.06386e-09	3
chr14	122475953	+	C	m5C_18926	19	8	24	10	0.431	0.049	0.084	0	8.75287e-08	3
chr14	99076289	-	C	m5C_18943	16	8	20	10	0.519	0.087	0.151	0	6.97177e-08	3
chr14	76087951	-	C	m5C_19667	17	8	21	10	0.499	0.088	0.152	0	6.49972e-08	3
chr14	61629780	-	C	m5C_2066	15	3	19	4	0.219	0.005	0.009	1.31006e-14	8.97896e-09	3
chr14	52074339	-	C	m5C_20865	63	20	79	25	0.313	0.045	0.078	0	0	3
chr14	52074336	-	C	m5C_21093	57	18	71	22	0.311	0.062	0.108	0	0	3
chr14	55658683	-	C	m5C_21830	26	9	32	11	0.329	0.051	0.088	0	9.1338e-13	3
chr14	55658670	-	C	m5C_22219	27	9	34	11	0.328	0.03	0.052	0	2.20712e-12	3
chr14	76087878	-	C	m5C_23145	38	22	48	27	0.569	0.035	0.06	0	1.31029e-12	3
chr14	99035235	-	C	m5C_23244	31	13	39	16	0.413	0.011	0.019	0	9.32108e-11	3
chr14	31013822	-	C	m5C_23268	23	18	29	23	0.776	0.047	0.081	0	5.21421e-08	3
chr14	55658681	-	C	m5C_23297	24	8	30	10	0.336	0.043	0.075	0	5.02931e-13	3
chr14	111360885	+	C	m5C_24431	27	25	34	32	0.931	0.01	0.018	0	5.72801e-08	3
chr14	54894369	+	C	m5C_2458	576	163	725	205	0.285	0.014	0.024	0	0	3
chr14	76087885	-	C	m5C_24675	48	24	60	30	0.508	0.024	0.042	0	1.18794e-14	3
chr14	99076284	-	C	m5C_24881	19	8	24	10	0.421	0.068	0.118	0	5.39016e-08	3
chr14	61629737	-	C	m5C_25111	12	5	15	6	0.392	0.096	0.166	0	5.52116e-08	3
chr14	52008966	-	C	m5C_25324	82	18	103	23	0.223	0.011	0.019	0	0	3
chr14	19752452	+	C	m5C_25896	318	270	401	341	0.853	0.01	0.018	0	0	3
chr14	27105289	+	C	m5C_26508	17	9	21	11	0.498	0.042	0.072	0	1.51033e-07	3
chr14	32578190	+	C	m5C_26887	23	15	29	18	0.616	0.034	0.059	0	6.59982e-09	3
chr14	122475960	+	C	m5C_27036	15	7	19	9	0.465	0.064	0.111	0	7.05723e-07	3
chr14	52293465	+	C	m5C_27900	27	13	34	16	0.49	0.067	0.117	0	2.02083e-12	3
chr14	69783902	+	C	m5C_28323	14	8	18	10	0.548	0.095	0.165	0	4.99309e-05	3
chr14	66297381	+	C	m5C_28594	19	11	24	14	0.606	0.065	0.112	0	2.40626e-08	3
chr14	50776837	-	C	m5C_29193	19	9	24	11	0.442	0.069	0.119	0	1.08678e-07	3
chr14	111360886	+	C	m5C_29695	33	31	41	39	0.952	0.012	0.021	0	3.11854e-08	3
chr14	111360878	+	C	m5C_29783	28	18	35	23	0.669	0.03	0.051	0	2.72419e-09	3
chr14	24493294	+	C	m5C_31784	28	8	35	10	0.299	0.029	0.05	0	5.86864e-13	3
chr14	76087866	-	C	m5C_31851	24	21	29	26	0.867	0.034	0.059	0	2.3749e-06	3
chr14	55596713	+	C	m5C_32248	19	5	23	6	0.275	0.042	0.074	0	1.29261e-11	3
chr14	111360892	+	C	m5C_32325	86	78	108	98	0.914	0.007	0.011	0	0	3
chr14	52006683	-	C	m5C_32642	72	20	90	25	0.276	0.034	0.059	0	0	3
chr14	52293446	+	C	m5C_33015	18	11	22	14	0.647	0.037	0.064	0	6.34416e-07	3
chr14	32348108	+	C	m5C_33194	33	7	41	9	0.269	0.012	0.021	0	2.78666e-13	3
chr14	45299049	-	C	m5C_33899	21	8	27	10	0.424	0.062	0.107	0	1.67565e-09	3
chr14	45464895	-	C	m5C_34109	22	7	28	9	0.334	0.031	0.054	0	1.10287e-11	3
chr14	31012938	-	C	m5C_35023	32	26	40	33	0.835	0.056	0.097	0	5.01971e-09	3
chr14	54576872	-	C	m5C_35206	40	12	50	15	0.303	0.022	0.038	0	4.44089e-16	3
chr14	50930698	-	C	m5C_35561	108	85	135	106	0.792	0.014	0.024	0	0	3
chr14	24493265	+	C	m5C_35832	17	10	22	12	0.574	0.082	0.141	0	3.10529e-07	3
chr14	63491277	-	C	m5C_35941	14	7	18	9	0.533	0.029	0.05	0	1.33754e-06	3
chr14	34674150	+	C	m5C_36633	31	11	38	14	0.386	0.031	0.054	0	6.61471e-13	3
chr14	47472692	+	C	m5C_3698	19	8	23	10	0.43	0.035	0.06	0	7.79093e-08	3
chr14	50776835	-	C	m5C_37018	18	7	22	9	0.402	0.049	0.085	0	7.08533e-10	3
chr14	61629781	-	C	m5C_37450	16	4	20	5	0.253	0.025	0.044	0	2.81831e-10	3
chr14	13961220	-	C	m5C_38925	81	19	102	24	0.237	0.011	0.019	0	0	3
chr14	26631490	+	C	m5C_39599	36	22	45	27	0.595	0.04	0.07	0	1.21769e-12	3
chr14	50802136	-	C	m5C_40190	16	6	20	8	0.415	0.088	0.153	0	1.03374e-08	3
chr14	99076256	-	C	m5C_40948	28	8	36	10	0.282	0.026	0.045	0	5.9952e-15	3
chr14	52293463	+	C	m5C_41026	21	7	26	8	0.343	0.059	0.102	0	2.99049e-10	3
chr14	24493293	+	C	m5C_41121	27	7	34	9	0.276	0.029	0.05	0	1.30784e-13	3
chr14	31171507	-	C	m5C_41582	15	5	18	7	0.404	0.026	0.046	0	2.46345e-07	3
chr14	30569095	+	C	m5C_4174	45	13	57	16	0.304	0.04	0.069	0	0	3
chr14	31012982	-	C	m5C_41856	14	4	18	5	0.273	0.042	0.072	0	2.06245e-08	3
chr14	99035245	-	C	m5C_42138	31	22	38	27	0.665	0.072	0.125	0	1.30184e-08	3
chr14	63491247	-	C	m5C_43870	58	39	72	49	0.675	0.006	0.011	0	1.11022e-16	3
chr14	99076309	-	C	m5C_44960	15	4	18	5	0.289	0.048	0.083	0	3.87282e-08	3
chr14	24493291	+	C	m5C_45406	27	8	34	10	0.311	0.027	0.047	0	7.29639e-13	3
chr14	111360871	+	C	m5C_45508	18	15	23	18	0.805	0.036	0.063	0	3.80033e-06	3
chr14	31013814	-	C	m5C_45613	25	11	31	13	0.437	0.022	0.037	0	6.01961e-10	3
chr14	68083947	+	C	m5C_45665	20	9	25	12	0.501	0.085	0.148	0	1.38554e-07	3
chr14	54576789	-	C	m5C_46234	20	6	25	8	0.321	0.051	0.088	0	2.39404e-10	3
chr14	65530915	-	C	m5C_46253	73	36	92	45	0.495	0.014	0.024	0	0	3
chr14	25872570	+	C	m5C_46366	19	9	24	12	0.504	0.039	0.067	0	2.07497e-07	3
chr14	27433408	+	C	m5C_46656	17	6	21	7	0.359	0.044	0.077	0	3.53442e-07	3
chr14	26631459	+	C	m5C_46933	20	7	25	9	0.375	0.036	0.063	0	2.6163e-08	3
chr14	7924300	+	C	m5C_47439	23	5	29	7	0.24	0.019	0.033	0	6.4837e-13	3
chr14	19768762	+	C	m5C_47553	25	8	31	10	0.343	0.02	0.035	0	2.8068e-09	3
chr14	52008964	-	C	m5C_47696	90	22	114	27	0.241	0.015	0.026	0	0	3
chr14	54576869	-	C	m5C_47990	54	14	68	18	0.271	0.023	0.04	0	0	3
chr14	25872683	+	C	m5C_48115	23	5	29	6	0.22	0.012	0.021	0	2.24931e-13	3
chr14	14116243	-	C	m5C_48198	26	8	33	10	0.348	0.024	0.041	0	5.31077e-11	3
chr14	99076288	-	C	m5C_48236	21	13	26	17	0.624	0.077	0.133	0	8.89709e-08	3
chr14	52008976	-	C	m5C_4847	95	23	119	29	0.244	0.015	0.026	0	0	3
chr14	76087908	-	C	m5C_49048	26	10	33	13	0.403	0.066	0.115	0	3.11621e-10	3
chr14	118235156	-	C	m5C_49293	17	6	21	7	0.354	0.015	0.027	0	8.07755e-09	3
chr14	75846277	+	C	m5C_49670	43	21	54	26	0.582	0.042	0.073	0	1.01452e-12	3
chr14	26631484	+	C	m5C_49902	25	11	32	14	0.451	0.063	0.109	0	2.03237e-11	3
chr14	31013815	-	C	m5C_50092	24	15	31	19	0.614	0.026	0.045	0	1.15748e-08	3
chr14	121379093	-	C	m5C_50588	16	6	20	8	0.412	0.024	0.041	0	6.84031e-07	3
chr14	76087910	-	C	m5C_50951	32	21	40	27	0.669	0.069	0.12	0	2.14366e-11	3
chr14	52293469	+	C	m5C_51512	39	19	49	24	0.485	0.021	0.036	0	2.59792e-13	3
chr14	122475951	+	C	m5C_51777	19	10	24	12	0.508	0.021	0.037	0	2.58786e-07	3
chr14	55658667	-	C	m5C_52032	25	10	32	12	0.375	0.052	0.09	0	3.82205e-12	3
chr14	50930696	-	C	m5C_52668	144	97	181	122	0.679	0.024	0.042	0	0	3
chr14	52074330	-	C	m5C_55967	49	22	61	27	0.448	0.044	0.077	0	0	3
chr14	63491270	-	C	m5C_56200	26	22	33	28	0.852	0.01	0.016	0	1.5956e-08	3
chr14	55596719	+	C	m5C_56968	13	4	16	5	0.314	0.061	0.106	0	2.68554e-08	3
chr14	52074326	-	C	m5C_58628	70	29	88	37	0.42	0.035	0.061	0	0	3
chr14	118235291	-	C	m5C_59642	12	5	15	6	0.428	0.077	0.134	0	1.19646e-07	3
chr14	99035246	-	C	m5C_59737	23	16	28	20	0.675	0.06	0.104	0	3.3455e-07	3
chr14	34502501	-	C	m5C_60203	62	14	79	18	0.231	0.014	0.024	0	0	3
chr14	76514973	-	C	m5C_60663	33	13	41	17	0.415	0.073	0.127	0	3.36575e-12	3
chr14	76087877	-	C	m5C_61104	50	32	62	40	0.631	0.042	0.072	0	2.84217e-14	3
chr14	118235154	-	C	m5C_61401	15	5	19	7	0.361	0.045	0.078	0	3.88811e-09	3
chr14	55658672	-	C	m5C_61465	25	8	31	10	0.321	0.047	0.082	0	1.78246e-11	3
chr14	55658691	-	C	m5C_61490	18	6	23	7	0.32	0.017	0.03	0	8.07755e-09	3
chr14	63491245	-	C	m5C_62240	44	15	56	18	0.339	0.019	0.033	0	2.22045e-16	3
chr14	32578196	+	C	m5C_62253	27	7	33	9	0.28	0.033	0.058	0	1.52545e-13	3
chr14	31013827	-	C	m5C_6297	17	14	21	18	0.856	0.061	0.106	0	2.4638e-06	3
chr14	32578195	+	C	m5C_63065	21	6	27	8	0.334	0.044	0.077	0	2.0288e-10	3
chr14	52008632	-	C	m5C_63338	42	15	53	19	0.365	0.025	0.044	0	2.22045e-16	3
chr14	99035256	-	C	m5C_63400	24	12	31	15	0.507	0.049	0.084	0	2.06024e-09	3
chr14	31012955	-	C	m5C_64628	15	9	18	11	0.603	0.01	0.017	0	3.54881e-06	3
chr14	111360888	+	C	m5C_64935	41	38	51	48	0.944	0.012	0.021	0	1.65319e-09	3
chr14	32201737	-	C	m5C_64974	22	7	27	9	0.361	0.103	0.178	0	1.97295e-10	3
chr14	13961223	-	C	m5C_65988	67	16	84	20	0.236	0.015	0.025	0	0	3
chr14	26631458	+	C	m5C_66649	16	6	20	7	0.378	0.035	0.06	0	3.53442e-07	3
chr14	61629783	-	C	m5C_67183	18	5	23	7	0.323	0.045	0.078	0	3.50891e-09	3
chr14	31013006	-	C	m5C_6747	16	11	20	13	0.657	0.05	0.087	0	9.81371e-06	3
chr14	50776838	-	C	m5C_67728	15	6	19	7	0.389	0.045	0.079	0	1.01113e-08	3
chr14	26631491	+	C	m5C_69879	36	21	46	27	0.583	0.034	0.059	0	1.15796e-12	3
chr14	99035268	-	C	m5C_70586	19	9	24	12	0.474	0.053	0.092	0	1.78101e-07	3
chr14	65530914	-	C	m5C_70881	77	28	97	35	0.366	0.013	0.022	0	0	3
chr14	69732436	-	C	m5C_7114	40	11	50	14	0.277	0.032	0.055	0	1.11022e-16	3
chr14	111360891	+	C	m5C_71210	62	57	78	72	0.923	0.008	0.014	0	8.65974e-15	3
chr14	74738479	+	C	m5C_71768	73	18	91	23	0.276	0.035	0.061	0	0	3
chr14	99035255	-	C	m5C_71775	25	13	31	17	0.537	0.039	0.068	0	4.09242e-09	3
chr14	61629671	-	C	m5C_72376	13	6	17	7	0.431	0.097	0.169	0	1.63758e-07	3
chr14	52074329	-	C	m5C_73225	59	30	74	37	0.501	0.045	0.079	0	0	3
chr14	54894366	+	C	m5C_73231	412	121	518	152	0.295	0.014	0.025	0	0	3
chr14	55658668	-	C	m5C_7343	27	10	34	13	0.375	0.052	0.09	0	8.59224e-12	3
chr14	76087953	-	C	m5C_73676	13	5	16	6	0.422	0.154	0.267	0	1.5636e-06	3
chr14	64806171	+	C	m5C_7444	88	20	111	25	0.225	0.006	0.011	0	0	3
chr14	34674151	+	C	m5C_74473	47	15	59	18	0.318	0.036	0.062	0	0	3
chr14	65530744	-	C	m5C_74560	229	51	288	64	0.223	0.005	0.009	0	0	3
chr14	63491284	-	C	m5C_74719	14	5	17	6	0.378	0.025	0.044	0	1.55477e-07	3
chr14	26631430	+	C	m5C_76317	17	5	21	6	0.308	0.045	0.077	0	2.53369e-09	3
chr14	60226604	-	C	m5C_76358	16	4	20	5	0.248	0.022	0.038	0	2.37816e-10	3
chr14	76507022	+	C	m5C_76381	19	5	24	7	0.313	0.044	0.077	0	5.07107e-09	3
chr14	69783907	+	C	m5C_76514	15	7	18	9	0.453	0.096	0.166	0	3.81506e-07	3
chr14	7905778	+	C	m5C_76922	12	3	15	4	0.29	0.02	0.034	0	1.68952e-08	3
chr14	55658675	-	C	m5C_77410	25	11	31	13	0.417	0.058	0.101	0	9.0743e-12	3
chr14	52008963	-	C	m5C_77505	92	23	116	29	0.248	0.016	0.028	0	0	3
chr14	24493290	+	C	m5C_7778	25	7	32	9	0.307	0.053	0.091	0	1.82077e-13	3
chr14	27105288	+	C	m5C_78553	17	8	22	10	0.472	0.033	0.058	0	3.41507e-06	3
chr14	65530746	-	C	m5C_79033	95	41	119	52	0.433	0.015	0.026	0	0	3
chr14	27433416	+	C	m5C_7910	17	3	21	4	0.218	0.005	0.009	1.55431e-15	1.68952e-08	3
chr14	21842136	+	C	m5C_79332	19	17	23	22	0.928	0.016	0.028	0	1.05333e-05	3
chr14	31012954	-	C	m5C_79807	17	11	21	14	0.663	0.042	0.073	0	5.84105e-07	3
chr14	27105285	+	C	m5C_80039	17	9	21	12	0.548	0.03	0.051	0	5.86955e-09	3
chr14	21842138	+	C	m5C_80182	18	17	23	21	0.909	0.031	0.054	0	8.25342e-06	3
chr14	64806155	+	C	m5C_80322	82	20	104	26	0.246	0.018	0.032	0	0	3
chr14	21842141	+	C	m5C_80593	17	15	21	18	0.878	0.052	0.091	0	5.46627e-05	3
chr14	50930697	-	C	m5C_80760	119	89	149	112	0.749	0.023	0.039	0	0	3
chr14	54576795	-	C	m5C_80838	22	9	27	11	0.43	0.074	0.128	0	6.67983e-11	3
chr14	24465313	-	C	m5C_80843	21	5	27	6	0.256	0.013	0.023	0	2.58519e-11	3
chr14	52293459	+	C	m5C_81638	15	13	19	16	0.853	0.032	0.056	0	1.82011e-06	3
chr14	52293476	+	C	m5C_81940	43	13	54	17	0.312	0.023	0.04	0	0	3
chr14	52293468	+	C	m5C_82074	36	17	46	21	0.483	0.03	0.052	0	2.0205e-12	3
chr14	50930676	-	C	m5C_82401	142	75	178	95	0.533	0.005	0.009	0	0	3
chr14	63491248	-	C	m5C_82552	44	28	55	35	0.641	0.016	0.027	0	9.39249e-14	3
chr14	13961222	-	C	m5C_8285	85	23	107	29	0.272	0.006	0.01	0	0	3
chr14	111360881	+	C	m5C_83417	28	22	35	28	0.802	0.052	0.09	0	2.80797e-07	3
chr14	26631450	+	C	m5C_83836	20	8	25	10	0.407	0.021	0.037	0	7.2086e-08	3
chr14	26631492	+	C	m5C_83862	33	19	42	23	0.558	0.032	0.056	0	5.66402e-12	3
chr14	122475947	+	C	m5C_8472	14	5	18	6	0.338	0.069	0.12	0	1.78311e-09	3
chr14	13961219	-	C	m5C_861	95	23	120	29	0.246	0.019	0.032	0	0	3
chr14	31013007	-	C	m5C_86548	15	10	18	12	0.667	0.027	0.047	0	5.80527e-06	3
chr14	52074327	-	C	m5C_86615	69	28	86	35	0.401	0.053	0.092	0	0	3
chr14	26631488	+	C	m5C_86931	29	17	36	21	0.573	0.071	0.123	0	7.41155e-10	3
chr14	52293474	+	C	m5C_87495	33	8	42	10	0.248	0.005	0.008	0	2.22045e-16	3
chr14	55628841	-	C	m5C_87621	48	11	60	14	0.234	0.016	0.028	0	0	3
chr14	52293466	+	C	m5C_88233	38	21	47	27	0.561	0.036	0.063	0	1.32183e-12	3
chr14	32578189	+	C	m5C_88375	21	14	26	17	0.666	0.017	0.029	0	1.02756e-07	3
chr14	26631475	+	C	m5C_88640	25	7	31	9	0.305	0.008	0.014	0	3.08642e-13	3
chr14	26631454	+	C	m5C_88816	14	7	17	8	0.498	0.017	0.029	0	8.81965e-07	3
chr14	52074335	-	C	m5C_88856	63	22	79	27	0.343	0.047	0.081	0	0	3
chr14	65531187	-	C	m5C_90521	24	9	31	11	0.362	0.08	0.138	0	3.42671e-11	3
chr14	63543755	-	C	m5C_9058	13	3	16	4	0.249	0.015	0.026	1.77636e-15	8.97896e-09	3
chr14	99035249	-	C	m5C_90764	26	17	32	21	0.649	0.036	0.062	0	3.0766e-08	3
chr14	46084494	+	C	m5C_91131	25	9	31	11	0.404	0.042	0.073	0	8.37039e-11	3
chr14	64806153	+	C	m5C_91815	41	18	52	23	0.448	0.003	0.006	0	5.88418e-15	3
chr14	26631478	+	C	m5C_91894	25	12	31	15	0.485	0.075	0.13	0	3.29214e-11	3
chr14	76087911	-	C	m5C_92052	20	11	25	14	0.588	0.084	0.145	0	2.02331e-08	3
chr14	76087950	-	C	m5C_93236	28	17	35	22	0.629	0.067	0.115	0	1.58699e-09	3
chr14	26631425	+	C	m5C_93488	11	5	14	6	0.461	0.069	0.119	0	1.19646e-07	3
chr14	31013824	-	C	m5C_93562	23	18	29	23	0.789	0.04	0.069	0	5.63109e-08	3
chr14	52008965	-	C	m5C_94266	86	23	109	29	0.263	0.025	0.043	0	0	3
chr14	52074319	-	C	m5C_96091	45	18	56	22	0.399	0.004	0.007	0	1.11022e-16	3
chr14	31139059	+	C	m5C_97576	14	5	18	6	0.361	0.06	0.104	0	8.85182e-08	3
chr14	65530745	-	C	m5C_97767	144	45	181	56	0.313	0.013	0.022	0	0	3
chr14	99035259	-	C	m5C_97811	25	9	31	11	0.379	0.014	0.024	0	1.32642e-10	3
chr14	55658731	-	C	m5C_98255	27	9	33	11	0.328	0.046	0.08	0	1.03495e-12	3
chr14	111360882	+	C	m5C_98563	31	25	38	31	0.814	0.031	0.054	0	3.28136e-09	3
chr14	24493271	+	C	m5C_99463	18	10	23	12	0.526	0.083	0.144	0	7.23586e-09	3
chr14	76087897	-	C	m5C_99740	36	25	45	32	0.704	0.062	0.107	0	1.03112e-11	3
chr14	99035258	-	C	m5C_99804	25	9	31	11	0.364	0.02	0.035	0	9.14582e-11	3
chr15	10493457	+	C	m5C_101091	22	13	28	16	0.599	0.134	0.232	0	2.66698e-08	3
chr15	89358145	+	C	m5C_101217	22	10	28	12	0.448	0.013	0.023	0	9.09453e-09	3
chr15	102347589	-	C	m5C_101384	17	6	21	7	0.365	0.056	0.097	0	7.61646e-09	3
chr15	76070496	-	C	m5C_101562	36	9	45	11	0.293	0.032	0.055	0	3.9968e-14	3
chr15	58094727	-	C	m5C_101886	23	12	29	15	0.547	0.132	0.228	0	6.95996e-10	3
chr15	55254931	+	C	m5C_1020	20	17	25	21	0.83	0.073	0.126	0	4.2602e-07	3
chr15	102518459	+	C	m5C_10247	22	6	27	7	0.307	0.039	0.068	0	1.83359e-10	3
chr15	34083200	+	C	m5C_103927	14	6	18	8	0.446	0.076	0.132	0	4.56146e-07	3
chr15	85873206	+	C	m5C_104576	29	11	37	14	0.391	0.026	0.045	0	5.78648e-13	3
chr15	84077280	-	C	m5C_105028	25	6	31	8	0.279	0.061	0.106	0	3.08642e-14	3
chr15	12321472	+	C	m5C_105035	17	13	22	16	0.745	0.07	0.122	0	2.66516e-05	3
chr15	75504453	-	C	m5C_10910	30	20	38	25	0.676	0.046	0.08	0	6.10784e-09	3
chr15	10493497	+	C	m5C_12906	93	38	117	48	0.416	0.023	0.04	0	0	3
chr15	78437008	+	C	m5C_13250	27	12	34	16	0.462	0.041	0.071	0	4.73633e-11	3
chr15	99712845	+	C	m5C_13496	22	8	28	10	0.396	0.075	0.129	0	1.10983e-09	3
chr15	12809817	-	C	m5C_13624	59	35	74	44	0.601	0.027	0.047	0	0	3
chr15	10493454	+	C	m5C_14082	26	12	32	15	0.491	0.107	0.186	0	3.10045e-11	3
chr15	79425557	-	C	m5C_15454	28	7	35	8	0.276	0.019	0.033	0	7.58482e-12	3
chr15	81913775	+	C	m5C_15781	69	19	87	24	0.285	0.028	0.048	0	0	3
chr15	78437009	+	C	m5C_16192	29	14	37	18	0.494	0.043	0.075	0	8.96749e-12	3
chr15	93679891	-	C	m5C_16263	74	17	92	22	0.26	0.024	0.041	0	0	3
chr15	76656776	-	C	m5C_16377	22	6	28	7	0.267	0.028	0.048	0	1.55453e-10	3
chr15	78405703	-	C	m5C_16622	39	13	49	17	0.351	0.018	0.031	0	2.44249e-15	3
chr15	99317668	-	C	m5C_16729	20	7	25	9	0.362	0.064	0.111	0	2.56196e-08	3
chr15	100228061	+	C	m5C_17138	25	8	31	10	0.337	0.045	0.077	0	2.59437e-11	3
chr15	76949323	+	C	m5C_17380	12	4	16	5	0.307	0.028	0.048	0	2.06245e-08	3
chr15	55254965	+	C	m5C_17456	18	9	22	12	0.531	0.03	0.052	0	1.93717e-07	3
chr15	12809853	-	C	m5C_17537	14	12	18	15	0.835	0.041	0.071	0	1.60897e-05	3
chr15	102224588	-	C	m5C_17651	17	5	21	7	0.331	0.027	0.046	0	4.78113e-09	3
chr15	75504442	-	C	m5C_18111	15	10	19	12	0.655	0.019	0.032	0	6.37582e-06	3
chr15	102224601	-	C	m5C_18344	11	4	14	5	0.339	0.02	0.035	0	2.68554e-08	3
chr15	12321827	+	C	m5C_1892	33	21	41	27	0.669	0.046	0.079	0	2.63924e-11	3
chr15	77761101	-	C	m5C_19380	62	19	78	23	0.339	0.015	0.026	0	0	3
chr15	10493506	+	C	m5C_20161	47	26	59	33	0.564	0.031	0.054	0	3.09752e-14	3
chr15	10493496	+	C	m5C_20233	90	35	113	44	0.399	0.029	0.05	0	0	3
chr15	83226957	-	C	m5C_20594	18	6	22	7	0.382	0.089	0.154	0	1.09429e-10	3
chr15	76330215	+	C	m5C_21288	27	9	34	11	0.347	0.058	0.1	0	1.21181e-12	3
chr15	12809851	-	C	m5C_21665	19	16	24	20	0.834	0.03	0.052	0	3.58366e-07	3
chr15	58094725	-	C	m5C_21785	30	17	38	21	0.556	0.119	0.206	0	1.16911e-11	3
chr15	52712553	+	C	m5C_22682	238	61	299	77	0.254	0.016	0.028	0	0	3
chr15	10493443	+	C	m5C_22808	18	9	23	11	0.528	0.099	0.172	0	6.68566e-08	3
chr15	76330179	+	C	m5C_23335	19	7	24	9	0.381	0.059	0.103	0	5.21924e-10	3
chr15	102347591	-	C	m5C_23448	21	8	26	10	0.44	0.071	0.124	0	2.68129e-09	3
chr15	73755417	+	C	m5C_23816	71	30	90	37	0.42	0.029	0.05	0	0	3
chr15	83126869	-	C	m5C_23849	35	7	44	8	0.243	0.033	0.056	0	9.55902e-14	3
chr15	10493458	+	C	m5C_24516	25	16	31	20	0.638	0.121	0.209	0	8.86436e-09	3
chr15	75840470	-	C	m5C_25392	13	5	16	6	0.383	0.021	0.036	0	1.1507e-07	3
chr15	89358186	+	C	m5C_25836	19	6	24	8	0.332	0.043	0.074	0	2.94911e-10	3
chr15	102236115	-	C	m5C_26019	29	8	37	10	0.289	0.012	0.021	0	1.90958e-14	3
chr15	34238314	+	C	m5C_26172	59	12	74	15	0.272	0.004	0.007	0	0	3
chr15	10493464	+	C	m5C_26234	34	25	43	32	0.74	0.087	0.151	0	1.43998e-10	3
chr15	79826407	-	C	m5C_28021	23	8	29	10	0.339	0.051	0.089	0	4.19458e-11	3
chr15	9071519	+	C	m5C_28052	19	6	24	7	0.309	0.045	0.078	0	6.48561e-09	3
chr15	80080490	-	C	m5C_28067	28	17	35	22	0.66	0.021	0.036	0	7.39995e-11	3
chr15	12809843	-	C	m5C_28116	41	27	52	34	0.688	0.056	0.097	0	1.31228e-12	3
chr15	55254924	+	C	m5C_28386	19	7	24	8	0.361	0.02	0.035	0	8.81965e-07	3
chr15	84941679	+	C	m5C_28501	117	37	147	47	0.319	0.006	0.011	0	0	3
chr15	27630529	-	C	m5C_29200	28	8	36	10	0.296	0.052	0.09	0	4.67404e-13	3
chr15	103193294	-	C	m5C_29591	34	21	43	26	0.604	0.078	0.136	0	4.25798e-10	3
chr15	10470391	-	C	m5C_29730	175	52	220	65	0.293	0.025	0.044	0	0	3
chr15	76669797	-	C	m5C_2988	61	16	77	20	0.261	0.031	0.054	0	0	3
chr15	78437007	+	C	m5C_30067	27	12	33	15	0.448	0.056	0.096	0	1.10613e-09	3
chr15	12809854	-	C	m5C_30241	13	10	16	12	0.753	0.063	0.109	0	4.99224e-06	3
chr15	76330183	+	C	m5C_30417	18	7	23	9	0.387	0.088	0.152	0	3.57959e-10	3
chr15	10493487	+	C	m5C_31121	21	12	27	15	0.58	0.068	0.119	0	4.63953e-08	3
chr15	10493494	+	C	m5C_31469	88	37	111	46	0.418	0.016	0.027	0	0	3
chr15	76949327	+	C	m5C_3233	12	4	15	5	0.321	0.02	0.035	0	2.68554e-08	3
chr15	99319580	-	C	m5C_32386	21	8	26	10	0.383	0.054	0.093	0	9.07311e-10	3
chr15	55254967	+	C	m5C_32636	17	10	22	13	0.594	0.058	0.1	0	2.60488e-07	3
chr15	12809814	-	C	m5C_32843	65	33	81	41	0.506	0.012	0.02	0	0	3
chr15	99780865	-	C	m5C_34543	44	14	56	18	0.313	0.049	0.084	0	0	3
chr15	75504521	-	C	m5C_35118	13	4	16	5	0.349	0.037	0.063	0	5.24057e-08	3
chr15	75840485	-	C	m5C_35311	36	8	46	10	0.236	0.003	0.006	0	2.22045e-16	3
chr15	10493460	+	C	m5C_3538	26	16	32	20	0.636	0.094	0.163	0	6.84914e-10	3
chr15	74671836	-	C	m5C_36371	31	9	39	11	0.292	0.021	0.036	0	2.62013e-14	3
chr15	27630530	-	C	m5C_38216	22	9	27	11	0.433	0.062	0.108	0	4.43223e-09	3
chr15	99317669	-	C	m5C_383	18	4	23	5	0.258	0.026	0.046	0	7.20715e-10	3
chr15	79546420	-	C	m5C_38481	40	9	50	12	0.242	0.011	0.02	0	0	3
chr15	27630524	-	C	m5C_38847	14	4	18	5	0.284	0.054	0.094	0	2.68554e-08	3
chr15	103193298	-	C	m5C_39298	28	9	36	11	0.328	0.099	0.172	0	3.39728e-13	3
chr15	90229675	+	C	m5C_3956	25	9	31	11	0.374	0.028	0.048	0	7.9896e-11	3
chr15	99319588	-	C	m5C_39620	19	6	23	8	0.354	0.015	0.025	0	1.49125e-08	3
chr15	75504446	-	C	m5C_40064	23	19	29	24	0.819	0.025	0.044	0	7.85005e-08	3
chr15	75840487	-	C	m5C_40107	36	9	45	12	0.266	0.017	0.03	0	1.11022e-15	3
chr15	80160366	+	C	m5C_40640	13	5	16	6	0.397	0.054	0.094	0	1.07469e-07	3
chr15	4155232	+	C	m5C_41068	13	4	16	5	0.323	0.032	0.056	0	4.26502e-08	3
chr15	12321473	+	C	m5C_41560	19	15	24	18	0.782	0.037	0.064	0	2.03791e-07	3
chr15	55254885	+	C	m5C_41606	17	9	21	11	0.516	0.065	0.113	0	2.58462e-06	3
chr15	10493474	+	C	m5C_4345	49	21	62	26	0.443	0.06	0.104	0	0	3
chr15	55254928	+	C	m5C_43479	14	10	17	13	0.74	0.082	0.142	0	6.70612e-06	3
chr15	102347592	-	C	m5C_43543	19	8	24	10	0.45	0.055	0.095	0	2.06606e-09	3
chr15	12809815	-	C	m5C_43608	61	30	77	38	0.493	0.012	0.022	0	0	3
chr15	78437001	+	C	m5C_43642	19	6	24	8	0.32	0.046	0.08	0	8.40833e-09	3
chr15	75504475	-	C	m5C_43703	37	30	47	38	0.815	0.016	0.027	0	9.4299e-11	3
chr15	79742407	-	C	m5C_44464	25	6	31	8	0.253	0.033	0.057	0	2.10942e-14	3
chr15	102523329	+	C	m5C_44649	44	9	56	12	0.277	0.046	0.079	0	5.55111e-16	3
chr15	55254945	+	C	m5C_45017	17	14	21	18	0.871	0.028	0.049	0	3.2485e-06	3
chr15	53346065	-	C	m5C_45825	30	8	38	10	0.274	0.029	0.05	0	9.61231e-13	3
chr15	55254964	+	C	m5C_46687	16	9	20	11	0.558	0.084	0.146	0	1.00973e-07	3
chr15	99643502	-	C	m5C_46940	24	11	30	14	0.467	0.027	0.047	0	7.81114e-10	3
chr15	10470384	-	C	m5C_47778	167	40	209	51	0.246	0.016	0.029	0	0	3
chr15	81914937	+	C	m5C_49733	21	7	27	9	0.331	0.05	0.087	0	6.28287e-10	3
chr15	12321833	+	C	m5C_4992	30	13	38	17	0.454	0.072	0.124	0	1.84652e-12	3
chr15	12321475	+	C	m5C_50078	18	14	22	18	0.803	0.042	0.074	0	2.39621e-06	3
chr15	83367113	-	C	m5C_50791	13	5	17	6	0.358	0.025	0.042	0	8.85182e-08	3
chr15	74671688	-	C	m5C_50959	13	4	17	5	0.307	0.06	0.105	0	2.68554e-08	3
chr15	86194808	+	C	m5C_51531	154	136	193	171	0.889	0.012	0.021	0	0	3
chr15	52712552	+	C	m5C_52975	153	50	193	63	0.321	0.024	0.042	0	0	3
chr15	103245889	+	C	m5C_53165	18	7	23	8	0.385	0.035	0.061	0	1.93178e-08	3
chr15	58094692	-	C	m5C_53189	76	37	95	46	0.48	0.021	0.037	0	0	3
chr15	80079101	-	C	m5C_54304	44	11	55	14	0.275	0.036	0.063	0	0	3
chr15	68928626	+	C	m5C_5433	24	11	30	13	0.458	0.041	0.071	0	6.01287e-10	3
chr15	89358143	+	C	m5C_54432	20	10	25	12	0.479	0.02	0.034	0	9.08822e-09	3
chr15	103193295	-	C	m5C_55235	27	15	34	19	0.575	0.061	0.106	0	1.01264e-08	3
chr15	25984912	+	C	m5C_55731	12	7	15	8	0.617	0.1	0.173	0	1.74506e-05	3
chr15	81704297	-	C	m5C_55862	80	27	100	34	0.339	0.015	0.026	0	0	3
chr15	99319581	-	C	m5C_56450	18	7	22	8	0.407	0.094	0.164	0	5.88532e-09	3
chr15	84949112	-	C	m5C_57062	11	6	14	7	0.537	0.082	0.142	0	3.17653e-07	3
chr15	12809818	-	C	m5C_57403	49	27	62	34	0.551	0.045	0.079	0	1.11022e-16	3
chr15	12809857	-	C	m5C_57658	14	10	18	12	0.691	0.095	0.165	0	4.99224e-06	3
chr15	76477636	+	C	m5C_57714	35	23	45	29	0.663	0.005	0.009	0	1.62855e-09	3
chr15	99643487	-	C	m5C_57960	50	13	62	17	0.268	0.024	0.041	0	0	3
chr15	76477621	+	C	m5C_58272	27	23	34	29	0.845	0.026	0.045	0	1.84473e-08	3
chr15	58094728	-	C	m5C_59728	21	12	26	15	0.613	0.142	0.247	0	2.29297e-08	3
chr15	58094682	-	C	m5C_5976	136	40	170	50	0.297	0.007	0.011	0	0	3
chr15	89288614	-	C	m5C_59763	15	5	18	7	0.379	0.091	0.157	0	1.58649e-07	3
chr15	58094691	-	C	m5C_60259	104	54	131	68	0.515	0.012	0.021	0	0	3
chr15	84949207	-	C	m5C_60480	42	13	53	16	0.315	0.017	0.03	0	0	3
chr15	103243696	+	C	m5C_60541	151	31	190	39	0.211	0.006	0.01	0	0	3
chr15	85871434	+	C	m5C_60811	12	8	15	9	0.622	0.085	0.147	0	1.11945e-06	3
chr15	10470390	-	C	m5C_62097	180	51	227	64	0.282	0.01	0.018	0	0	3
chr15	12321830	+	C	m5C_62289	27	17	34	22	0.662	0.059	0.102	0	3.29286e-08	3
chr15	73755416	+	C	m5C_62298	48	26	61	33	0.553	0.028	0.048	0	1.33227e-15	3
chr15	55254925	+	C	m5C_63126	20	8	26	10	0.42	0.033	0.058	0	2.85594e-09	3
chr15	85873205	+	C	m5C_63510	27	10	34	12	0.364	0.035	0.06	0	1.9599e-10	3
chr15	51963303	-	C	m5C_63535	30	16	38	20	0.563	0.036	0.063	0	3.46165e-11	3
chr15	12809810	-	C	m5C_63851	56	15	71	19	0.273	0.031	0.053	0	0	3
chr15	12809837	-	C	m5C_64631	45	27	56	33	0.612	0.039	0.068	0	4.57412e-14	3
chr15	79920403	-	C	m5C_65138	26	6	33	7	0.263	0.043	0.075	0	1.37934e-12	3
chr15	76330185	+	C	m5C_65287	20	8	25	11	0.41	0.089	0.154	0	1.30525e-09	3
chr15	12809848	-	C	m5C_66099	33	29	41	36	0.879	0.025	0.043	0	1.30312e-08	3
chr15	94567462	+	C	m5C_66602	13	5	17	6	0.363	0.063	0.11	0	8.3117e-08	3
chr15	75504508	-	C	m5C_68604	15	14	19	17	0.884	0.047	0.081	0	3.5836e-05	3
chr15	12809809	-	C	m5C_69193	64	17	80	22	0.281	0.031	0.054	0	0	3
chr15	80079405	-	C	m5C_69263	33	14	41	17	0.462	0.083	0.144	0	8.70415e-14	3
chr15	10493463	+	C	m5C_69268	22	16	28	20	0.71	0.107	0.185	0	1.79082e-07	3
chr15	58094711	-	C	m5C_70085	59	33	74	41	0.555	0.017	0.029	0	0	3
chr15	85873209	+	C	m5C_70127	30	8	38	10	0.274	0.027	0.047	0	9.21485e-15	3
chr15	12271451	+	C	m5C_71343	17	4	21	5	0.254	0.016	0.028	0	5.54376e-10	3
chr15	94567454	+	C	m5C_71999	23	6	29	8	0.284	0.062	0.107	0	2.50777e-12	3
chr15	93679112	-	C	m5C_72274	22	5	28	6	0.238	0.01	0.017	0	4.74953e-13	3
chr15	99317688	-	C	m5C_73196	11	7	14	8	0.613	0.122	0.212	0	6.9288e-07	3
chr15	76669796	-	C	m5C_73478	82	23	104	29	0.276	0.024	0.042	0	0	3
chr15	5118608	+	C	m5C_73483	152	88	191	110	0.598	0.04	0.07	0	0	3
chr15	84949199	-	C	m5C_74166	30	9	37	11	0.312	0.017	0.03	0	2.75813e-12	3
chr15	89288560	-	C	m5C_74448	23	7	28	8	0.314	0.031	0.054	0	5.79914e-12	3
chr15	10493491	+	C	m5C_74849	62	20	78	25	0.331	0.007	0.011	0	0	3
chr15	27630648	-	C	m5C_75665	18	5	23	7	0.29	0.042	0.072	0	3.36726e-09	3
chr15	76330216	+	C	m5C_75853	29	9	36	12	0.34	0.057	0.099	0	1.6851e-12	3
chr15	82233490	-	C	m5C_76350	30	27	38	33	0.91	0.037	0.065	0	6.47716e-09	3
chr15	89371523	+	C	m5C_77028	30	10	38	12	0.328	0.051	0.089	0	8.58202e-14	3
chr15	12321824	+	C	m5C_77276	20	18	25	22	0.898	0.043	0.075	0	7.85361e-07	3
chr15	96688544	-	C	m5C_77308	58	16	73	20	0.323	0.041	0.072	0	0	3
chr15	12809820	-	C	m5C_78110	35	18	44	23	0.528	0.013	0.022	0	5.29354e-12	3
chr15	75504518	-	C	m5C_78124	19	10	24	13	0.536	0.045	0.079	0	3.43002e-07	3
chr15	79218437	+	C	m5C_7927	12	4	15	5	0.383	0.059	0.103	0	2.48559e-06	3
chr15	84949203	-	C	m5C_79463	47	17	59	21	0.369	0.033	0.057	0	0	3
chr15	55254934	+	C	m5C_79510	14	12	18	15	0.838	0.069	0.12	0	1.72671e-05	3
chr15	75504445	-	C	m5C_79984	22	17	27	21	0.787	0.02	0.034	0	5.87791e-07	3
chr15	102224587	-	C	m5C_80396	19	5	23	6	0.265	0.013	0.023	0	1.6755e-09	3
chr15	98934480	-	C	m5C_81745	28	13	35	16	0.441	0.03	0.052	0	8.9041e-11	3
chr15	84949204	-	C	m5C_82216	36	11	46	14	0.321	0.022	0.038	0	2.22045e-16	3
chr15	58094722	-	C	m5C_82483	36	27	46	33	0.734	0.095	0.165	0	1.61067e-11	3
chr15	94567458	+	C	m5C_82745	13	5	16	7	0.441	0.105	0.182	0	1.58649e-07	3
chr15	55254968	+	C	m5C_82760	16	9	20	11	0.556	0.056	0.098	0	9.86317e-08	3
chr15	99037125	+	C	m5C_83006	32	7	40	9	0.237	0.01	0.018	0	0	3
chr15	12321476	+	C	m5C_83268	21	17	27	22	0.82	0.051	0.088	0	6.1447e-07	3
chr15	75504476	-	C	m5C_835	37	31	47	39	0.823	0.039	0.067	0	1.14368e-10	3
chr15	102224589	-	C	m5C_84017	13	6	17	7	0.434	0.04	0.07	0	3.17653e-07	3
chr15	34283630	+	C	m5C_84734	31	7	39	8	0.255	0.027	0.048	0	8.43769e-14	3
chr15	89428735	-	C	m5C_85637	17	5	21	7	0.32	0.036	0.063	0	3.8854e-09	3
chr15	55254883	+	C	m5C_86057	14	8	18	10	0.585	0.023	0.041	0	2.14694e-06	3
chr15	99643507	-	C	m5C_86745	30	9	38	12	0.318	0.022	0.037	0	1.11022e-15	3
chr15	80079406	-	C	m5C_86788	27	9	34	11	0.39	0.109	0.189	0	7.80931e-13	3
chr15	103314086	-	C	m5C_86797	14	9	17	11	0.671	0.019	0.033	0	4.17056e-06	3
chr15	12809808	-	C	m5C_87011	69	16	86	20	0.242	0.028	0.048	0	0	3
chr15	75504519	-	C	m5C_87364	13	6	17	8	0.485	0.012	0.021	0	6.15006e-07	3
chr15	84949111	-	C	m5C_87456	15	6	19	7	0.401	0.068	0.118	0	3.01768e-07	3
chr15	12809845	-	C	m5C_87629	40	33	50	41	0.827	0.001	0.001	0	1.81192e-11	3
chr15	99319590	-	C	m5C_87775	16	7	20	8	0.43	0.052	0.091	0	7.93092e-07	3
chr15	86194943	+	C	m5C_88097	52	22	65	28	0.485	0.041	0.071	0	7.90479e-14	3
chr15	84949122	-	C	m5C_89178	17	4	21	5	0.271	0.035	0.06	0	7.26014e-08	3
chr15	76330176	+	C	m5C_89584	15	4	19	5	0.286	0.011	0.018	0	5.03938e-08	3
chr15	88865047	+	C	m5C_90200	26	9	33	11	0.353	0.054	0.093	0	1.00225e-10	3
chr15	79530068	-	C	m5C_90533	68	32	85	40	0.476	0.035	0.061	0	0	3
chr15	98934474	-	C	m5C_90810	44	27	55	33	0.616	0.025	0.044	0	4.86278e-14	3
chr15	55254935	+	C	m5C_90873	21	19	26	24	0.918	0.037	0.065	0	1.30013e-06	3
chr15	83126842	-	C	m5C_91256	103	33	130	42	0.322	0.015	0.026	0	0	3
chr15	10470404	-	C	m5C_92810	35	17	43	21	0.484	0.006	0.011	0	5.29576e-14	3
chr15	36772157	-	C	m5C_93536	62	25	78	32	0.413	0.009	0.015	0	0	3
chr15	98931528	-	C	m5C_94475	32	11	40	14	0.362	0.021	0.037	0	7.12985e-13	3
chr15	76892032	+	C	m5C_94735	27	7	33	8	0.312	0.011	0.019	0	4.72055e-10	3
chr15	76330186	+	C	m5C_94832	22	9	27	11	0.409	0.079	0.136	0	3.34335e-09	3
chr15	12809844	-	C	m5C_95655	42	33	53	41	0.793	0.014	0.024	0	1.86204e-11	3
chr15	58094721	-	C	m5C_95870	47	33	59	41	0.704	0.069	0.12	0	4.75176e-14	3
chr15	10493493	+	C	m5C_96266	75	28	94	35	0.371	0.027	0.047	0	0	3
chr15	84948655	-	C	m5C_96579	19	5	24	6	0.34	0.015	0.026	0	1.82198e-07	3
chr15	77761877	-	C	m5C_97539	45	13	56	16	0.305	0.033	0.057	0	0	3
chr15	12809847	-	C	m5C_98736	36	31	45	39	0.882	0.01	0.017	0	2.2485e-09	3
chr15	74671834	-	C	m5C_98846	25	8	31	10	0.322	0.047	0.082	0	1.80549e-11	3
chr15	84192344	+	C	m5C_98936	65	18	82	22	0.277	0.007	0.011	0	0	3
chr15	55254929	+	C	m5C_99297	17	13	21	17	0.792	0.074	0.127	0	3.35449e-05	3
chr15	99317666	-	C	m5C_99426	23	8	29	10	0.339	0.04	0.07	0	2.36423e-11	3
chr15	84214187	+	C	m5C_99748	118	36	148	45	0.304	0.027	0.047	0	0	3
chr16	10423731	+	C	m5C_100914	29	17	37	21	0.586	0.055	0.096	0	4.6241e-11	3
chr16	98013329	+	C	m5C_100963	10	3	13	3	0.283	0.014	0.024	4.44089e-15	4.76485e-09	3
chr16	48289706	+	C	m5C_103085	38	12	47	15	0.32	0.054	0.093	0	3.33067e-16	3
chr16	31081326	-	C	m5C_103206	41	10	51	13	0.254	0.012	0.02	0	0	3
chr16	13814056	+	C	m5C_103815	267	79	336	99	0.293	0.017	0.03	0	0	3
chr16	8706703	-	C	m5C_104110	13	5	16	6	0.418	0.035	0.061	0	1.55477e-07	3
chr16	30388777	-	C	m5C_104911	43	28	55	35	0.647	0.031	0.054	0	9.59233e-14	3
chr16	64764716	-	C	m5C_105121	28	16	35	21	0.604	0.037	0.064	0	8.98476e-10	3
chr16	17123072	-	C	m5C_10784	13	6	16	8	0.522	0.047	0.081	0	6.84031e-07	3
chr16	20689714	+	C	m5C_11224	41	18	51	23	0.46	0.04	0.068	0	4.88498e-15	3
chr16	64764732	-	C	m5C_11412	31	17	39	21	0.579	0.043	0.075	0	1.39299e-09	3
chr16	64764725	-	C	m5C_12049	20	11	25	14	0.612	0.057	0.1	0	3.05442e-08	3
chr16	11198906	-	C	m5C_12230	15	8	19	10	0.496	0.103	0.178	0	3.68163e-08	3
chr16	4044923	-	C	m5C_12315	36	12	45	15	0.332	0.041	0.071	0	1.77636e-14	3
chr16	18834990	+	C	m5C_12342	17	4	22	5	0.227	0.002	0.004	0	3.46657e-10	3
chr16	30388626	-	C	m5C_1300	18	4	23	5	0.254	0.014	0.024	0	7.99325e-08	3
chr16	38534154	-	C	m5C_13377	16	4	20	5	0.297	0.04	0.069	0	7.20715e-10	3
chr16	17123062	-	C	m5C_13903	13	5	17	6	0.385	0.079	0.136	0	1.07469e-07	3
chr16	18834981	+	C	m5C_1393	16	9	20	12	0.583	0.034	0.06	0	5.36128e-06	3
chr16	30388622	-	C	m5C_14236	21	7	26	8	0.338	0.038	0.065	0	3.24178e-10	3
chr16	13814030	+	C	m5C_14634	182	75	229	93	0.411	0.061	0.105	0	0	3
chr16	31081159	-	C	m5C_15211	11	3	14	3	0.267	0.014	0.024	9.88099e-15	4.76485e-09	3
chr16	8830356	+	C	m5C_15265	89	30	112	38	0.352	0.037	0.064	0	0	3
chr16	30067164	+	C	m5C_15621	14	13	18	17	0.936	0.031	0.054	0	3.47992e-05	3
chr16	18834987	+	C	m5C_16512	20	7	25	9	0.357	0.05	0.087	0	4.54053e-10	3
chr16	91688530	-	C	m5C_16536	12	3	15	4	0.286	0.015	0.026	2.22045e-16	8.97896e-09	3
chr16	20689691	+	C	m5C_17828	32	29	40	36	0.897	0.011	0.019	0	8.56427e-10	3
chr16	10742254	+	C	m5C_17845	16	8	20	10	0.501	0.03	0.051	0	5.32945e-08	3
chr16	11198869	-	C	m5C_17990	24	10	30	12	0.42	0.013	0.023	0	8.55511e-09	3
chr16	20689757	+	C	m5C_18119	44	19	55	23	0.424	0.057	0.098	0	2.22045e-16	3
chr16	64764730	-	C	m5C_18444	30	17	37	21	0.584	0.044	0.076	0	1.11083e-09	3
chr16	30388778	-	C	m5C_19206	42	28	53	35	0.653	0.035	0.061	0	1.76592e-12	3
chr16	44739610	+	C	m5C_19233	17	8	21	10	0.488	0.058	0.101	0	6.21203e-08	3
chr16	64764745	-	C	m5C_20480	22	8	28	10	0.35	0.055	0.095	0	1.21487e-09	3
chr16	18834948	+	C	m5C_21188	12	4	15	5	0.362	0.025	0.044	0	6.14617e-08	3
chr16	38498685	-	C	m5C_21191	22	6	28	7	0.264	0.006	0.01	0	1.52878e-12	3
chr16	64764711	-	C	m5C_21495	26	10	33	13	0.415	0.023	0.041	0	4.14975e-10	3
chr16	31081344	-	C	m5C_220	14	7	18	8	0.477	0.044	0.076	0	6.9288e-07	3
chr16	31948173	-	C	m5C_22056	38	11	48	14	0.3	0.025	0.043	0	2.22045e-16	3
chr16	20689747	+	C	m5C_22803	60	26	76	33	0.442	0.049	0.085	0	0	3
chr16	38534162	-	C	m5C_23397	14	9	18	11	0.612	0.014	0.025	0	3.43536e-06	3
chr16	31081280	-	C	m5C_23621	40	12	50	15	0.317	0.042	0.072	0	3.33067e-16	3
chr16	48289665	+	C	m5C_2385	33	14	42	18	0.426	0.036	0.063	0	7.27918e-12	3
chr16	36044024	-	C	m5C_24083	12	3	15	4	0.279	0.012	0.021	4.44089e-16	8.97896e-09	3
chr16	35659750	+	C	m5C_24228	13	3	17	4	0.284	0.047	0.082	0	8.51482e-07	3
chr16	48289663	+	C	m5C_2438	26	8	33	10	0.299	0.044	0.076	0	3.15081e-13	3
chr16	44086494	-	C	m5C_24407	35	9	44	12	0.274	0.006	0.011	0	0	3
chr16	38498666	-	C	m5C_24644	15	5	19	6	0.32	0.037	0.063	0	8.85182e-08	3
chr16	8738429	-	C	m5C_24691	30	9	38	12	0.323	0.038	0.065	0	2.8505e-12	3
chr16	38498722	-	C	m5C_2714	14	4	18	5	0.271	0.017	0.029	0	2.68554e-08	3
chr16	38534158	-	C	m5C_27149	15	6	19	7	0.402	0.051	0.088	0	3.53442e-07	3
chr16	37886190	+	C	m5C_2917	15	9	18	11	0.604	0.068	0.118	0	3.22994e-06	3
chr16	16146762	-	C	m5C_29550	45	12	57	15	0.271	0.013	0.022	0	0	3
chr16	11198870	-	C	m5C_29617	20	9	26	11	0.445	0.035	0.061	0	1.28246e-07	3
chr16	92392026	-	C	m5C_30076	35	8	44	10	0.311	0.059	0.102	0	5.86864e-13	3
chr16	8738302	-	C	m5C_30235	124	39	156	49	0.315	0.013	0.022	0	0	3
chr16	16146757	-	C	m5C_30850	63	24	80	30	0.384	0.015	0.025	0	0	3
chr16	13814057	+	C	m5C_30879	296	81	372	102	0.273	0.016	0.028	0	0	3
chr16	90143732	-	C	m5C_31097	20	10	25	12	0.518	0.08	0.139	0	1.99134e-07	3
chr16	4044922	-	C	m5C_3111	41	14	51	17	0.353	0.032	0.056	0	1.11022e-16	3
chr16	98015711	+	C	m5C_31507	15	5	18	7	0.369	0.063	0.11	0	1.54632e-07	3
chr16	31081330	-	C	m5C_32613	18	9	23	11	0.489	0.102	0.177	0	2.41797e-06	3
chr16	16146760	-	C	m5C_33456	40	9	50	12	0.244	0.015	0.025	0	0	3
chr16	18834982	+	C	m5C_34806	22	14	27	18	0.662	0.021	0.036	0	3.28031e-06	3
chr16	20690732	+	C	m5C_34857	12	4	15	5	0.354	0.079	0.137	0	3.87282e-08	3
chr16	98015960	+	C	m5C_35032	14	7	18	9	0.538	0.072	0.125	0	1.20308e-06	3
chr16	20689724	+	C	m5C_35541	46	15	58	19	0.331	0.009	0.015	0	0	3
chr16	17123063	-	C	m5C_35811	13	7	16	8	0.536	0.017	0.029	0	8.81965e-07	3
chr16	87491847	-	C	m5C_36053	12	4	15	5	0.374	0.092	0.16	0	3.87282e-08	3
chr16	64765042	-	C	m5C_37968	41	21	52	26	0.523	0.077	0.134	0	2.90878e-14	3
chr16	38534161	-	C	m5C_38166	16	9	21	11	0.548	0.033	0.058	0	3.71302e-06	3
chr16	16146758	-	C	m5C_38322	52	17	66	21	0.33	0.033	0.058	0	0	3
chr16	16417208	-	C	m5C_38428	15	8	18	10	0.562	0.037	0.065	0	2.45512e-06	3
chr16	31081151	-	C	m5C_38791	12	6	15	7	0.558	0.078	0.136	0	5.07433e-07	3
chr16	64764724	-	C	m5C_39198	24	15	30	19	0.659	0.062	0.107	0	1.07552e-08	3
chr16	8830358	+	C	m5C_41245	101	27	126	33	0.277	0.028	0.048	0	0	3
chr16	38569709	+	C	m5C_41394	15	7	18	8	0.47	0.028	0.048	0	8.81965e-07	3
chr16	11198902	-	C	m5C_41678	16	10	20	13	0.603	0.135	0.234	0	1.36847e-07	3
chr16	64770867	-	C	m5C_42297	11	8	14	10	0.75	0.055	0.096	0	3.05798e-06	3
chr16	57391457	-	C	m5C_4313	484	154	608	194	0.344	0.012	0.021	0	0	3
chr16	13814023	+	C	m5C_43743	154	54	194	68	0.357	0.052	0.091	0	0	3
chr16	32300306	+	C	m5C_43945	50	27	63	33	0.545	0.029	0.051	0	0	3
chr16	48289680	+	C	m5C_44638	39	14	49	18	0.382	0.045	0.078	0	1.11022e-16	3
chr16	90230045	-	C	m5C_45226	12	7	15	8	0.568	0.069	0.119	0	2.75144e-05	3
chr16	8738428	-	C	m5C_45494	44	9	55	12	0.219	0.007	0.012	0	0	3
chr16	18403645	+	C	m5C_46267	57	27	71	34	0.476	0.043	0.074	0	0	3
chr16	8738320	-	C	m5C_46575	165	52	208	65	0.314	0.008	0.014	0	0	3
chr16	10742255	+	C	m5C_4673	17	8	21	10	0.454	0.02	0.035	0	5.41215e-08	3
chr16	64764717	-	C	m5C_46875	28	16	35	20	0.589	0.04	0.069	0	7.50754e-10	3
chr16	98015961	+	C	m5C_47359	15	9	19	11	0.58	0.076	0.131	0	2.41797e-06	3
chr16	8738301	-	C	m5C_47709	174	56	219	70	0.326	0.029	0.051	0	0	3
chr16	16417211	-	C	m5C_47765	11	6	14	7	0.533	0.027	0.047	0	3.53442e-07	3
chr16	4768939	-	C	m5C_48513	17	6	21	7	0.341	0.052	0.09	0	5.61821e-09	3
chr16	8830359	+	C	m5C_48891	105	30	132	38	0.299	0.039	0.068	0	0	3
chr16	4044925	-	C	m5C_49837	38	14	47	17	0.377	0.022	0.038	0	4.77396e-15	3
chr16	20689746	+	C	m5C_50946	44	16	56	20	0.378	0.039	0.068	0	0	3
chr16	98015958	+	C	m5C_51213	12	7	15	8	0.577	0.048	0.083	0	7.67495e-07	3
chr16	8738300	-	C	m5C_51837	232	61	292	77	0.266	0.025	0.043	0	0	3
chr16	20689699	+	C	m5C_52066	44	17	56	22	0.393	0.012	0.022	0	0	3
chr16	13814029	+	C	m5C_52261	176	76	222	95	0.433	0.057	0.098	0	0	3
chr16	13814059	+	C	m5C_52828	296	75	373	94	0.252	0.017	0.029	0	0	3
chr16	17222407	+	C	m5C_53285	75	33	95	41	0.53	0.06	0.103	0	0	3
chr16	4044945	-	C	m5C_54651	17	4	21	5	0.257	0.032	0.056	0	5.54376e-10	3
chr16	21222549	+	C	m5C_5626	28	18	35	23	0.684	0.079	0.136	0	1.08727e-10	3
chr16	18403519	+	C	m5C_56410	78	21	98	26	0.266	0.029	0.051	0	0	3
chr16	20517150	+	C	m5C_56834	16	6	20	7	0.379	0.06	0.104	0	3.60622e-07	3
chr16	64764760	-	C	m5C_57262	31	13	40	17	0.415	0.046	0.08	0	8.79297e-14	3
chr16	30388625	-	C	m5C_5785	19	5	23	6	0.281	0.002	0.004	0	3.16226e-09	3
chr16	25022089	-	C	m5C_58132	16	6	20	7	0.4	0.082	0.141	0	2.7885e-09	3
chr16	30388619	-	C	m5C_60232	26	8	32	10	0.309	0.027	0.047	0	4.78062e-13	3
[truncated: 5,543 more rows]
