# Supplementary material for: Distinct 5-methylcytosine profiles in poly(A) RNA from mouse embryonic stem cells and brain
Source: Genome Biol. 2017 Jan 5;18:1. doi: 10.1186/s13059-016-1139-1 (PMC5225599; doi:10.1186/s13059-016-1139-1)
Supplement: Additional file 5: Table S4. — Methylated cytosines in total poly(A) brain RNA. (XLSX 222 kb) [file 13059_2016_1139_MOESM5_ESM.xlsx]

## Sheet: Legend
Legend to Table S4
#SeqID	sequence ID from reference database (e.g. chr1)
refPos	postion of the methylated C on the reference sequence
refStrand	genomic strand
refBase	base on reference genome
Name	arbitrary methylation site name
avg/cov	average coverage
avg/C_count	average C count
norm(avg/cov)	normalized average coverage (if size factors are provided)
norm(avg/C_count)	normailzed average C count (if size factors are provided)
avg/methRate	average methylation rate
sem/methRate	standard error of mean methylation rate
stdev/methRate	standard deviation methylation rate
comb/p-value_mState	combined p-value of methylation state
comb/p-value_mRate	combined p-value of methylation rate
rep	found in this many replicates

## Sheet: Brain total poly(A)RNA
Table S4. Methylated cytosines in brain total poly(A) RNA
#SeqID	refPos	refStrand	refBase	Name	avg/cov	avg/C_count	norm(avg/cov)	norm(avg/C_count)	avg/methRate	sem/methRate	stdev/methRate	comb/p-value_mState	comb/p-value_mRate	rep
chr1	24613062	+	C	m5C_66459	54	15	35	11	0.429	0.122	0.211	0	0	3
chr1	24613072	+	C	m5C_24563	63	22	41	16	0.466	0.102	0.176	0	0	3
chr1	24613104	+	C	m5C_13913	98	25	64	18	0.348	0.081	0.14	0	0	3
chr1	24613111	+	C	m5C_35059	106	25	69	17	0.329	0.101	0.175	0	0	3
chr1	34750979	+	C	m5C_14876	88	22	74	19	0.255	0.019	0.033	0	0	3
chr1	38794464	-	C	m5C_72221	27	11	21	8	0.401	0.029	0.05	0	1.08851e-11	3
chr1	38794466	-	C	m5C_63437	25	14	19	10	0.565	0.016	0.027	0	1.07971e-10	3
chr1	38794468	-	C	m5C_24435	21	16	15	12	0.769	0.054	0.094	0	1.5095e-08	3
chr1	38794470	-	C	m5C_16585	18	15	13	11	0.861	0.018	0.031	0	1.86118e-07	3
chr1	38794472	-	C	m5C_9005	16	15	12	11	0.961	0.018	0.031	0	1.70857e-07	3
chr1	38794474	-	C	m5C_26272	16	15	12	11	0.948	0.021	0.037	0	1.52031e-07	3
chr1	42698806	+	C	m5C_70321	19	5	17	4	0.271	0.036	0.061	0	4.77174e-13	3
chr1	52164859	-	C	m5C_75912	124	50	85	34	0.402	0.011	0.019	0	0	3
chr1	52164869	-	C	m5C_99723	119	40	81	26	0.32	0.021	0.036	0	0	3
chr1	52164870	-	C	m5C_84089	117	38	79	25	0.313	0.014	0.023	0	0	3
chr1	52164873	-	C	m5C_64015	111	30	76	20	0.263	0.007	0.012	0	0	3
chr1	52164875	-	C	m5C_35036	104	25	71	17	0.239	0.001	0.002	0	0	3
chr1	52164876	-	C	m5C_96088	101	26	70	17	0.253	0.012	0.022	0	0	3
chr1	59712719	+	C	m5C_104006	13	4	10	3	0.335	0.049	0.085	0	2.07208e-09	3
chr1	59717860	+	C	m5C_72055	36	12	27	9	0.342	0.025	0.044	0	0	3
chr1	59717874	+	C	m5C_50540	39	12	29	8	0.296	0.017	0.029	0	0	3
chr1	60387582	+	C	m5C_95351	12	6	10	6	0.561	0.1	0.172	0	2.9144e-08	3
chr1	60387584	+	C	m5C_75957	13	6	10	5	0.528	0.099	0.171	0	2.90906e-08	3
chr1	60387585	+	C	m5C_34161	13	6	10	5	0.528	0.099	0.171	0	2.90906e-08	3
chr1	60387587	+	C	m5C_23510	13	5	10	5	0.454	0.074	0.129	0	1.23467e-08	3
chr1	60478641	+	C	m5C_90807	31	9	21	6	0.332	0.029	0.051	0	1.11022e-15	3
chr1	60478646	+	C	m5C_57920	33	11	22	7	0.305	0.047	0.082	0	6.88338e-15	3
chr1	60478647	+	C	m5C_52801	33	10	22	6	0.293	0.017	0.03	0	1.77636e-15	3
chr1	75247363	-	C	m5C_10734	728	235	552	172	0.312	0.028	0.049	0	0	3
chr1	75264070	-	C	m5C_56898	16	4	14	4	0.265	0.031	0.054	0	1.39186e-11	3
chr1	75546574	+	C	m5C_69749	12	6	10	5	0.507	0.076	0.131	0	1.90567e-06	3
chr1	86345150	-	C	m5C_58867	36	14	26	10	0.407	0.076	0.132	0	8.88178e-16	3
chr1	86345152	-	C	m5C_81985	35	12	24	8	0.352	0.07	0.122	0	1.11022e-16	3
chr1	88701804	-	C	m5C_60566	28	17	25	15	0.606	0.035	0.061	0	6.86673e-12	3
chr1	88701806	-	C	m5C_30767	30	17	27	15	0.579	0.048	0.084	0	6.86673e-12	3
chr1	88701807	-	C	m5C_82626	34	17	31	15	0.501	0.028	0.049	0	2.66453e-15	3
chr1	88701809	-	C	m5C_16043	36	12	31	11	0.339	0.026	0.045	0	0	3
chr1	88701860	-	C	m5C_102146	24	5	19	4	0.233	0.009	0.016	0	1.5099e-14	3
chr1	91398744	-	C	m5C_95719	83	18	60	13	0.224	0.003	0.006	0	0	3
chr1	93372139	+	C	m5C_57439	16	5	13	4	0.329	0.039	0.067	0	7.71868e-09	3
chr1	93372140	+	C	m5C_16068	16	5	13	4	0.327	0.038	0.066	0	7.71868e-09	3
chr1	93372146	+	C	m5C_3883	16	6	13	5	0.362	0.023	0.039	0	1.78472e-08	3
chr1	93372149	+	C	m5C_39482	18	5	15	5	0.318	0.052	0.091	0	6.93767e-11	3
chr1	104994063	+	C	m5C_11409	46	10	35	8	0.236	0.012	0.02	0	0	3
chr1	128244219	+	C	m5C_3316	17	5	14	4	0.323	0.057	0.098	0	7.87324e-09	3
chr1	130722952	+	C	m5C_44416	40	10	25	7	0.303	0.056	0.098	0	0	3
chr1	131931539	+	C	m5C_66823	14	5	11	4	0.371	0.016	0.028	0	1.11556e-08	3
chr1	131931540	+	C	m5C_93987	14	6	11	4	0.405	0.011	0.018	0	2.57028e-08	3
chr1	134332478	-	C	m5C_100216	16	3	12	2	0.233	0.027	0.047	0	6.63603e-12	3
chr1	134756727	-	C	m5C_73107	16	4	12	3	0.251	0.016	0.028	0	1.26819e-11	3
chr1	134756739	-	C	m5C_84337	13	3	10	2	0.213	0.01	0.018	6.66134e-16	8.43325e-13	3
chr1	143755351	-	C	m5C_39826	53	14	37	10	0.267	0.008	0.013	0	0	3
chr1	143755352	-	C	m5C_80689	46	13	33	9	0.293	0.041	0.072	0	0	3
chr1	170174833	-	C	m5C_80128	23	5	19	4	0.225	0.006	0.011	0	6.43929e-15	3
chr1	170174834	-	C	m5C_86368	23	5	18	4	0.234	0.015	0.026	0	4.66294e-15	3
chr1	170174835	-	C	m5C_5771	22	5	18	4	0.247	0.015	0.026	0	2.2724e-12	3
chr1	175682941	-	C	m5C_91262	28	16	20	12	0.569	0.042	0.073	0	1.0695e-11	3
chr1	175682942	-	C	m5C_102300	28	17	20	12	0.588	0.05	0.086	0	1.48047e-11	3
chr1	175682943	-	C	m5C_38649	27	17	20	12	0.598	0.054	0.094	0	1.31493e-11	3
chr1	175682945	-	C	m5C_96210	26	16	19	11	0.606	0.043	0.075	0	1.00935e-11	3
chr1	175682946	-	C	m5C_40439	25	17	18	11	0.651	0.023	0.039	0	6.83392e-10	3
chr1	175682949	-	C	m5C_53522	23	15	16	10	0.608	0.048	0.083	0	2.178e-10	3
chr1	175682951	-	C	m5C_27276	19	11	14	7	0.546	0.054	0.093	0	6.64464e-10	3
chr1	175682952	-	C	m5C_94254	17	10	12	6	0.527	0.067	0.117	0	1.83681e-10	3
chr1	175682955	-	C	m5C_9337	18	5	13	4	0.314	0.008	0.014	0	2.43649e-12	3
chr1	175682956	-	C	m5C_51057	18	4	13	3	0.266	0.017	0.03	0	4.06171e-11	3
chr1	181167670	+	C	m5C_60059	21	7	14	5	0.383	0.104	0.18	0	1.00171e-11	3
chr1	181167726	+	C	m5C_58836	81	21	59	16	0.277	0.036	0.062	0	0	3
chr1	185357230	+	C	m5C_84038	38	20	26	13	0.486	0.051	0.088	0	0	3
chr10	8729482	-	C	m5C_61530	14	4	12	4	0.32	0.047	0.081	0	2.56621e-09	3
chr10	29228069	+	C	m5C_27372	21	6	15	4	0.299	0.037	0.064	0	5.02709e-12	3
chr10	34284615	+	C	m5C_67524	73	19	48	13	0.287	0.02	0.034	0	0	3
chr10	67886466	-	C	m5C_14638	18	9	14	7	0.513	0.02	0.035	0	6.42092e-09	3
chr10	67886468	-	C	m5C_5211	19	12	14	9	0.691	0.053	0.091	0	5.33953e-08	3
chr10	67886470	-	C	m5C_81507	19	15	15	12	0.787	0.023	0.04	0	1.44461e-07	3
chr10	67886472	-	C	m5C_20437	18	15	14	12	0.861	0.02	0.034	0	1.79367e-07	3
chr10	67886474	-	C	m5C_8937	16	13	13	10	0.801	0.035	0.06	0	7.72727e-08	3
chr10	78439917	-	C	m5C_50600	25	9	20	6	0.344	0.058	0.1	0	1.66567e-12	3
chr10	78439918	-	C	m5C_68620	25	8	20	6	0.324	0.041	0.071	0	9.58122e-13	3
chr10	78439919	-	C	m5C_100708	25	8	20	6	0.323	0.054	0.094	0	7.55951e-13	3
chr10	78439921	-	C	m5C_103433	24	7	19	5	0.279	0.052	0.09	0	1.33782e-13	3
chr10	78439922	-	C	m5C_32148	24	7	20	5	0.269	0.048	0.084	0	9.49241e-14	3
chr10	78439925	-	C	m5C_80867	23	5	19	4	0.238	0.024	0.041	0	1.33882e-12	3
chr10	78439960	-	C	m5C_53042	14	4	11	3	0.299	0.064	0.111	0	1.29808e-09	3
chr10	79682211	+	C	m5C_881	12	6	10	5	0.502	0.017	0.029	0	2.42329e-08	3
chr10	79682212	+	C	m5C_637	13	6	11	5	0.472	0.011	0.02	0	2.31294e-08	3
chr10	79682275	+	C	m5C_61606	29	18	23	15	0.67	0.079	0.136	0	8.28226e-13	3
chr10	79682278	+	C	m5C_58980	30	21	23	18	0.744	0.078	0.135	0	3.09397e-12	3
chr10	79682374	+	C	m5C_58127	49	15	38	12	0.312	0.044	0.076	0	0	3
chr10	79682376	+	C	m5C_4956	53	16	41	13	0.309	0.041	0.071	0	0	3
chr10	79984151	-	C	m5C_66394	14	4	10	3	0.326	0.031	0.054	0	2.42288e-11	3
chr10	80115953	+	C	m5C_71142	16	4	13	3	0.266	0.028	0.048	0	1.66089e-11	3
chr10	80287637	+	C	m5C_40309	33	9	25	7	0.28	0.016	0.028	0	0	3
chr10	80656284	-	C	m5C_67201	160	68	124	52	0.422	0.024	0.042	0	0	3
chr10	80804449	+	C	m5C_8852	13	5	11	4	0.394	0.046	0.08	0	8.24049e-09	3
chr10	80804451	+	C	m5C_9395	14	5	11	4	0.369	0.038	0.066	0	6.27208e-09	3
chr10	80804452	+	C	m5C_7761	15	5	12	4	0.386	0.063	0.109	0	1.12059e-08	3
chr10	80804453	+	C	m5C_32532	15	5	12	4	0.36	0.043	0.074	0	8.24049e-09	3
chr10	80804470	+	C	m5C_104752	15	8	13	7	0.559	0.023	0.04	0	1.298e-07	3
chr10	80804472	+	C	m5C_44568	15	8	13	7	0.541	0.071	0.123	0	1.22538e-07	3
chr10	80804473	+	C	m5C_28822	16	9	13	7	0.569	0.061	0.105	0	1.87122e-07	3
chr10	80804474	+	C	m5C_105071	15	8	13	7	0.537	0.048	0.084	0	1.25495e-07	3
chr10	80804491	+	C	m5C_100664	24	5	19	4	0.239	0.016	0.028	0	1.28786e-14	3
chr10	80804493	+	C	m5C_86300	27	6	21	5	0.24	0.031	0.054	0	3.59712e-14	3
chr10	80804494	+	C	m5C_14963	28	6	22	5	0.244	0.018	0.031	0	5.55111e-16	3
chr10	81399985	-	C	m5C_74898	19	7	16	6	0.383	0.021	0.036	0	7.84213e-10	3
chr10	81399986	-	C	m5C_92717	18	7	16	6	0.43	0.046	0.08	0	8.64779e-10	3
chr10	81399987	-	C	m5C_8574	18	8	16	7	0.455	0.031	0.054	0	1.7434e-09	3
chr10	81399988	-	C	m5C_53040	16	8	14	7	0.517	0.026	0.046	0	1.46751e-07	3
chr10	81400003	-	C	m5C_41458	14	5	12	4	0.39	0.046	0.08	0	9.08596e-09	3
chr10	81400004	-	C	m5C_27724	13	6	12	5	0.452	0.064	0.111	0	1.78472e-08	3
chr10	81400005	-	C	m5C_4105	14	5	12	4	0.404	0.049	0.085	0	1.23164e-08	3
chr10	81400006	-	C	m5C_4819	14	5	12	5	0.411	0.037	0.064	0	1.31637e-08	3
chr10	81559506	+	C	m5C_4070	20	19	15	13	0.904	0.03	0.052	0	3.40377e-08	3
chr10	81559509	+	C	m5C_8305	25	21	18	15	0.84	0.042	0.073	0	6.20325e-09	3
chr10	81559511	+	C	m5C_45401	34	28	24	21	0.847	0.017	0.029	0	4.15912e-12	3
chr10	81559522	+	C	m5C_97451	57	26	41	19	0.477	0.039	0.068	0	0	3
chr10	81559526	+	C	m5C_73360	95	36	69	27	0.396	0.015	0.026	0	0	3
chr10	81559587	+	C	m5C_80409	950	272	703	197	0.281	0.009	0.016	0	0	3
chr10	81559590	+	C	m5C_82601	998	333	739	245	0.333	0.002	0.004	0	0	3
chr10	81559592	+	C	m5C_29639	1082	433	803	317	0.396	0.007	0.012	0	0	3
chr10	81559594	+	C	m5C_97381	1132	475	842	351	0.417	0.004	0.008	0	0	3
chr10	81559597	+	C	m5C_99533	1133	465	843	342	0.408	0.006	0.011	0	0	3
chr10	83611534	-	C	m5C_54970	19	6	14	5	0.346	0.058	0.1	0	2.41951e-10	3
chr10	83611539	-	C	m5C_98056	17	7	13	6	0.426	0.099	0.171	0	4.02024e-08	3
chr10	88446977	+	C	m5C_37205	53	12	37	9	0.259	0.022	0.039	0	0	3
chr10	95563879	-	C	m5C_40052	22	8	19	7	0.359	0.032	0.056	0	1.83713e-11	3
chr10	95564050	-	C	m5C_27421	11	3	9	2	0.253	0.022	0.038	0	1.53663e-10	3
chr10	96617256	+	C	m5C_67381	107	47	79	34	0.431	0.015	0.025	0	0	3
chr10	96617258	+	C	m5C_31457	116	75	84	54	0.646	0.004	0.007	0	0	3
chr10	96617295	+	C	m5C_5552	165	102	120	74	0.618	0.007	0.013	0	0	3
chr10	96617297	+	C	m5C_102289	159	101	116	74	0.635	0.007	0.012	0	0	3
chr10	96617298	+	C	m5C_62508	164	105	120	76	0.638	0.018	0.032	0	0	3
chr10	96617299	+	C	m5C_46020	173	114	128	84	0.659	0.008	0.014	0	0	3
chr10	96617300	+	C	m5C_87699	183	127	134	92	0.69	0.015	0.027	0	0	3
chr10	96617304	+	C	m5C_7436	226	79	162	56	0.346	0.008	0.013	0	0	3
chr10	111296802	+	C	m5C_90138	27	15	18	11	0.634	0.063	0.109	0	8.10618e-12	3
chr10	111296803	+	C	m5C_94349	29	20	20	14	0.742	0.058	0.1	0	1.27498e-10	3
chr10	111296805	+	C	m5C_34585	35	22	23	15	0.673	0.038	0.066	0	3.03535e-13	3
chr10	111296806	+	C	m5C_7500	35	21	23	15	0.676	0.048	0.084	0	2.51577e-13	3
chr10	111296807	+	C	m5C_17852	35	21	24	14	0.618	0.029	0.049	0	1.67977e-13	3
chr10	111296813	+	C	m5C_44362	54	33	38	23	0.599	0.009	0.016	0	0	3
chr10	111473282	+	C	m5C_51856	20	6	13	4	0.354	0.031	0.054	0	7.52118e-10	3
chr10	111473285	+	C	m5C_37082	25	9	18	7	0.408	0.065	0.112	0	1.32117e-12	3
chr10	111473286	+	C	m5C_950	26	10	19	8	0.446	0.055	0.096	0	8.30247e-12	3
chr10	111473288	+	C	m5C_18493	29	8	21	7	0.338	0.064	0.111	0	1.13243e-14	3
chr10	127067846	-	C	m5C_4699	73	21	52	16	0.305	0.02	0.035	0	0	3
chr10	128503184	+	C	m5C_56653	14	6	10	4	0.424	0.062	0.107	0	2.72383e-10	3
chr10	128503185	+	C	m5C_62668	14	6	11	4	0.444	0.045	0.079	0	5.1752e-10	3
chr10	128503188	+	C	m5C_23853	15	5	11	3	0.323	0.056	0.096	0	4.5462e-11	3
chr11	3704454	-	C	m5C_78446	78	21	60	17	0.278	0.034	0.058	0	0	3
chr11	3983788	+	C	m5C_59394	36	10	27	7	0.286	0.01	0.017	0	0	3
chr11	5062170	-	C	m5C_87998	17	6	13	4	0.313	0.052	0.09	0	1.69638e-10	3
chr11	5062171	-	C	m5C_42522	16	6	12	4	0.356	0.031	0.054	0	2.40971e-10	3
chr11	6404235	+	C	m5C_2409	52	12	36	8	0.231	0.004	0.008	0	0	3
chr11	6404238	+	C	m5C_49698	56	15	39	10	0.274	0.014	0.024	0	0	3
chr11	6404240	+	C	m5C_98818	57	15	39	11	0.291	0.023	0.041	0	0	3
chr11	6404263	+	C	m5C_369	170	63	122	42	0.343	0.042	0.072	0	0	3
chr11	6404264	+	C	m5C_9731	182	59	130	40	0.305	0.028	0.048	0	0	3
chr11	6476961	+	C	m5C_45422	24	12	17	10	0.571	0.09	0.155	0	1.23793e-09	3
chr11	6476962	+	C	m5C_98180	24	13	17	11	0.62	0.098	0.169	0	2.26755e-09	3
chr11	6476969	+	C	m5C_68178	25	8	18	6	0.369	0.049	0.085	0	7.63278e-13	3
chr11	6476970	+	C	m5C_92791	25	8	18	6	0.374	0.057	0.099	0	5.93525e-13	3
chr11	6602779	-	C	m5C_21325	11	5	10	4	0.431	0.047	0.081	0	5.68071e-09	3
chr11	20225937	+	C	m5C_35014	73	19	51	14	0.282	0.015	0.025	0	0	3
chr11	20225950	+	C	m5C_67323	89	27	60	18	0.302	0.01	0.017	0	0	3
chr11	23647294	-	C	m5C_42126	27	8	20	6	0.328	0.02	0.035	0	1.51701e-12	3
chr11	23647307	-	C	m5C_6720	16	5	12	4	0.345	0.066	0.114	0	9.5239e-11	3
chr11	23647317	-	C	m5C_46177	16	4	12	4	0.307	0.063	0.11	0	2.98053e-11	3
chr11	23647318	-	C	m5C_59048	15	5	12	4	0.326	0.057	0.099	0	5.67342e-11	3
chr11	32642837	+	C	m5C_64197	36	10	28	7	0.275	0.021	0.036	0	0	3
chr11	32642838	+	C	m5C_51995	25	7	19	5	0.297	0.027	0.047	0	1.20126e-13	3
chr11	32642839	+	C	m5C_7506	21	7	15	5	0.354	0.03	0.052	0	1.25961e-11	3
chr11	32642843	+	C	m5C_69404	22	7	16	5	0.361	0.06	0.104	0	1.34839e-11	3
chr11	32642844	+	C	m5C_5115	22	7	16	5	0.357	0.042	0.073	0	2.25569e-11	3
chr11	50122277	+	C	m5C_11704	15	4	12	4	0.308	0.05	0.087	0	3.0115e-09	3
chr11	50225578	+	C	m5C_71091	25	8	18	5	0.306	0.043	0.075	0	7.63611e-13	3
chr11	50225579	+	C	m5C_41106	25	10	18	7	0.372	0.07	0.122	0	4.41203e-12	3
chr11	50225580	+	C	m5C_98659	26	11	18	7	0.4	0.044	0.076	0	1.33444e-11	3
chr11	50225583	+	C	m5C_101593	26	11	19	8	0.425	0.035	0.06	0	1.91981e-11	3
chr11	50225584	+	C	m5C_23585	29	13	20	9	0.447	0.002	0.004	0	2.49867e-12	3
chr11	50225586	+	C	m5C_25353	41	23	29	16	0.553	0.03	0.052	0	4.44089e-16	3
chr11	51600432	-	C	m5C_71221	57	15	40	10	0.27	0.016	0.027	0	0	3
chr11	51600439	-	C	m5C_87497	68	16	48	11	0.252	0.033	0.058	0	0	3
chr11	51992224	-	C	m5C_91670	39	24	29	19	0.653	0.069	0.119	0	2.52021e-14	3
chr11	51992226	-	C	m5C_18776	37	24	28	18	0.665	0.074	0.129	0	5.16698e-13	3
chr11	51992227	-	C	m5C_14802	36	23	27	17	0.644	0.085	0.147	0	2.82219e-13	3
chr11	51992232	-	C	m5C_81976	36	15	27	11	0.427	0.1	0.174	0	9.99201e-16	3
chr11	51992249	-	C	m5C_3979	20	16	14	12	0.839	0.04	0.069	0	1.22369e-08	3
chr11	52396523	+	C	m5C_96981	31	8	24	6	0.27	0.008	0.014	0	1.11022e-16	3
chr11	52396524	+	C	m5C_13016	31	8	24	6	0.267	0.021	0.036	0	1.11022e-16	3
chr11	52396528	+	C	m5C_38009	30	9	23	6	0.298	0.022	0.038	0	2.22045e-16	3
chr11	55419801	-	C	m5C_51328	16	6	13	5	0.418	0.063	0.108	0	5.17292e-10	3
chr11	55419802	-	C	m5C_75147	16	7	13	6	0.435	0.058	0.1	0	7.51622e-10	3
chr11	55419805	-	C	m5C_71848	12	5	10	4	0.414	0.074	0.128	0	4.09969e-09	3
chr11	55419806	-	C	m5C_61778	12	4	10	4	0.362	0.091	0.157	0	1.35731e-09	3
chr11	57801767	+	C	m5C_75443	19	4	18	4	0.222	0.01	0.017	0	5.59552e-14	3
chr11	62552456	+	C	m5C_67492	74	21	54	14	0.301	0.022	0.037	0	0	3
chr11	65788184	-	C	m5C_42564	41	12	32	9	0.304	0.015	0.026	0	0	3
chr11	69060429	+	C	m5C_13337	16	5	13	4	0.328	0.024	0.042	0	1.19174e-10	3
chr11	69106991	+	C	m5C_50990	13	3	10	2	0.238	0.016	0.027	0	2.46456e-10	3
chr11	69360286	-	C	m5C_85907	208	105	170	84	0.499	0.021	0.036	0	0	3
chr11	69651036	+	C	m5C_83802	36	10	31	9	0.295	0.039	0.068	0	0	3
chr11	69981283	+	C	m5C_20655	23	7	18	6	0.326	0.063	0.11	0	5.24025e-14	3
chr11	69981285	-	C	m5C_18091	11	5	9	4	0.454	0.037	0.065	0	6.08613e-07	3
chr11	69981287	+	C	m5C_71167	24	6	19	5	0.276	0.047	0.082	0	2.08722e-14	3
chr11	69981288	+	C	m5C_28747	25	8	20	6	0.34	0.012	0.021	0	8.08686e-13	3
chr11	69981289	+	C	m5C_2024	28	10	22	8	0.385	0.031	0.054	0	6.32827e-14	3
chr11	69981290	+	C	m5C_79987	28	12	22	10	0.466	0.054	0.093	0	5.16032e-13	3
chr11	69981291	+	C	m5C_5834	30	12	23	10	0.434	0.05	0.086	0	6.21725e-15	3
chr11	69981444	+	C	m5C_94572	24	9	18	6	0.366	0.05	0.087	0	1.666e-12	3
chr11	69981445	+	C	m5C_100364	26	12	19	8	0.445	0.043	0.074	0	2.10221e-11	3
chr11	69981447	+	C	m5C_80923	27	18	21	13	0.654	0.033	0.056	0	4.53697e-11	3
chr11	70044887	+	C	m5C_97536	98	25	73	19	0.261	0.01	0.017	0	0	3
chr11	70044888	+	C	m5C_36163	103	63	77	48	0.612	0.017	0.029	0	0	3
chr11	70044890	+	C	m5C_58212	109	74	82	55	0.673	0.006	0.01	0	0	3
chr11	72312864	+	C	m5C_36676	27	11	19	8	0.434	0.01	0.017	0	2.77112e-13	3
chr11	72777404	-	C	m5C_19300	46	12	30	7	0.24	0.018	0.031	0	0	3
chr11	72777410	-	C	m5C_37803	30	11	20	7	0.36	0.02	0.034	0	5.49782e-13	3
chr11	74638553	+	C	m5C_19543	10	2	9	2	0.224	0.02	0.034	3.56382e-14	2.90633e-11	3
chr11	75765378	+	C	m5C_18143	49	13	33	9	0.279	0.038	0.065	0	0	3
chr11	75765380	+	C	m5C_70233	49	15	33	11	0.346	0.039	0.067	0	0	3
chr11	75765381	+	C	m5C_50961	51	18	34	12	0.372	0.038	0.065	0	0	3
chr11	75765383	+	C	m5C_93840	50	17	34	12	0.392	0.067	0.116	0	0	3
chr11	75765384	+	C	m5C_42792	51	18	34	13	0.409	0.056	0.097	0	0	3
chr11	75765385	+	C	m5C_6092	50	19	34	13	0.4	0.041	0.071	0	0	3
chr11	75765387	+	C	m5C_75418	51	17	34	13	0.39	0.063	0.109	0	0	3
chr11	75765388	+	C	m5C_92468	52	13	35	9	0.284	0.035	0.06	0	0	3
chr11	75765396	+	C	m5C_538	37	16	26	11	0.445	0.017	0.029	0	2.22045e-16	3
chr11	75765397	+	C	m5C_22023	49	18	34	14	0.434	0.055	0.096	0	0	3
chr11	75765399	+	C	m5C_92936	61	19	42	13	0.34	0.042	0.073	0	0	3
chr11	75765400	+	C	m5C_67038	60	22	41	16	0.416	0.056	0.097	0	0	3
chr11	75765401	+	C	m5C_3131	61	22	42	16	0.407	0.06	0.104	0	0	3
chr11	75765403	+	C	m5C_13957	60	20	41	15	0.398	0.078	0.135	0	0	3
chr11	75765404	+	C	m5C_101441	60	19	41	14	0.366	0.064	0.111	0	0	3
chr11	77467390	+	C	m5C_21144	25	6	19	5	0.274	0.018	0.031	0	9.23939e-12	3
chr11	77471826	-	C	m5C_104333	54	29	41	23	0.564	0.026	0.045	0	0	3
chr11	77471829	-	C	m5C_35153	33	14	24	11	0.456	0.043	0.074	0	1.11022e-15	3
chr11	77489688	-	C	m5C_10468	16	7	13	5	0.476	0.095	0.164	0	1.22671e-09	3
chr11	78845831	+	C	m5C_55908	34	12	23	8	0.378	0.014	0.025	0	3.28626e-14	3
chr11	78845834	+	C	m5C_49426	34	12	22	8	0.366	0.03	0.052	0	1.73195e-14	3
chr11	78845835	+	C	m5C_6601	35	12	23	8	0.367	0.014	0.023	0	3.14193e-14	3
chr11	78845840	+	C	m5C_10058	40	11	27	7	0.292	0.011	0.019	0	0	3
chr11	80360800	-	C	m5C_14481	20	8	15	7	0.455	0.092	0.16	0	1.65004e-11	3
chr11	80360801	-	C	m5C_10366	22	8	17	7	0.4	0.074	0.128	0	1.65004e-11	3
chr11	81152498	-	C	m5C_53581	11	4	10	3	0.389	0.09	0.156	0	1.48272e-09	3
chr11	81152499	-	C	m5C_67776	11	3	9	2	0.295	0.066	0.114	0	2.46456e-10	3
chr11	83409789	+	C	m5C_34531	49	31	44	28	0.622	0.033	0.057	0	0	3
chr11	85189948	-	C	m5C_67555	159	48	115	38	0.318	0.057	0.099	0	0	3
chr11	85189949	-	C	m5C_11020	157	47	113	37	0.323	0.053	0.092	0	0	3
chr11	85189951	-	C	m5C_103032	153	50	110	39	0.343	0.066	0.114	0	0	3
chr11	85189952	-	C	m5C_59730	152	49	109	38	0.34	0.056	0.098	0	0	3
chr11	85189954	-	C	m5C_86067	147	49	106	38	0.34	0.059	0.102	0	0	3
chr11	85189981	-	C	m5C_62956	37	20	29	15	0.503	0.071	0.123	0	0	3
chr11	85189982	-	C	m5C_42109	37	19	28	15	0.517	0.062	0.107	0	5.11813e-14	3
chr11	85189985	-	C	m5C_54785	34	16	25	12	0.472	0.045	0.078	0	6.66134e-15	3
chr11	85189987	-	C	m5C_5473	30	14	23	10	0.446	0.069	0.119	0	2.32792e-12	3
chr11	85189988	-	C	m5C_99852	30	13	23	10	0.449	0.057	0.099	0	1.53122e-12	3
chr11	85189991	-	C	m5C_98909	29	12	22	9	0.403	0.065	0.112	0	5.93081e-13	3
chr11	85190002	-	C	m5C_69395	24	6	18	4	0.248	0.014	0.025	0	4.25215e-14	3
chr11	85190004	-	C	m5C_45458	24	6	18	4	0.267	0.02	0.035	0	6.50591e-14	3
chr11	85190010	-	C	m5C_17897	19	6	13	4	0.3	0.041	0.071	0	2.60858e-12	3
chr11	89036283	-	C	m5C_15111	68	18	51	13	0.264	0.023	0.039	0	0	3
chr11	89036286	-	C	m5C_80351	57	53	43	40	0.936	0.027	0.047	0	2.22045e-16	3
chr11	89036287	-	C	m5C_74839	55	52	41	38	0.943	0.027	0.047	0	2.22045e-16	3
chr11	89036288	-	C	m5C_80136	54	52	40	39	0.961	0.016	0.027	0	2.22045e-16	3
chr11	89036316	-	C	m5C_52935	10	10	9	9	0.967	0.027	0.047	0	4.34673e-07	3
chr11	89037738	-	C	m5C_33378	26	12	19	8	0.418	0.039	0.068	0	2.76268e-11	3
chr11	89037739	-	C	m5C_20512	27	13	19	9	0.454	0.026	0.045	0	6.28575e-11	3
chr11	89037740	-	C	m5C_94583	26	14	19	9	0.512	0.063	0.11	0	1.14326e-10	3
chr11	89037748	-	C	m5C_73353	21	16	15	11	0.737	0.038	0.065	0	3.77343e-07	3
chr11	89037750	-	C	m5C_68016	20	14	14	10	0.734	0.028	0.048	0	2.17436e-07	3
chr11	90249514	+	C	m5C_52126	19	4	15	3	0.239	0.018	0.032	0	3.8874e-11	3
chr11	94991572	+	C	m5C_47414	47	10	41	9	0.219	0.008	0.014	0	0	3
chr11	94991573	+	C	m5C_23583	51	12	46	11	0.244	0.01	0.018	0	0	3
chr11	94991660	+	C	m5C_64033	97	29	82	25	0.304	0.006	0.011	0	0	3
chr11	94991661	+	C	m5C_100278	97	28	83	24	0.294	0.003	0.005	0	0	3
chr11	97500450	+	C	m5C_23844	29	11	25	10	0.366	0.061	0.106	0	5.4623e-14	3
chr11	97500856	+	C	m5C_46534	69	28	56	24	0.426	0.038	0.066	0	0	3
chr11	97628146	-	C	m5C_76762	38	8	30	7	0.229	0.012	0.022	0	0	3
chr11	97777705	-	C	m5C_25752	18	8	13	6	0.451	0.056	0.097	0	2.19677e-09	3
chr11	97777706	-	C	m5C_11924	17	8	12	6	0.484	0.063	0.108	0	2.56972e-09	3
chr11	97777709	-	C	m5C_94314	17	8	13	5	0.443	0.041	0.071	0	1.8879e-09	3
chr11	97777714	-	C	m5C_52821	19	9	14	6	0.435	0.067	0.116	0	6.3055e-11	3
chr11	97777715	-	C	m5C_42739	24	9	18	6	0.341	0.052	0.09	0	6.3055e-11	3
chr11	98384344	+	C	m5C_19245	15	4	12	3	0.284	0.028	0.048	0	3.29018e-11	3
chr11	98718053	-	C	m5C_61931	32	12	22	8	0.399	0.036	0.062	0	7.17759e-13	3
chr11	102393477	+	C	m5C_67220	47	25	39	21	0.524	0.063	0.108	0	0	3
chr11	102393518	+	C	m5C_75509	194	62	160	49	0.319	0.029	0.049	0	0	3
chr11	102437791	-	C	m5C_92045	313	154	246	122	0.497	0.013	0.023	0	0	3
chr11	102437904	-	C	m5C_72218	300	107	225	80	0.356	0.009	0.016	0	0	3
chr11	102888912	-	C	m5C_31668	19	5	14	3	0.265	0.009	0.015	0	7.34301e-13	3
chr11	102888913	-	C	m5C_51973	18	4	13	3	0.256	0.013	0.022	0	3.83693e-13	3
chr11	116078957	-	C	m5C_38421	178	80	126	57	0.46	0.033	0.057	0	0	3
chr11	116358680	-	C	m5C_103199	46	31	34	22	0.658	0.024	0.041	0	0	3
chr11	116541787	-	C	m5C_51795	56	18	46	15	0.331	0.014	0.024	0	0	3
chr11	116803524	-	C	m5C_43383	18	14	14	11	0.805	0.018	0.032	0	1.34669e-07	3
chr11	117986928	+	C	m5C_64923	55	33	43	25	0.606	0.03	0.053	0	0	3
chr11	117986939	+	C	m5C_62518	52	25	41	20	0.493	0.053	0.092	0	0	3
chr11	117986944	+	C	m5C_103112	54	24	43	20	0.458	0.038	0.065	0	0	3
chr11	117986945	+	C	m5C_18490	59	27	47	22	0.476	0.032	0.056	0	0	3
chr11	118165510	-	C	m5C_45006	11	5	10	4	0.45	0.062	0.107	0	5.68071e-09	3
chr11	119899079	+	C	m5C_67805	181	48	137	38	0.277	0.017	0.03	0	0	3
chr11	120807741	-	C	m5C_93894	147	43	111	31	0.286	0.016	0.027	0	0	3
chr11	120807742	-	C	m5C_37908	144	50	109	36	0.333	0.022	0.038	0	0	3
chr11	120807743	-	C	m5C_4419	145	55	110	40	0.367	0.033	0.057	0	0	3
chr11	120807744	-	C	m5C_2845	144	53	109	39	0.358	0.018	0.031	0	0	3
chr11	120807746	-	C	m5C_52437	138	44	104	32	0.311	0.015	0.027	0	0	3
chr11	120807747	-	C	m5C_95835	138	41	103	29	0.278	0.032	0.055	0	0	3
chr11	120807749	-	C	m5C_87340	124	37	91	25	0.277	0.032	0.056	0	0	3
chr11	120962331	-	C	m5C_84792	19	9	15	8	0.51	0.09	0.156	0	3.79962e-09	3
chr12	3964968	-	C	m5C_39318	49	13	39	10	0.273	0.016	0.027	0	0	3
chr12	3964970	-	C	m5C_21590	47	14	38	11	0.295	0.022	0.039	0	0	3
chr12	3965030	-	C	m5C_51424	16	6	12	4	0.384	0.081	0.141	0	2.0012e-10	3
chr12	3965031	-	C	m5C_48018	16	6	11	5	0.466	0.107	0.186	0	4.95908e-10	3
chr12	4878928	-	C	m5C_47068	12	3	9	2	0.258	0.048	0.082	0	1.28905e-10	3
chr12	10390867	+	C	m5C_19732	16	4	14	4	0.301	0.035	0.06	0	2.30849e-11	3
chr12	21420737	+	C	m5C_3948	14	8	10	6	0.578	0.107	0.185	0	1.69016e-07	3
chr12	21420739	+	C	m5C_96030	14	7	11	5	0.514	0.094	0.162	0	3.12281e-08	3
chr12	21420741	+	C	m5C_8018	15	7	11	6	0.482	0.096	0.166	0	5.57343e-08	3
chr12	36014757	-	C	m5C_81833	263	90	181	62	0.349	0.024	0.042	0	0	3
chr12	36014758	-	C	m5C_42478	259	88	179	60	0.34	0.021	0.037	0	0	3
chr12	36014761	-	C	m5C_49687	238	74	162	50	0.312	0.018	0.032	0	0	3
chr12	36014763	-	C	m5C_47272	217	55	148	38	0.256	0.005	0.009	0	0	3
chr12	36014793	-	C	m5C_48323	112	24	76	16	0.224	0.011	0.02	0	0	3
chr12	44601063	+	C	m5C_14454	17	8	12	6	0.522	0.084	0.146	0	8.02394e-09	3
chr12	44601069	+	C	m5C_91337	25	6	17	4	0.292	0.056	0.097	0	9.37028e-14	3
chr12	44601071	+	C	m5C_74556	28	9	19	6	0.346	0.041	0.07	0	7.17204e-14	3
chr12	44601078	+	C	m5C_26085	29	11	20	8	0.402	0.04	0.07	0	4.00124e-13	3
chr12	44601081	+	C	m5C_41754	30	13	20	9	0.47	0.024	0.042	0	3.15747e-12	3
chr12	44601082	+	C	m5C_11825	29	14	20	10	0.485	0.02	0.035	0	5.17242e-12	3
chr12	44601085	+	C	m5C_100688	29	16	20	11	0.528	0.039	0.068	0	2.17213e-11	3
chr12	44601086	+	C	m5C_67137	30	16	20	11	0.541	0.022	0.039	0	2.2834e-11	3
chr12	44601088	+	C	m5C_47061	30	17	21	12	0.552	0.034	0.059	0	3.83373e-11	3
chr12	44601092	+	C	m5C_45187	36	24	25	16	0.651	0.033	0.057	0	2.30926e-14	3
chr12	44601102	+	C	m5C_57897	48	22	33	15	0.451	0.027	0.046	0	0	3
chr12	54671866	-	C	m5C_48630	26	7	19	6	0.33	0.045	0.077	0	3.31291e-13	3
chr12	54671870	-	C	m5C_81079	25	7	18	6	0.344	0.058	0.1	0	2.96652e-13	3
chr12	54672276	-	C	m5C_86402	33	15	24	12	0.493	0.084	0.145	0	2.22045e-15	3
chr12	54672279	-	C	m5C_72574	28	15	20	11	0.542	0.076	0.131	0	3.11523e-10	3
chr12	54672282	-	C	m5C_64411	27	17	19	12	0.61	0.06	0.104	0	6.77706e-10	3
chr12	54672289	-	C	m5C_77070	24	15	17	10	0.634	0.11	0.191	0	2.72706e-10	3
chr12	54672299	-	C	m5C_28672	24	10	18	8	0.446	0.054	0.094	0	4.01308e-10	3
chr12	54672302	-	C	m5C_83641	35	12	26	9	0.378	0.059	0.103	0	1.11022e-16	3
chr12	54672333	-	C	m5C_20150	31	11	22	8	0.4	0.061	0.106	0	3.33067e-15	3
chr12	54672335	-	C	m5C_93683	29	16	21	11	0.563	0.055	0.096	0	7.87992e-12	3
chr12	54672343	-	C	m5C_79652	25	12	18	8	0.499	0.122	0.21	0	3.01885e-11	3
chr12	54672345	-	C	m5C_39969	24	12	17	8	0.474	0.092	0.159	0	2.6751e-11	3
chr12	54672346	-	C	m5C_98556	24	12	17	8	0.518	0.069	0.119	0	3.9332e-11	3
chr12	59028142	+	C	m5C_96183	17	5	12	4	0.335	0.013	0.023	0	1.73669e-10	3
chr12	69746333	-	C	m5C_68421	32	11	21	8	0.403	0.068	0.118	0	3.66374e-15	3
chr12	69746336	-	C	m5C_8189	28	19	19	14	0.718	0.045	0.078	0	7.8576e-11	3
chr12	69746343	-	C	m5C_63780	21	14	15	10	0.721	0.116	0.2	0	1.83102e-10	3
chr12	69746345	-	C	m5C_75131	21	12	14	8	0.628	0.084	0.146	0	1.48326e-09	3
chr12	69746346	-	C	m5C_40323	21	12	14	8	0.593	0.102	0.177	0	3.47826e-11	3
chr12	76330821	+	C	m5C_91399	26	8	20	7	0.405	0.103	0.179	0	5.10703e-15	3
chr12	76330823	+	C	m5C_11266	29	10	21	8	0.409	0.062	0.107	0	9.21485e-14	3
chr12	76330834	+	C	m5C_5688	32	11	24	9	0.35	0.047	0.081	0	0	3
chr12	76330835	+	C	m5C_79207	32	9	23	7	0.297	0.06	0.104	0	0	3
chr12	76330839	+	C	m5C_59315	34	10	25	7	0.298	0.02	0.034	0	0	3
chr12	78351155	+	C	m5C_16334	51	48	38	36	0.96	0.009	0.015	0	8.88178e-16	3
chr12	83158001	+	C	m5C_11024	33	16	27	13	0.51	0.037	0.064	0	4.10782e-15	3
chr12	83158002	+	C	m5C_42909	32	13	26	10	0.411	0.069	0.119	0	1.11022e-16	3
chr12	84345635	-	C	m5C_98751	27	6	18	4	0.251	0.007	0.013	0	1.22124e-15	3
chr12	99645142	+	C	m5C_69551	32	19	28	16	0.601	0.025	0.044	0	2.05391e-14	3
chr12	102562746	+	C	m5C_35684	145	38	137	37	0.258	0.026	0.045	0	0	3
chr12	103195339	-	C	m5C_79879	21	6	16	5	0.317	0.01	0.017	0	1.01782e-11	3
chr12	108205574	-	C	m5C_24464	23	7	15	5	0.308	0.045	0.077	0	1.90958e-13	3
chr12	108205575	-	C	m5C_54884	24	9	16	6	0.36	0.04	0.07	0	1.36424e-12	3
chr12	108205576	-	C	m5C_20906	24	9	16	7	0.416	0.046	0.08	0	3.30136e-12	3
chr12	108205577	-	C	m5C_94520	25	9	17	6	0.364	0.052	0.09	0	1.88383e-12	3
chr12	108205578	-	C	m5C_59450	25	10	17	7	0.433	0.041	0.07	0	6.54543e-12	3
chr12	108205582	-	C	m5C_17579	25	9	17	6	0.388	0.06	0.105	0	2.11975e-12	3
chr12	108205584	-	C	m5C_97526	23	7	15	4	0.306	0.057	0.099	0	7.53841e-14	3
chr12	108334412	+	C	m5C_39195	171	42	118	30	0.255	0.016	0.027	0	0	3
chr12	109033488	-	C	m5C_103215	27	9	23	8	0.362	0.019	0.034	0	2.25375e-14	3
chr12	109033492	-	C	m5C_94245	29	8	25	7	0.282	0.013	0.022	0	4.44089e-15	3
chr12	109567495	+	C	m5C_98095	301	159	223	120	0.544	0.028	0.049	0	0	3
chr12	111793376	+	C	m5C_40201	34	11	27	8	0.327	0.043	0.075	0	2.88658e-15	3
chr12	111793377	+	C	m5C_25838	35	12	28	9	0.332	0.051	0.089	0	0	3
chr12	112674076	-	C	m5C_67374	34	8	28	7	0.253	0.033	0.057	0	0	3
chr12	113185930	+	C	m5C_48279	25	5	21	4	0.223	0.004	0.008	0	1.52101e-14	3
chr12	113185955	+	C	m5C_72255	40	10	32	8	0.263	0.018	0.031	0	0	3
chr12	113185956	+	C	m5C_31198	41	11	33	9	0.286	0.04	0.069	0	0	3
chr13	8891191	+	C	m5C_66362	15	9	13	8	0.645	0.06	0.104	0	2.68946e-07	3
chr13	8891193	+	C	m5C_41604	15	12	13	11	0.823	0.075	0.13	0	1.20483e-06	3
chr13	8891195	+	C	m5C_45758	15	14	14	13	0.937	0.027	0.046	0	2.93698e-06	3
chr13	8891197	+	C	m5C_1060	15	14	14	12	0.919	0.039	0.068	0	2.6139e-06	3
chr13	8891199	+	C	m5C_21023	15	13	13	12	0.842	0.088	0.152	0	1.07292e-06	3
chr13	8891201	+	C	m5C_103154	15	12	13	11	0.791	0.026	0.046	0	8.41202e-07	3
chr13	8891203	+	C	m5C_30047	15	10	13	9	0.683	0.061	0.106	0	4.22334e-07	3
chr13	8891205	+	C	m5C_37325	15	8	14	7	0.546	0.02	0.035	0	1.22538e-07	3
chr13	8891207	+	C	m5C_32831	15	8	14	7	0.51	0.124	0.215	0	5.86861e-08	3
chr13	8891209	+	C	m5C_26740	15	12	13	11	0.854	0.032	0.056	0	1.29247e-06	3
chr13	8891211	+	C	m5C_92872	14	12	13	11	0.877	0.05	0.087	0	1.18339e-06	3
chr13	8891213	+	C	m5C_49519	15	13	14	12	0.905	0.054	0.094	0	2.05097e-06	3
chr13	8891215	+	C	m5C_27552	15	14	14	13	0.937	0.027	0.046	0	2.93698e-06	3
chr13	8891217	+	C	m5C_29603	15	13	13	12	0.867	0.056	0.097	0	1.66263e-06	3
chr13	8891219	+	C	m5C_50515	15	12	14	11	0.81	0.054	0.093	0	1.28045e-06	3
chr13	8891221	+	C	m5C_88661	15	11	13	10	0.742	0.051	0.089	0	6.97455e-07	3
chr13	8891223	+	C	m5C_49335	15	10	13	9	0.67	0.029	0.05	0	3.47646e-07	3
chr13	8891225	+	C	m5C_50518	15	8	14	7	0.521	0.055	0.095	0	9.44764e-08	3
chr13	8891227	+	C	m5C_9345	13	4	12	3	0.31	0.065	0.112	0	1.35396e-09	3
chr13	9834533	-	C	m5C_21317	49	10	40	8	0.22	0.009	0.016	0	0	3
chr13	14053420	-	C	m5C_69839	42	10	30	8	0.282	0.052	0.09	0	0	3
chr13	14053429	-	C	m5C_78700	28	11	20	8	0.398	0.027	0.047	0	1.97802e-11	3
chr13	21442989	-	C	m5C_8900	53	19	39	12	0.331	0.059	0.101	0	0	3
chr13	21442999	-	C	m5C_39707	27	15	19	11	0.584	0.023	0.04	0	3.01927e-10	3
chr13	21443000	-	C	m5C_1051	26	13	19	10	0.512	0.05	0.087	0	5.97612e-11	3
chr13	21443003	-	C	m5C_36811	24	10	18	8	0.457	0.063	0.109	0	4.01308e-10	3
chr13	21443005	-	C	m5C_71020	23	8	17	6	0.398	0.087	0.151	0	4.65792e-11	3
chr13	21443006	-	C	m5C_82686	22	9	16	7	0.452	0.088	0.152	0	1.28608e-10	3
chr13	21443010	-	C	m5C_40174	21	6	16	4	0.289	0.006	0.01	0	6.3155e-12	3
chr13	23354663	-	C	m5C_90964	14	3	11	2	0.23	0.018	0.031	0	2.36744e-12	3
chr13	23354667	-	C	m5C_50841	14	3	11	2	0.263	0.02	0.035	0	6.63603e-12	3
chr13	23354670	-	C	m5C_69770	14	4	10	3	0.297	0.032	0.056	0	1.26819e-11	3
chr13	23354726	-	C	m5C_67697	15	6	10	5	0.493	0.099	0.172	0	3.96355e-10	3
chr13	54381790	+	C	m5C_38953	394	109	294	83	0.283	0.012	0.021	0	0	3
chr13	55610090	+	C	m5C_70574	43	16	28	11	0.393	0.055	0.094	0	0	3
chr13	55610091	+	C	m5C_94076	44	17	28	11	0.401	0.059	0.102	0	0	3
chr13	55610098	+	C	m5C_43151	47	15	30	11	0.376	0.089	0.154	0	0	3
chr13	55610326	+	C	m5C_45087	25	9	18	6	0.326	0.039	0.067	0	1.44107e-12	3
chr13	64161973	+	C	m5C_88363	196	103	154	83	0.535	0.019	0.033	0	0	3
chr13	64161976	+	C	m5C_72577	190	79	148	65	0.433	0.027	0.046	0	0	3
chr13	64162020	+	C	m5C_4490	183	79	146	64	0.44	0.012	0.02	0	0	3
chr13	64290942	-	C	m5C_7575	31	12	23	10	0.428	0.104	0.18	0	3.33067e-15	3
chr13	64290943	-	C	m5C_60448	30	12	23	10	0.45	0.108	0.187	0	5.10703e-15	3
chr13	64290948	-	C	m5C_97946	29	12	22	10	0.452	0.108	0.186	0	3.33067e-15	3
chr13	69738996	-	C	m5C_59670	30	11	27	9	0.384	0.068	0.118	0	4.09672e-14	3
chr13	104143182	-	C	m5C_70420	24	14	18	11	0.549	0.129	0.224	0	4.1916e-11	3
chr13	104143185	-	C	m5C_90490	24	13	18	11	0.561	0.095	0.164	0	4.0441e-11	3
chr13	104143187	-	C	m5C_37290	21	11	16	9	0.552	0.084	0.145	0	1.11331e-11	3
chr13	104143188	-	C	m5C_13493	21	10	15	8	0.537	0.087	0.15	0	2.51029e-10	3
chr13	108286081	+	C	m5C_90832	21	13	16	10	0.653	0.06	0.104	0	3.12368e-09	3
chr13	108286094	+	C	m5C_34557	31	11	23	8	0.343	0.041	0.07	0	0	3
chr13	108286100	+	C	m5C_53914	40	12	30	8	0.278	0.027	0.046	0	0	3
chr13	108286101	+	C	m5C_26823	41	10	31	7	0.231	0.014	0.025	0	0	3
chr13	110055675	-	C	m5C_12663	23	6	18	4	0.25	0.011	0.02	0	3.93019e-12	3
chr13	110055677	-	C	m5C_75161	22	10	17	7	0.448	0.061	0.106	0	2.52144e-10	3
chr13	110055679	-	C	m5C_82806	20	14	15	10	0.672	0.035	0.061	0	4.77498e-09	3
chr13	110055681	-	C	m5C_31056	20	17	15	12	0.833	0.042	0.072	0	1.80656e-08	3
chr13	110055683	-	C	m5C_59930	19	17	14	12	0.903	0.023	0.04	0	2.07065e-08	3
chr13	110055685	-	C	m5C_102397	19	18	14	13	0.941	0.035	0.061	0	3.19651e-08	3
chr13	110055687	-	C	m5C_60981	18	17	14	13	0.964	0.017	0.029	0	4.62374e-07	3
chr13	110055689	-	C	m5C_7519	16	15	12	11	0.958	0.02	0.034	0	1.87162e-07	3
chr13	110055691	-	C	m5C_11785	14	13	11	10	0.972	0.023	0.039	0	1.69868e-06	3
chr14	13961213	-	C	m5C_71551	43	21	34	18	0.53	0.069	0.119	0	0	3
chr14	13961214	-	C	m5C_79512	40	20	31	17	0.542	0.064	0.11	0	1.22124e-15	3
chr14	13961216	-	C	m5C_47127	34	15	26	12	0.475	0.068	0.118	0	8.88178e-16	3
chr14	13961217	-	C	m5C_50774	31	11	23	10	0.423	0.083	0.144	0	2.22045e-15	3
chr14	15438713	-	C	m5C_30794	12	3	9	3	0.307	0.042	0.073	0	7.3397e-08	3
chr14	19872718	-	C	m5C_97619	70	20	52	16	0.312	0.039	0.068	0	0	3
chr14	19872719	-	C	m5C_54751	65	20	48	16	0.346	0.054	0.094	0	0	3
chr14	19872723	-	C	m5C_104782	48	14	37	11	0.315	0.031	0.054	0	0	3
chr14	21797810	+	C	m5C_13972	23	6	15	4	0.34	0.066	0.115	0	1.23124e-13	3
chr14	21797814	+	C	m5C_67054	39	22	26	15	0.602	0.04	0.069	0	1.08802e-14	3
chr14	21797818	+	C	m5C_65974	80	57	58	43	0.743	0.033	0.056	0	0	3
chr14	21797819	+	C	m5C_69274	81	59	59	45	0.764	0.039	0.067	0	0	3
chr14	26631488	+	C	m5C_86931	17	8	12	5	0.479	0.08	0.138	0	3.72136e-11	3
chr14	26631490	+	C	m5C_39599	20	10	13	6	0.482	0.048	0.084	0	2.00027e-10	3
chr14	26631491	+	C	m5C_69879	20	10	13	6	0.47	0.082	0.142	0	1.05106e-10	3
chr14	26631498	+	C	m5C_101023	32	19	21	13	0.607	0.076	0.131	0	4.03055e-12	3
chr14	26631511	+	C	m5C_42450	50	13	35	10	0.292	0.048	0.082	0	0	3
chr14	30988156	+	C	m5C_23891	44	14	32	10	0.334	0.014	0.024	0	0	3
chr14	30988157	+	C	m5C_58448	44	15	32	11	0.354	0.029	0.05	0	0	3
chr14	30988160	+	C	m5C_34658	46	13	33	9	0.269	0.019	0.032	0	0	3
chr14	30988162	+	C	m5C_77800	46	12	33	8	0.261	0.002	0.003	0	0	3
chr14	30988165	+	C	m5C_101220	51	15	37	11	0.306	0.022	0.038	0	0	3
chr14	32578180	+	C	m5C_62024	25	9	16	6	0.459	0.078	0.135	0	3.64153e-14	3
chr14	32578187	+	C	m5C_10459	34	9	21	6	0.366	0.068	0.118	0	0	3
chr14	32578189	+	C	m5C_88375	33	9	20	6	0.359	0.056	0.096	0	0	3
chr14	50930676	-	C	m5C_82401	268	133	207	101	0.494	0.014	0.024	0	0	3
chr14	50930696	-	C	m5C_52668	158	101	124	76	0.624	0.038	0.065	0	0	3
chr14	50930697	-	C	m5C_80760	148	91	117	69	0.599	0.035	0.061	0	0	3
chr14	50930698	-	C	m5C_35561	146	89	115	67	0.597	0.032	0.055	0	0	3
chr14	52074319	-	C	m5C_96091	87	27	64	20	0.309	0.014	0.024	0	0	3
chr14	52074326	-	C	m5C_58628	88	32	65	23	0.362	0.014	0.024	0	0	3
chr14	52074327	-	C	m5C_86615	88	32	65	23	0.363	0.009	0.015	0	0	3
chr14	52074329	-	C	m5C_73225	86	31	64	23	0.367	0.012	0.02	0	0	3
chr14	52074330	-	C	m5C_55967	86	35	63	25	0.407	0.009	0.016	0	0	3
chr14	52074333	-	C	m5C_15701	84	30	62	22	0.358	0.009	0.015	0	0	3
chr14	52074335	-	C	m5C_88856	84	33	62	24	0.392	0.015	0.027	0	0	3
chr14	52074336	-	C	m5C_21093	83	31	61	22	0.372	0.02	0.035	0	0	3
chr14	52074339	-	C	m5C_20865	83	27	61	20	0.33	0.016	0.028	0	0	3
chr14	52074340	-	C	m5C_92976	84	26	62	18	0.302	0.013	0.022	0	0	3
chr14	52074358	-	C	m5C_49089	54	14	38	9	0.25	0.024	0.041	0	0	3
chr14	52074359	-	C	m5C_60311	51	18	36	11	0.317	0.041	0.071	0	0	3
chr14	52074363	-	C	m5C_102194	35	15	25	10	0.392	0.046	0.08	0	2.88658e-15	3
chr14	52074368	-	C	m5C_74863	32	11	23	7	0.331	0.027	0.046	0	3.10862e-15	3
chr14	54912566	-	C	m5C_88716	684	179	563	149	0.264	0.013	0.022	0	0	3
chr14	54912576	-	C	m5C_85703	578	166	475	138	0.289	0.007	0.011	0	0	3
chr14	54912613	-	C	m5C_73828	492	131	409	108	0.267	0.004	0.007	0	0	3
chr14	54912618	-	C	m5C_57159	484	108	405	89	0.222	0.005	0.009	0	0	3
chr14	55062072	-	C	m5C_46495	20	14	13	9	0.712	0.051	0.089	0	3.14002e-09	3
chr14	55062078	-	C	m5C_99398	22	17	14	10	0.711	0.086	0.15	0	3.79479e-10	3
chr14	55062079	-	C	m5C_58256	22	15	14	9	0.659	0.065	0.113	0	1.76216e-10	3
chr14	55062080	-	C	m5C_61627	22	15	14	9	0.667	0.068	0.118	0	2.0427e-10	3
chr14	55062081	-	C	m5C_74176	21	14	14	8	0.568	0.076	0.131	0	6.6264e-09	3
chr14	55881506	-	C	m5C_28713	154	42	118	34	0.281	0.025	0.043	0	0	3
chr14	55881594	-	C	m5C_41228	74	36	58	30	0.518	0.039	0.068	0	0	3
chr14	55881595	-	C	m5C_12454	74	38	58	31	0.535	0.034	0.059	0	0	3
chr14	55881644	-	C	m5C_18419	49	21	39	17	0.457	0.057	0.099	0	0	3
chr14	55881646	-	C	m5C_33474	48	23	38	19	0.502	0.045	0.078	0	0	3
chr14	55881652	-	C	m5C_72454	30	12	23	9	0.431	0.087	0.151	0	2.22045e-15	3
chr14	55881653	-	C	m5C_23922	28	9	21	7	0.394	0.08	0.138	0	2.22045e-16	3
chr14	55884027	-	C	m5C_39238	54	24	46	20	0.425	0.062	0.107	0	0	3
chr14	56790781	-	C	m5C_36366	21	7	15	5	0.39	0.092	0.159	0	1.64875e-11	3
chr14	56790785	-	C	m5C_77585	20	6	14	5	0.387	0.104	0.18	0	4.54448e-12	3
chr14	56790790	-	C	m5C_38417	19	6	13	5	0.408	0.131	0.227	0	3.11218e-12	3
chr14	56790791	-	C	m5C_2623	19	6	13	5	0.391	0.102	0.176	0	4.54448e-12	3
chr14	57802593	+	C	m5C_17483	23	11	16	7	0.472	0.086	0.148	0	1.00202e-11	3
chr14	57802594	+	C	m5C_46352	24	11	16	7	0.477	0.085	0.147	0	1.30541e-11	3
chr14	57802600	+	C	m5C_31288	31	14	22	10	0.478	0.051	0.089	0	1.14353e-13	3
chr14	57802602	+	C	m5C_44471	32	15	23	11	0.49	0.045	0.078	0	1.46993e-13	3
chr14	57802604	+	C	m5C_32293	31	11	22	8	0.394	0.025	0.043	0	5.6799e-13	3
chr14	57802613	+	C	m5C_23624	31	14	22	9	0.438	0.037	0.064	0	3.4861e-14	3
chr14	57802614	+	C	m5C_22987	32	14	22	10	0.473	0.044	0.077	0	6.01252e-12	3
chr14	57802618	+	C	m5C_1032	36	13	25	10	0.413	0.077	0.133	0	0	3
chr14	57802622	+	C	m5C_16895	42	13	30	10	0.359	0.074	0.129	0	0	3
chr14	57802623	+	C	m5C_32953	43	13	31	10	0.335	0.056	0.097	0	0	3
chr14	57835084	-	C	m5C_4479	38	10	27	7	0.281	0.036	0.062	0	0	3
chr14	57835085	-	C	m5C_3181	38	10	27	7	0.282	0.037	0.064	0	0	3
chr14	57835088	-	C	m5C_29477	36	10	27	7	0.286	0.006	0.011	0	0	3
chr14	57835093	-	C	m5C_49354	37	10	27	7	0.272	0.03	0.052	0	0	3
chr14	57835094	-	C	m5C_30660	36	10	27	7	0.281	0.021	0.037	0	0	3
chr14	76087866	-	C	m5C_31851	27	7	20	5	0.269	0.004	0.007	0	2.44249e-15	3
chr14	76087877	-	C	m5C_61104	27	7	20	6	0.3	0.027	0.047	0	3.55271e-15	3
chr14	99035235	-	C	m5C_23244	106	47	69	31	0.457	0.038	0.066	0	0	3
chr14	99035245	-	C	m5C_42138	86	49	57	33	0.588	0.014	0.024	0	0	3
chr14	99035246	-	C	m5C_59737	85	49	55	33	0.606	0.023	0.04	0	0	3
chr14	99035249	-	C	m5C_90764	75	38	49	26	0.543	0.027	0.048	0	0	3
chr14	99035255	-	C	m5C_71775	72	29	47	19	0.412	0.025	0.043	0	0	3
chr14	99035256	-	C	m5C_63400	72	26	47	16	0.346	0.027	0.047	0	0	3
chr14	99035258	-	C	m5C_99804	71	19	46	12	0.265	0.01	0.017	0	0	3
chr14	99035259	-	C	m5C_97811	70	20	45	12	0.262	0.018	0.032	0	0	3
chr14	99035266	-	C	m5C_101543	67	21	43	13	0.305	0.034	0.059	0	0	3
chr14	99035268	-	C	m5C_70586	67	21	43	13	0.307	0.034	0.06	0	0	3
chr14	99035274	-	C	m5C_49272	44	12	29	8	0.32	0.064	0.111	0	0	3
chr14	99035275	-	C	m5C_49173	42	14	27	9	0.36	0.025	0.044	0	0	3
chr14	99035279	-	C	m5C_45708	30	11	19	7	0.398	0.067	0.116	0	4.21885e-15	3
chr14	99035283	-	C	m5C_26210	28	8	18	6	0.362	0.071	0.123	0	1.70974e-14	3
chr14	99035284	-	C	m5C_81163	28	8	18	5	0.318	0.037	0.063	0	9.54792e-15	3
chr14	99035297	-	C	m5C_71248	34	8	22	5	0.279	0.034	0.058	0	2.22045e-16	3
chr14	99035303	-	C	m5C_82868	25	9	16	6	0.442	0.047	0.082	0	7.9714e-14	3
chr14	99035304	-	C	m5C_93820	24	9	15	6	0.427	0.045	0.077	0	3.86358e-14	3
chr14	102977504	-	C	m5C_32547	34	15	26	12	0.454	0.023	0.039	0	2.22045e-15	3
chr14	102977506	-	C	m5C_38412	29	17	22	13	0.618	0.037	0.064	0	2.73927e-11	3
chr14	102977508	-	C	m5C_18632	23	15	17	11	0.646	0.063	0.109	0	1.8395e-10	3
chr14	102977510	-	C	m5C_95411	18	16	14	12	0.834	0.081	0.141	0	5.99724e-09	3
chr15	10493464	+	C	m5C_26234	18	8	13	6	0.462	0.056	0.097	0	4.78235e-11	3
chr15	10493474	+	C	m5C_4345	35	15	24	10	0.412	0.053	0.091	0	2.22045e-15	3
chr15	35937853	-	C	m5C_25679	15	5	12	4	0.351	0.008	0.013	0	1.24425e-10	3
chr15	36770995	-	C	m5C_102798	14	4	10	3	0.317	0.076	0.131	0	1.3948e-11	3
chr15	36770996	-	C	m5C_51059	14	4	10	3	0.331	0.072	0.125	0	2.34542e-11	3
chr15	36770998	-	C	m5C_3007	14	4	10	3	0.297	0.047	0.082	0	1.71722e-09	3
chr15	36770999	-	C	m5C_46893	14	4	10	3	0.287	0.048	0.084	0	1.02717e-09	3
chr15	36771001	-	C	m5C_70813	14	4	10	3	0.311	0.048	0.083	0	2.64029e-09	3
chr15	36771002	-	C	m5C_94125	14	4	10	3	0.283	0.049	0.085	0	1.02717e-09	3
chr15	36771005	-	C	m5C_75505	14	4	10	3	0.311	0.048	0.083	0	2.64029e-09	3
chr15	36771007	-	C	m5C_2294	14	4	10	3	0.297	0.047	0.082	0	1.71722e-09	3
chr15	58094691	-	C	m5C_60259	31	7	20	4	0.228	0.006	0.01	0	0	3
chr15	58094692	-	C	m5C_53189	30	8	19	5	0.27	0.017	0.03	0	1.11022e-16	3
chr15	62259301	+	C	m5C_89799	22	9	15	6	0.404	0.04	0.069	0	1.17767e-10	3
chr15	68928626	+	C	m5C_5433	124	46	101	36	0.369	0.027	0.047	0	0	3
chr15	75565047	-	C	m5C_49035	338	75	261	60	0.229	0.013	0.023	0	0	3
chr15	76330183	+	C	m5C_30417	16	4	13	3	0.28	0.028	0.049	0	4.06171e-11	3
chr15	76330185	+	C	m5C_65287	18	6	13	4	0.329	0.049	0.085	0	2.03195e-10	3
chr15	76477621	+	C	m5C_58272	26	19	19	14	0.731	0.061	0.106	0	2.10866e-09	3
chr15	76477636	+	C	m5C_57714	52	33	39	24	0.621	0.05	0.086	0	0	3
chr15	76656772	-	C	m5C_74634	128	29	112	26	0.231	0.009	0.016	0	0	3
chr15	76660652	+	C	m5C_15366	35	23	27	18	0.67	0.037	0.064	0	6.77236e-15	3
chr15	76660653	+	C	m5C_38536	35	23	27	19	0.683	0.044	0.076	0	7.99361e-15	3
chr15	76660655	+	C	m5C_49789	34	29	26	23	0.864	0.036	0.063	0	2.99249e-12	3
chr15	76660656	+	C	m5C_104806	35	30	27	24	0.873	0.045	0.077	0	2.43583e-13	3
chr15	76660657	+	C	m5C_102748	35	30	27	24	0.869	0.034	0.058	0	2.45581e-13	3
chr15	76660658	+	C	m5C_44112	34	29	26	23	0.878	0.026	0.045	0	1.28519e-10	3
chr15	76660660	+	C	m5C_26829	35	29	27	23	0.845	0.038	0.065	0	3.01381e-12	3
chr15	76660662	+	C	m5C_41890	41	31	32	26	0.784	0.039	0.067	0	4.08673e-13	3
chr15	76660663	+	C	m5C_1459	46	34	35	27	0.771	0.048	0.083	0	1.55431e-15	3
chr15	76660664	+	C	m5C_67584	52	40	41	32	0.779	0.024	0.041	0	0	3
chr15	76660665	+	C	m5C_28474	56	40	44	32	0.735	0.042	0.072	0	0	3
chr15	76660666	+	C	m5C_49511	60	41	47	33	0.698	0.035	0.061	0	0	3
chr15	80173691	+	C	m5C_46138	19	10	15	8	0.537	0.01	0.018	0	1.42467e-08	3
chr15	80173738	+	C	m5C_49989	32	21	27	17	0.635	0.016	0.027	0	5.32907e-14	3
chr15	80173748	+	C	m5C_26414	35	22	28	18	0.652	0.034	0.058	0	4.21885e-15	3
chr15	80173750	+	C	m5C_43071	36	19	30	17	0.563	0.038	0.067	0	6.66134e-16	3
chr15	80173751	+	C	m5C_46969	38	21	31	18	0.566	0.037	0.065	0	1.77636e-15	3
chr15	82207837	-	C	m5C_101381	29	8	23	6	0.272	0.03	0.053	0	0	3
chr15	82212306	-	C	m5C_63009	17	6	14	5	0.356	0.039	0.068	0	2.36856e-10	3
chr15	82212308	-	C	m5C_26222	15	5	13	5	0.375	0.052	0.09	0	1.12335e-08	3
chr15	82212310	-	C	m5C_18213	14	5	13	5	0.383	0.031	0.053	0	1.12335e-08	3
chr15	82212311	-	C	m5C_53891	14	6	13	5	0.407	0.04	0.069	0	1.52611e-08	3
chr15	82212743	-	C	m5C_2352	39	22	28	15	0.556	0.061	0.106	0	2.22045e-16	3
chr15	82212750	-	C	m5C_1822	35	16	24	11	0.463	0.041	0.07	0	1.11022e-16	3
chr15	82212751	-	C	m5C_83715	34	16	24	10	0.432	0.061	0.106	0	0	3
chr15	84948655	-	C	m5C_96579	39	9	29	7	0.235	0.012	0.022	0	0	3
chr15	84949111	-	C	m5C_87456	132	55	100	42	0.421	0.011	0.02	0	0	3
chr15	84949112	-	C	m5C_57062	126	57	96	44	0.461	0.012	0.02	0	0	3
chr15	84949117	-	C	m5C_26181	109	52	83	39	0.473	0.003	0.005	0	0	3
chr15	84949121	-	C	m5C_31460	111	43	85	33	0.387	0.003	0.005	0	0	3
chr15	84949122	-	C	m5C_89178	113	33	88	25	0.289	0.013	0.023	0	0	3
chr15	86194808	+	C	m5C_51531	246	171	210	145	0.696	0.009	0.016	0	0	3
chr15	89059802	+	C	m5C_59535	17	6	13	5	0.386	0.107	0.186	0	1.27404e-10	3
chr15	89059803	+	C	m5C_57046	17	7	13	5	0.411	0.099	0.172	0	4.7679e-10	3
chr15	89059805	+	C	m5C_97853	18	12	13	9	0.676	0.06	0.103	0	3.81141e-08	3
chr15	89059806	+	C	m5C_5793	18	13	13	10	0.763	0.068	0.118	0	7.29462e-08	3
chr15	89059808	+	C	m5C_31949	17	15	13	11	0.873	0.042	0.073	0	1.91009e-07	3
chr15	89059809	+	C	m5C_32254	18	15	13	11	0.824	0.057	0.099	0	1.44377e-07	3
chr15	89059811	+	C	m5C_54243	18	15	13	11	0.849	0.064	0.111	0	1.81403e-07	3
chr15	89059812	+	C	m5C_93713	18	16	14	11	0.851	0.065	0.112	0	2.23567e-07	3
chr15	89059813	+	C	m5C_39917	18	15	14	11	0.838	0.06	0.104	0	1.81403e-07	3
chr15	89059814	+	C	m5C_40645	18	14	14	10	0.741	0.083	0.144	0	8.59456e-08	3
chr15	89059815	+	C	m5C_24368	18	15	13	11	0.797	0.053	0.092	0	7.28487e-09	3
chr15	89059866	+	C	m5C_35616	50	37	36	25	0.703	0.054	0.094	0	4.44089e-16	3
chr15	89288560	-	C	m5C_74448	275	88	190	58	0.307	0.014	0.024	0	0	3
chr15	89288566	-	C	m5C_89906	192	76	134	52	0.385	0.018	0.031	0	0	3
chr15	89288609	-	C	m5C_10790	167	41	116	28	0.244	0.008	0.013	0	0	3
chr15	89288610	-	C	m5C_6777	167	40	118	28	0.246	0.007	0.012	0	0	3
chr15	89288611	-	C	m5C_99156	168	37	118	26	0.229	0.009	0.016	0	0	3
chr15	89557920	+	C	m5C_62931	42	19	31	13	0.426	0.03	0.052	0	0	3
chr15	89557925	+	C	m5C_97709	45	15	35	11	0.341	0.017	0.03	0	0	3
chr15	97789674	+	C	m5C_13428	26	11	18	8	0.478	0.033	0.057	0	2.58613e-11	3
chr15	97789675	+	C	m5C_37556	26	11	18	9	0.5	0.056	0.096	0	2.41835e-11	3
chr15	97789677	+	C	m5C_92770	26	10	18	8	0.454	0.082	0.142	0	3.60756e-12	3
chr15	98934474	-	C	m5C_90810	48	24	36	18	0.501	0.004	0.007	0	0	3
chr15	98934480	-	C	m5C_81745	43	19	32	13	0.43	0.012	0.021	0	0	3
chr15	99319580	-	C	m5C_32386	21	9	16	8	0.466	0.038	0.067	0	1.5896e-10	3
chr15	99319581	-	C	m5C_56450	20	8	16	7	0.449	0.058	0.1	0	5.1646e-11	3
chr15	99319588	-	C	m5C_39620	20	7	15	6	0.415	0.059	0.103	0	1.57551e-09	3
chr15	99319590	-	C	m5C_87775	20	9	15	7	0.489	0.056	0.097	0	6.89934e-09	3
chr15	99319594	-	C	m5C_76178	18	8	14	6	0.471	0.055	0.096	0	2.3212e-09	3
chr15	103193294	-	C	m5C_29591	25	14	19	11	0.569	0.062	0.107	0	7.34787e-11	3
chr15	103193295	-	C	m5C_55235	24	11	18	9	0.51	0.057	0.099	0	1.34119e-11	3
chr15	103340077	-	C	m5C_79682	16	4	13	3	0.28	0.03	0.052	0	2.97495e-11	3
chr16	3907100	-	C	m5C_89473	23	7	18	5	0.328	0.032	0.055	0	1.70752e-13	3
chr16	4875498	-	C	m5C_13486	16	4	12	3	0.254	0.008	0.014	0	1.2659e-11	3
chr16	4875499	-	C	m5C_95960	15	4	11	3	0.283	0.049	0.085	0	1.49861e-09	3
chr16	4875503	-	C	m5C_12927	16	5	11	3	0.32	0.075	0.13	0	3.41169e-11	3
chr16	10742217	+	C	m5C_37950	36	14	25	10	0.387	0.006	0.01	0	1.44329e-15	3
chr16	10742218	+	C	m5C_104777	37	21	26	14	0.555	0.024	0.042	0	5.55112e-15	3
chr16	10742219	+	C	m5C_68090	38	23	27	16	0.608	0.026	0.045	0	1.79856e-14	3
chr16	10742253	+	C	m5C_87796	59	25	43	18	0.42	0.02	0.035	0	0	3
chr16	10742254	+	C	m5C_17845	61	25	44	18	0.404	0.007	0.012	0	0	3
chr16	10742255	+	C	m5C_4673	61	26	44	18	0.409	0.037	0.065	0	0	3
chr16	13416334	+	C	m5C_81038	23	7	17	5	0.35	0.08	0.138	0	7.68274e-14	3
chr16	13416337	+	C	m5C_77730	27	9	20	7	0.373	0.058	0.1	0	1.42109e-14	3
chr16	13416338	+	C	m5C_73865	29	14	21	11	0.534	0.053	0.092	0	2.57905e-12	3
chr16	13416340	+	C	m5C_18709	35	18	25	14	0.562	0.049	0.085	0	2.30926e-14	3
chr16	13416341	+	C	m5C_62585	34	18	25	14	0.566	0.057	0.099	0	1.76526e-14	3
chr16	13416342	+	C	m5C_53717	35	17	26	13	0.527	0.051	0.089	0	1.08802e-14	3
chr16	13416348	+	C	m5C_7011	62	31	47	24	0.51	0.021	0.037	0	0	3
chr16	16417207	-	C	m5C_89733	79	20	52	13	0.268	0.02	0.035	0	0	3
chr16	16417208	-	C	m5C_38428	77	18	51	12	0.249	0.014	0.025	0	0	3
chr16	16417210	-	C	m5C_84443	76	23	50	15	0.304	0.023	0.039	0	0	3
chr16	16417211	-	C	m5C_47765	74	21	49	14	0.304	0.019	0.033	0	0	3
chr16	16417230	-	C	m5C_93733	33	14	22	10	0.476	0.047	0.082	0	1.11022e-15	3
chr16	16417239	-	C	m5C_85676	28	9	19	6	0.334	0.032	0.056	0	5.16431e-12	3
chr16	17646536	+	C	m5C_92164	16	6	13	5	0.427	0.045	0.078	0	5.76423e-10	3
chr16	17646553	+	C	m5C_29461	71	18	53	15	0.278	0.029	0.05	0	0	3
chr16	17646555	+	C	m5C_24023	76	21	57	17	0.297	0.033	0.056	0	0	3
chr16	17646558	+	C	m5C_1753	75	21	56	16	0.294	0.027	0.047	0	0	3
chr16	17646559	+	C	m5C_88766	77	20	58	16	0.275	0.031	0.053	0	0	3
chr16	17646560	+	C	m5C_88674	77	19	58	15	0.258	0.022	0.038	0	0	3
chr16	18629881	-	C	m5C_27342	89	19	66	14	0.216	0.005	0.009	0	0	3
chr16	18834951	+	C	m5C_5020	55	16	37	10	0.281	0.015	0.025	0	0	3
chr16	18834952	+	C	m5C_70932	56	17	37	11	0.292	0.033	0.058	0	0	3
chr16	18834962	+	C	m5C_62154	58	27	37	18	0.496	0.026	0.045	0	0	3
chr16	18834979	+	C	m5C_58553	130	32	89	20	0.227	0.021	0.036	0	0	3
chr16	18834981	+	C	m5C_1393	142	35	97	23	0.234	0.013	0.023	0	0	3
chr16	18838301	+	C	m5C_34696	19	10	14	7	0.496	0.04	0.069	0	2.11633e-08	3
chr16	18838302	+	C	m5C_50828	19	9	14	7	0.485	0.037	0.065	0	1.63327e-08	3
chr16	20232248	+	C	m5C_48369	23	5	16	4	0.254	0.014	0.025	0	2.24265e-14	3
chr16	20619938	-	C	m5C_39842	670	188	498	156	0.313	0.043	0.074	0	0	3
chr16	20619939	-	C	m5C_27593	663	194	493	158	0.32	0.037	0.063	0	0	3
chr16	20619940	-	C	m5C_16063	645	182	479	148	0.309	0.034	0.059	0	0	3
chr16	20619969	-	C	m5C_22530	239	65	181	48	0.271	0.014	0.025	0	0	3
chr16	20619972	-	C	m5C_5478	173	64	130	47	0.368	0.036	0.063	0	0	3
chr16	20620066	-	C	m5C_87120	450	143	358	111	0.314	0.01	0.017	0	0	3
chr16	20620147	-	C	m5C_92523	297	109	244	90	0.37	0.01	0.017	0	0	3
chr16	20620148	-	C	m5C_85803	283	96	233	80	0.341	0.017	0.03	0	0	3
chr16	20620150	-	C	m5C_84425	263	93	217	79	0.356	0.025	0.043	0	0	3
chr16	20620154	-	C	m5C_14025	186	54	156	47	0.295	0.026	0.045	0	0	3
chr16	21222549	+	C	m5C_5626	18	8	14	6	0.467	0.033	0.056	0	3.92114e-09	3
chr16	32300282	+	C	m5C_36612	48	14	35	12	0.342	0.051	0.088	0	0	3
chr16	32300306	+	C	m5C_43945	89	36	62	27	0.45	0.052	0.09	0	0	3
chr16	32300307	+	C	m5C_63975	95	38	66	28	0.438	0.051	0.088	0	0	3
chr16	32300317	+	C	m5C_98440	108	45	75	34	0.47	0.054	0.094	0	0	3
chr16	33829833	+	C	m5C_14850	17	7	15	6	0.421	0.012	0.021	0	5.71017e-08	3
chr16	33829841	+	C	m5C_67032	20	14	18	11	0.679	0.081	0.14	0	1.05446e-09	3
chr16	33829856	+	C	m5C_21393	24	16	21	14	0.677	0.03	0.052	0	2.5288e-10	3
chr16	33829857	+	C	m5C_88163	26	17	22	14	0.649	0.029	0.05	0	3.41892e-10	3
chr16	37886133	+	C	m5C_58019	20	8	15	6	0.37	0.077	0.133	0	2.4325e-13	3
chr16	37886153	+	C	m5C_25173	35	16	25	11	0.432	0.053	0.091	0	4.44089e-15	3
chr16	37886154	+	C	m5C_50536	35	13	25	9	0.351	0.042	0.073	0	4.44089e-16	3
chr16	37886156	+	C	m5C_52229	35	16	25	11	0.436	0.026	0.046	0	4.88498e-15	3
chr16	37886159	+	C	m5C_56453	44	22	30	15	0.492	0.02	0.034	0	3.33067e-16	3
chr16	37886160	+	C	m5C_63640	43	23	30	16	0.536	0.022	0.038	0	6.66134e-16	3
chr16	37886183	+	C	m5C_24377	91	43	63	31	0.492	0.037	0.065	0	0	3
chr16	37886187	+	C	m5C_90823	101	41	69	30	0.44	0.034	0.058	0	0	3
chr16	37886189	+	C	m5C_81496	107	47	74	34	0.459	0.058	0.1	0	0	3
chr16	37886190	+	C	m5C_2917	106	43	74	32	0.437	0.046	0.08	0	0	3
chr16	37886192	+	C	m5C_99369	108	37	75	26	0.349	0.037	0.064	0	0	3
chr16	37886193	+	C	m5C_6607	109	38	76	26	0.347	0.041	0.071	0	0	3
chr16	98015953	+	C	m5C_4580	21	8	15	6	0.396	0.003	0.005	0	6.17367e-09	3
chr16	98015954	+	C	m5C_60607	21	8	15	5	0.387	0.023	0.04	0	6.01301e-09	3
chr16	98015957	+	C	m5C_40206	21	8	15	6	0.419	0.016	0.027	0	8.56423e-11	3
chr16	98015958	+	C	m5C_51213	21	8	15	6	0.419	0.016	0.027	0	8.56423e-11	3
chr16	98015960	+	C	m5C_35032	21	8	15	5	0.393	0.041	0.071	0	5.72628e-11	3
chr16	98015961	+	C	m5C_47359	21	9	15	6	0.415	0.033	0.058	0	1.08516e-10	3
chr16	98015965	+	C	m5C_11909	17	8	12	5	0.474	0.037	0.064	0	2.08263e-09	3
chr17	6305638	+	C	m5C_6899	62	20	47	15	0.32	0.031	0.053	0	0	3
chr17	10211538	-	C	m5C_24414	74	22	57	17	0.307	0.016	0.028	0	0	3
chr17	10211540	-	C	m5C_64203	67	31	52	23	0.448	0.042	0.073	0	0	3
chr17	10211542	-	C	m5C_83932	62	42	47	31	0.663	0.026	0.044	0	0	3
chr17	10211544	-	C	m5C_53456	55	45	42	34	0.805	0.036	0.062	0	0	3
chr17	10211546	-	C	m5C_32026	51	43	38	33	0.86	0.021	0.036	0	1.11022e-16	3
chr17	10211548	-	C	m5C_46214	47	41	35	30	0.873	0.01	0.018	0	1.66534e-15	3
chr17	10211550	-	C	m5C_34402	45	40	34	30	0.906	0.016	0.028	0	5.73985e-13	3
chr17	10211552	-	C	m5C_70024	44	41	34	32	0.932	0.002	0.004	0	3.61933e-14	3
chr17	10211554	-	C	m5C_65524	41	36	32	28	0.893	0.012	0.021	0	1.25455e-13	3
chr17	10211556	-	C	m5C_93464	40	35	31	28	0.889	0.013	0.023	0	6.88338e-14	3
chr17	10211560	-	C	m5C_98974	37	27	29	22	0.756	0.034	0.06	0	8.75966e-14	3
chr17	10211562	-	C	m5C_62329	36	22	28	16	0.592	0.049	0.085	0	3.55271e-15	3
chr17	10211564	-	C	m5C_63692	35	17	26	12	0.471	0.05	0.086	0	2.22045e-16	3
chr17	10211566	-	C	m5C_16205	32	16	24	12	0.499	0.023	0.039	0	3.08198e-13	3
chr17	10211568	-	C	m5C_78604	28	20	21	14	0.736	0.051	0.088	0	1.06307e-10	3
chr17	10211570	-	C	m5C_36775	28	20	20	14	0.75	0.099	0.171	0	1.00349e-10	3
chr17	10211572	-	C	m5C_67847	26	22	19	16	0.859	0.002	0.003	0	2.63057e-10	3
chr17	10211574	-	C	m5C_42455	24	22	18	16	0.911	0.023	0.039	0	5.19138e-09	3
chr17	10211576	-	C	m5C_34911	25	23	19	16	0.884	0.018	0.031	0	3.38525e-10	3
chr17	10211578	-	C	m5C_93613	22	20	17	15	0.912	0.004	0.008	0	2.38746e-09	3
chr17	10211580	-	C	m5C_82161	23	21	17	15	0.922	0.013	0.022	0	8.55643e-08	3
chr17	10211582	-	C	m5C_48767	22	20	16	14	0.901	0.025	0.043	0	5.58152e-08	3
chr17	10211584	-	C	m5C_71459	22	19	16	14	0.852	0.02	0.035	0	1.32755e-09	3
chr17	10211586	-	C	m5C_64320	21	15	16	11	0.691	0.063	0.108	0	7.51311e-09	3
chr17	12992149	-	C	m5C_56326	15	6	11	5	0.453	0.054	0.093	0	6.17887e-08	3
chr17	13016837	+	C	m5C_48621	69	21	49	17	0.349	0.097	0.169	0	0	3
chr17	17459109	+	C	m5C_16930	17	4	13	3	0.285	0.03	0.051	0	4.61338e-11	3
chr17	17459110	+	C	m5C_83730	18	6	13	4	0.331	0.044	0.077	0	2.03448e-10	3
chr17	17459112	+	C	m5C_97755	19	4	14	3	0.258	0.031	0.053	0	3.83915e-13	3
chr17	17459118	+	C	m5C_35286	23	6	17	4	0.289	0.03	0.052	0	6.33293e-12	3
chr17	17459125	+	C	m5C_102020	26	7	19	6	0.309	0.038	0.065	0	1.77636e-15	3
chr17	17459128	+	C	m5C_2360	29	12	21	9	0.47	0.073	0.127	0	5.4523e-13	3
chr17	17459129	+	C	m5C_29057	29	12	21	9	0.451	0.056	0.097	0	6.11511e-13	3
chr17	17459132	+	C	m5C_61031	28	12	21	9	0.447	0.039	0.067	0	7.56395e-13	3
chr17	17459133	+	C	m5C_2705	29	13	21	9	0.466	0.033	0.057	0	1.75526e-12	3
chr17	17459135	+	C	m5C_29568	30	15	22	11	0.498	0.012	0.021	0	1.46993e-13	3
chr17	17459138	+	C	m5C_16395	40	22	28	15	0.552	0.011	0.018	0	3.33067e-16	3
chr17	17459139	+	C	m5C_13502	40	24	28	16	0.583	0.034	0.059	0	1.11022e-15	3
chr17	17459149	+	C	m5C_3202	57	26	40	18	0.455	0.037	0.063	0	0	3
chr17	17459162	+	C	m5C_40102	120	37	81	25	0.307	0.007	0.011	0	0	3
chr17	17459168	+	C	m5C_102298	158	37	105	25	0.241	0.017	0.029	0	0	3
chr17	17459169	+	C	m5C_86430	160	34	107	24	0.226	0.014	0.025	0	0	3
chr17	25796968	-	C	m5C_44994	526	216	400	168	0.419	0.017	0.029	0	0	3
chr17	25796969	-	C	m5C_64447	524	262	398	206	0.514	0.026	0.046	0	0	3
chr17	25796970	-	C	m5C_74173	509	259	386	199	0.515	0.014	0.024	0	0	3
chr17	25796971	-	C	m5C_57881	488	249	370	193	0.52	0.027	0.047	0	0	3
chr17	25809163	+	C	m5C_78048	27	13	21	10	0.49	0.052	0.091	0	8.56759e-13	3
chr17	25809193	+	C	m5C_97050	47	14	38	11	0.293	0.014	0.024	0	0	3
chr17	25809194	+	C	m5C_4498	46	16	37	12	0.339	0.015	0.026	0	0	3
chr17	25809195	+	C	m5C_52279	46	14	37	10	0.298	0.042	0.073	0	0	3
chr17	25809197	+	C	m5C_64731	38	15	31	12	0.406	0.024	0.041	0	0	3
chr17	25809198	+	C	m5C_97915	37	16	30	13	0.443	0.01	0.018	0	4.88498e-15	3
chr17	25837046	-	C	m5C_1716	387	104	280	73	0.26	0.013	0.023	0	0	3
chr17	25837047	-	C	m5C_87026	362	94	264	68	0.258	0.005	0.008	0	0	3
chr17	25837048	-	C	m5C_85952	357	93	261	64	0.248	0.015	0.026	0	0	3
chr17	25837052	-	C	m5C_24186	335	95	242	66	0.276	0.012	0.02	0	0	3
chr17	25837055	-	C	m5C_31663	338	88	244	61	0.253	0.01	0.017	0	0	3
chr17	25837057	-	C	m5C_94193	335	85	240	58	0.242	0.016	0.027	0	0	3
chr17	25837093	-	C	m5C_17232	198	59	141	39	0.275	0.032	0.055	0	0	3
chr17	25837098	-	C	m5C_40891	184	70	134	48	0.359	0.028	0.048	0	0	3
chr17	25837099	-	C	m5C_34005	178	61	129	40	0.314	0.033	0.057	0	0	3
chr17	25837102	-	C	m5C_21843	149	60	107	40	0.375	0.047	0.082	0	0	3
chr17	25837103	-	C	m5C_62119	143	52	102	34	0.334	0.042	0.074	0	0	3
chr17	26069091	-	C	m5C_71285	15	8	11	5	0.509	0.046	0.079	0	1.38525e-07	3
chr17	26081687	-	C	m5C_22840	25	7	17	5	0.336	0.054	0.093	0	2.26486e-13	3
chr17	26213319	-	C	m5C_34879	36	11	26	9	0.369	0.065	0.112	0	0	3
chr17	26213320	-	C	m5C_36980	36	11	26	9	0.347	0.051	0.089	0	0	3
chr17	26213321	-	C	m5C_3658	35	11	25	9	0.368	0.058	0.101	0	0	3
chr17	26213328	-	C	m5C_5850	30	9	21	7	0.342	0.091	0.158	0	1.11022e-16	3
chr17	27203923	-	C	m5C_52927	19	10	15	8	0.564	0.043	0.074	0	2.18878e-10	3
chr17	27203924	-	C	m5C_104517	17	8	14	7	0.506	0.06	0.104	0	3.55149e-11	3
chr17	27203975	-	C	m5C_84056	21	7	19	6	0.357	0.038	0.066	0	8.74068e-12	3
chr17	27513084	-	C	m5C_42882	21	8	14	6	0.443	0.032	0.055	0	9.13996e-11	3
chr17	27513087	-	C	m5C_83249	17	9	12	6	0.551	0.024	0.041	0	5.28397e-09	3
chr17	27564727	-	C	m5C_19361	171	56	125	41	0.333	0.013	0.022	0	0	3
chr17	27564729	-	C	m5C_62752	170	59	124	44	0.359	0.014	0.024	0	0	3
chr17	27564733	-	C	m5C_39475	164	58	120	42	0.359	0.016	0.028	0	0	3
chr17	27564735	-	C	m5C_97384	123	40	91	30	0.33	0.01	0.018	0	0	3
chr17	28733991	+	C	m5C_65200	21	12	14	8	0.592	0.007	0.012	0	5.07045e-11	3
chr17	28733992	+	C	m5C_103454	22	13	15	8	0.595	0.004	0.007	0	6.27402e-11	3
chr17	28733993	+	C	m5C_6868	23	11	15	7	0.481	0.008	0.014	0	1.33277e-11	3
chr17	28733994	+	C	m5C_25305	23	8	15	5	0.314	0.05	0.086	0	3.46167e-13	3
chr17	30592157	-	C	m5C_62089	43	11	31	8	0.269	0.027	0.046	0	0	3
chr17	30592158	-	C	m5C_72766	36	12	27	9	0.348	0.051	0.088	0	0	3
chr17	30592167	-	C	m5C_77692	22	8	16	5	0.347	0.047	0.082	0	3.90494e-11	3
chr17	30592178	-	C	m5C_8202	23	8	17	6	0.351	0.038	0.066	0	4.02917e-11	3
chr17	32304542	-	C	m5C_96740	77	22	51	14	0.273	0.016	0.029	0	0	3
chr17	32304555	-	C	m5C_50290	41	24	29	16	0.58	0.008	0.014	0	0	3
chr17	32304565	-	C	m5C_9464	45	19	32	13	0.422	0.02	0.035	0	0	3
chr17	32304566	-	C	m5C_12814	45	19	32	13	0.416	0.053	0.092	0	0	3
chr17	32304569	-	C	m5C_25864	42	17	30	12	0.398	0.049	0.085	0	0	3
chr17	32304571	-	C	m5C_71772	42	17	30	12	0.397	0.049	0.085	0	0	3
chr17	32304572	-	C	m5C_104969	42	16	30	11	0.382	0.042	0.072	0	0	3
chr17	32304575	-	C	m5C_13559	41	11	30	8	0.278	0.028	0.048	0	0	3
chr17	32304576	-	C	m5C_16565	42	10	30	7	0.25	0.026	0.045	0	0	3
chr17	32304603	-	C	m5C_10427	27	8	20	6	0.307	0.028	0.048	0	9.99201e-15	3
chr17	32304604	-	C	m5C_10388	26	8	20	6	0.331	0.052	0.09	0	1.13243e-14	3
chr17	32304613	-	C	m5C_29754	27	7	19	5	0.278	0.032	0.055	0	3.55271e-15	3
chr17	32304615	-	C	m5C_31558	26	8	19	6	0.309	0.046	0.079	0	7.32747e-15	3
chr17	32304617	-	C	m5C_34844	27	9	20	6	0.335	0.034	0.058	0	2.19824e-14	3
chr17	32304623	-	C	m5C_55000	23	9	17	6	0.385	0.017	0.029	0	1.66567e-12	3
chr17	32304624	-	C	m5C_57038	23	8	17	5	0.345	0.012	0.02	0	4.60378e-11	3
chr17	33649779	-	C	m5C_40713	179	67	158	59	0.378	0.029	0.049	0	0	3
chr17	33649780	-	C	m5C_47215	180	61	159	54	0.339	0.024	0.041	0	0	3
chr17	33649781	-	C	m5C_29343	169	58	150	52	0.346	0.03	0.052	0	0	3
chr17	33649791	-	C	m5C_29053	183	56	162	51	0.306	0.033	0.058	0	0	3
chr17	33649792	-	C	m5C_97615	178	53	157	47	0.301	0.033	0.056	0	0	3
chr17	33649793	-	C	m5C_40609	177	54	156	48	0.31	0.029	0.05	0	0	3
chr17	33688323	-	C	m5C_45185	14	5	10	4	0.447	0.074	0.128	0	1.7342e-10	3
chr17	33718555	-	C	m5C_14420	192	59	147	45	0.305	0.01	0.017	0	0	3
chr17	33718607	-	C	m5C_104414	27	11	21	9	0.475	0.105	0.183	0	1.54321e-13	3
chr17	33718608	-	C	m5C_41651	24	11	17	8	0.495	0.022	0.037	0	1.09126e-11	3
chr17	34058863	+	C	m5C_54253	16	4	14	4	0.294	0.071	0.123	0	1.02425e-11	3
chr17	35142787	+	C	m5C_7955	135	43	107	33	0.313	0.012	0.021	0	0	3
chr17	35161063	-	C	m5C_49917	18	8	14	6	0.471	0.079	0.137	0	3.52117e-09	3
chr17	35251841	+	C	m5C_103796	15	5	11	4	0.382	0.082	0.141	0	6.57387e-09	3
chr17	35251843	+	C	m5C_38367	15	5	11	4	0.398	0.07	0.12	0	1.23874e-08	3
chr17	35251845	+	C	m5C_79749	17	7	13	5	0.441	0.064	0.111	0	8.87558e-10	3
chr17	35251849	+	C	m5C_93145	18	7	13	5	0.429	0.061	0.106	0	8.87558e-10	3
chr17	35251850	+	C	m5C_83285	18	7	13	5	0.429	0.061	0.106	0	8.87558e-10	3
chr17	35858623	+	C	m5C_59932	27	13	18	9	0.491	0.058	0.101	0	1.22055e-10	3
chr17	35858624	+	C	m5C_60467	28	15	18	10	0.537	0.067	0.116	0	5.81614e-10	3
chr17	35858627	+	C	m5C_88493	27	15	18	9	0.519	0.048	0.084	0	5.17538e-10	3
chr17	35858628	+	C	m5C_3425	28	17	19	12	0.585	0.072	0.124	0	6.05738e-13	3
chr17	35858633	+	C	m5C_85863	30	13	20	9	0.427	0.045	0.078	0	2.68674e-14	3
chr17	35858636	+	C	m5C_56615	32	13	21	9	0.413	0.051	0.088	0	8.88178e-16	3
chr17	35858647	+	C	m5C_6044	36	17	24	10	0.413	0.061	0.106	0	2.22045e-16	3
chr17	35858657	+	C	m5C_97409	31	17	21	11	0.489	0.067	0.116	0	3.95017e-13	3
chr17	35858662	+	C	m5C_37509	27	11	19	7	0.358	0.062	0.107	0	2.35256e-13	3
chr17	35858968	+	C	m5C_19930	49	24	32	17	0.551	0.071	0.122	0	0	3
chr17	35858969	+	C	m5C_90179	49	25	32	18	0.563	0.069	0.12	0	0	3
chr17	35858971	+	C	m5C_21062	49	26	32	17	0.539	0.048	0.084	0	0	3
chr17	35858972	+	C	m5C_104171	49	27	32	18	0.584	0.06	0.104	0	0	3
chr17	35858977	+	C	m5C_34153	55	31	36	22	0.647	0.089	0.154	0	0	3
chr17	35858978	+	C	m5C_74304	56	29	37	21	0.594	0.073	0.127	0	0	3
chr17	39848104	+	C	m5C_33835	1474	628	1203	515	0.54	0.016	0.028	0	0	3
chr17	39848105	+	C	m5C_8028	1561	676	1276	553	0.434	0.014	0.024	0	0	3
chr17	39848106	+	C	m5C_27426	1571	697	1284	569	0.444	0.012	0.02	0	0	3
chr17	45442076	+	C	m5C_68246	33	9	25	7	0.304	0.054	0.094	0	0	3
chr17	46658652	+	C	m5C_14697	37	11	27	8	0.295	0.042	0.073	0	0	3
chr17	46736506	-	C	m5C_12685	82	23	64	17	0.28	0.019	0.034	0	0	3
chr17	50509733	+	C	m5C_45365	14	5	13	5	0.326	0.054	0.093	0	1.9451e-09	3
chr17	50509734	+	C	m5C_25351	14	6	13	6	0.376	0.074	0.128	0	6.40039e-11	3
chr17	50509736	+	C	m5C_96504	15	6	14	5	0.383	0.011	0.019	0	1.13713e-08	3
chr17	56140326	-	C	m5C_84189	47	20	38	18	0.463	0.075	0.129	0	0	3
chr17	56279155	-	C	m5C_39278	45	23	33	17	0.522	0.021	0.037	0	0	3
chr17	56279162	-	C	m5C_12811	23	9	17	6	0.387	0.031	0.053	0	1.58023e-10	3
chr17	56279163	-	C	m5C_61356	23	9	17	6	0.396	0.037	0.064	0	2.01872e-10	3
chr17	56279171	-	C	m5C_3597	19	6	14	5	0.332	0.038	0.066	0	6.58695e-12	3
chr17	56279172	-	C	m5C_98600	19	6	14	4	0.317	0.028	0.049	0	5.02087e-12	3
chr17	65849335	-	C	m5C_60190	153	114	105	79	0.752	0.015	0.027	0	0	3
chr17	65849338	-	C	m5C_22619	125	86	88	61	0.69	0.03	0.052	0	0	3
chr17	65849339	-	C	m5C_11898	123	82	87	58	0.673	0.021	0.036	0	0	3
chr17	65849341	-	C	m5C_100380	121	80	85	55	0.651	0.007	0.013	0	0	3
chr17	65849368	-	C	m5C_89703	72	44	50	30	0.61	0.013	0.022	0	0	3
chr17	94815918	-	C	m5C_77581	17	5	12	4	0.326	0.011	0.019	0	1.26581e-10	3
chr17	94815919	-	C	m5C_9184	17	6	12	4	0.393	0.044	0.076	0	3.86746e-10	3
chr18	6792816	+	C	m5C_99061	32	9	22	6	0.299	0.055	0.096	0	2.22045e-16	3
chr18	6792821	+	C	m5C_74197	36	11	24	8	0.367	0.043	0.075	0	0	3
chr18	15063081	-	C	m5C_38968	23	12	16	9	0.563	0.017	0.03	0	1.92463e-09	3
chr18	15063082	-	C	m5C_38376	21	12	15	9	0.578	0.023	0.039	0	1.76117e-09	3
chr18	15063083	-	C	m5C_37992	20	13	15	10	0.681	0.039	0.067	0	2.89258e-09	3
chr18	36022328	-	C	m5C_35322	25	11	20	8	0.418	0.046	0.08	0	5.69167e-12	3
chr18	36022329	-	C	m5C_71634	22	12	17	9	0.561	0.043	0.075	0	1.72721e-11	3
chr18	36022330	-	C	m5C_53478	22	9	17	6	0.401	0.032	0.056	0	1.48673e-10	3
chr18	46165848	-	C	m5C_3700	20	6	14	4	0.333	0.04	0.069	0	7.34013e-12	3
chr18	46165849	-	C	m5C_42868	21	6	14	4	0.307	0.05	0.086	0	3.00027e-12	3
chr18	46165851	-	C	m5C_26110	20	6	14	4	0.319	0.045	0.079	0	4.82525e-12	3
chr18	46165852	-	C	m5C_74524	20	6	14	4	0.319	0.045	0.079	0	4.82525e-12	3
chr18	61129085	+	C	m5C_43950	180	60	132	44	0.338	0.009	0.016	0	0	3
chr18	67224684	+	C	m5C_39431	43	10	31	7	0.244	0.016	0.027	0	0	3
chr18	67224698	+	C	m5C_41601	40	10	29	7	0.251	0.007	0.012	0	0	3
chr18	70568791	+	C	m5C_90770	15	4	14	4	0.298	0.042	0.073	0	3.01896e-09	3
chr18	78033723	+	C	m5C_19549	15	5	12	4	0.346	0.044	0.076	0	5.35669e-09	3
chr18	78033724	+	C	m5C_17287	16	5	13	4	0.324	0.037	0.064	0	7.75077e-11	3
chr18	78033729	+	C	m5C_104288	20	6	15	5	0.317	0.076	0.131	0	9.29479e-13	3
chr19	4286330	-	C	m5C_82712	335	110	247	79	0.322	0.01	0.017	0	0	3
chr19	4306018	-	C	m5C_20226	162	48	140	44	0.296	0.036	0.062	0	0	3
chr19	4306019	-	C	m5C_13060	154	46	132	42	0.302	0.027	0.046	0	0	3
chr19	4306021	-	C	m5C_57178	138	51	118	47	0.377	0.038	0.066	0	0	3
chr19	4306022	-	C	m5C_101051	134	45	114	41	0.345	0.038	0.065	0	0	3
chr19	4306024	-	C	m5C_50299	128	41	110	37	0.326	0.033	0.057	0	0	3
chr19	4306025	-	C	m5C_75585	129	43	111	39	0.335	0.045	0.079	0	0	3
chr19	4306027	-	C	m5C_81535	127	38	109	34	0.305	0.029	0.051	0	0	3
chr19	4306028	-	C	m5C_84957	128	38	109	35	0.302	0.036	0.063	0	0	3
chr19	4446390	-	C	m5C_64722	28	9	21	7	0.368	0.056	0.097	0	2.84217e-14	3
chr19	4446391	-	C	m5C_28578	27	9	20	7	0.387	0.049	0.084	0	4.28546e-14	3
chr19	4446392	-	C	m5C_19601	27	8	20	6	0.358	0.06	0.104	0	1.15463e-14	3
chr19	4446394	-	C	m5C_75023	26	8	19	5	0.318	0.028	0.048	0	5.32907e-15	3
chr19	4446395	-	C	m5C_61452	25	7	19	5	0.315	0.029	0.05	0	3.33067e-15	3
chr19	4761008	+	C	m5C_15174	20	8	14	6	0.433	0.046	0.08	0	6.27324e-11	3
chr19	4761010	+	C	m5C_65709	20	9	14	6	0.482	0.051	0.089	0	1.74373e-10	3
chr19	4761012	+	C	m5C_9154	20	10	14	7	0.524	0.048	0.083	0	2.75338e-10	3
chr19	4761014	+	C	m5C_87963	21	7	14	4	0.338	0.037	0.064	0	1.50907e-11	3
chr19	4761030	+	C	m5C_30186	28	10	18	7	0.394	0.036	0.062	0	1.16573e-13	3
chr19	4761075	+	C	m5C_981	16	4	11	3	0.293	0.046	0.08	0	2.30283e-09	3
chr19	4878904	+	C	m5C_11331	19	6	15	5	0.34	0.071	0.123	0	3.79753e-10	3
chr19	5453504	-	C	m5C_41089	45	20	31	14	0.47	0.017	0.03	0	0	3
chr19	5453505	-	C	m5C_10917	43	20	29	14	0.511	0.034	0.059	0	0	3
chr19	5453510	-	C	m5C_23523	31	8	21	6	0.301	0.026	0.045	0	2.22045e-16	3
chr19	5453512	-	C	m5C_51969	31	10	21	7	0.346	0.036	0.063	0	1.11022e-15	3
chr19	5453513	-	C	m5C_32794	31	9	21	7	0.328	0.026	0.045	0	6.66134e-16	3
chr19	5453514	-	C	m5C_36236	31	9	21	6	0.324	0.029	0.05	0	4.44089e-16	3
chr19	5453518	-	C	m5C_62474	30	8	20	6	0.311	0.032	0.056	0	2.10942e-14	3
chr19	5453520	-	C	m5C_80932	28	9	18	6	0.352	0.047	0.081	0	4.92939e-14	3
chr19	5729280	-	C	m5C_47787	107	39	81	32	0.392	0.041	0.072	0	0	3
chr19	5729281	-	C	m5C_84736	103	37	79	30	0.375	0.026	0.046	0	0	3
chr19	5729282	-	C	m5C_92242	99	35	76	29	0.38	0.043	0.075	0	0	3
chr19	5729284	-	C	m5C_86664	98	33	75	27	0.362	0.039	0.067	0	0	3
chr19	5729285	-	C	m5C_44190	94	31	72	25	0.346	0.025	0.043	0	0	3
chr19	5729287	-	C	m5C_93736	71	21	54	17	0.31	0.017	0.029	0	0	3
chr19	5729289	-	C	m5C_11555	56	19	42	16	0.371	0.034	0.06	0	0	3
chr19	5729290	-	C	m5C_25655	52	18	40	14	0.361	0.028	0.049	0	0	3
chr19	5729291	-	C	m5C_20364	46	14	36	10	0.3	0.013	0.022	0	0	3
chr19	5729486	-	C	m5C_71043	53	20	42	17	0.392	0.026	0.046	0	0	3
chr19	5729490	-	C	m5C_40667	50	27	41	23	0.553	0.038	0.066	0	0	3
chr19	5729492	-	C	m5C_31571	47	25	39	21	0.547	0.034	0.059	0	0	3
chr19	5729495	-	C	m5C_12987	40	24	33	21	0.61	0.055	0.095	0	8.88178e-15	3
chr19	5745597	+	C	m5C_71219	12	3	10	2	0.282	0.029	0.05	0	4.26478e-10	3
chr19	5802002	-	C	m5C_17726	2022	586	1426	421	0.297	0.007	0.012	0	0	3
chr19	5802007	-	C	m5C_70781	1774	774	1252	555	0.445	0.009	0.016	0	0	3
chr19	5802008	-	C	m5C_92639	1704	725	1201	520	0.435	0.011	0.019	0	0	3
chr19	5802011	-	C	m5C_72070	1594	634	1121	448	0.401	0.004	0.007	0	0	3
chr19	5802016	-	C	m5C_96416	1574	619	1108	443	0.402	0.011	0.019	0	0	3
chr19	5802017	-	C	m5C_60321	1564	592	1102	425	0.388	0.011	0.019	0	0	3
chr19	5802028	-	C	m5C_7030	1352	395	941	274	0.293	0.01	0.017	0	0	3
chr19	5802031	-	C	m5C_75059	1338	439	933	304	0.326	0.01	0.018	0	0	3
chr19	5802036	-	C	m5C_77702	1255	452	877	312	0.357	0.013	0.023	0	0	3
chr19	5802037	-	C	m5C_3757	1191	414	833	284	0.341	0.013	0.023	0	0	3
chr19	5802040	-	C	m5C_68617	1185	399	831	276	0.332	0.011	0.02	0	0	3
chr19	5802041	-	C	m5C_3321	1100	363	776	251	0.325	0.02	0.034	0	0	3
chr19	5802064	-	C	m5C_81855	1092	290	775	199	0.256	0.012	0.02	0	0	3
chr19	5802070	-	C	m5C_55623	970	323	686	221	0.321	0.016	0.028	0	0	3
chr19	6061610	+	C	m5C_84681	105	32	81	24	0.306	0.035	0.06	0	0	3
chr19	6061622	+	C	m5C_11629	238	76	179	57	0.318	0.006	0.01	0	0	3
chr19	6061623	+	C	m5C_21738	256	73	193	55	0.29	0.012	0.021	0	0	3
chr19	6335457	+	C	m5C_55361	47	12	38	10	0.275	0.028	0.049	0	0	3
chr19	6335460	+	C	m5C_30458	50	13	39	10	0.274	0.017	0.03	0	0	3
chr19	6939039	-	C	m5C_51704	166	69	122	53	0.432	0.038	0.066	0	0	3
chr19	6975068	+	C	m5C_29802	68	30	57	25	0.444	0.018	0.031	0	0	3
chr19	6975102	+	C	m5C_76979	98	40	83	33	0.401	0.023	0.041	0	0	3
chr19	7588183	+	C	m5C_9784	30	7	20	4	0.229	0.019	0.034	0	5.21805e-15	3
chr19	42190605	+	C	m5C_41084	80	20	62	16	0.268	0.024	0.041	0	0	3
chr19	42190606	+	C	m5C_89627	79	22	61	17	0.292	0.005	0.009	0	0	3
chr19	42190622	+	C	m5C_4690	134	30	103	24	0.231	0.013	0.023	0	0	3
chr19	42190623	+	C	m5C_10473	135	32	103	25	0.249	0.011	0.019	0	0	3
chr19	42194874	+	C	m5C_103545	28	9	20	6	0.34	0.033	0.057	0	2.98039e-12	3
chr19	42194876	+	C	m5C_97594	29	8	20	6	0.317	0.035	0.061	0	1.0214e-14	3
chr19	42194877	+	C	m5C_96572	29	8	20	6	0.302	0.049	0.084	0	1.0103e-14	3
chr19	42194878	+	C	m5C_23444	29	8	20	6	0.295	0.01	0.017	0	1.54321e-14	3
chr19	46312826	-	C	m5C_389	531	264	450	219	0.495	0.016	0.028	0	0	3
chr19	46596413	+	C	m5C_8099	17	6	12	4	0.349	0.024	0.041	0	2.13029e-10	3
chr19	46596415	+	C	m5C_39079	16	5	12	3	0.288	0.038	0.066	0	3.61765e-11	3
chr19	54047103	+	C	m5C_65871	19	6	17	5	0.341	0.03	0.052	0	2.30393e-12	3
chr19	54047104	+	C	m5C_20573	19	4	17	4	0.248	0.009	0.016	0	1.57541e-13	3
chr19	54047105	+	C	m5C_94261	19	4	17	4	0.248	0.009	0.016	0	1.57541e-13	3
chr2	13010575	-	C	m5C_63557	30	8	25	7	0.304	0.031	0.054	0	1.11022e-16	3
chr2	13010580	-	C	m5C_10076	36	12	30	9	0.348	0.033	0.057	0	0	3
chr2	17346266	-	C	m5C_37215	21	5	14	3	0.251	0.01	0.017	0	1.16573e-14	3
chr2	25180935	+	C	m5C_72562	21	10	18	9	0.445	0.077	0.133	0	8.86551e-11	3
chr2	25180936	+	C	m5C_66011	22	10	18	9	0.47	0.083	0.144	0	1.14131e-10	3
chr2	25180937	+	C	m5C_52492	22	11	18	10	0.484	0.093	0.162	0	1.78561e-10	3
chr2	25180942	+	C	m5C_65133	23	11	18	10	0.517	0.076	0.132	0	4.1901e-10	3
chr2	25180943	+	C	m5C_81238	23	11	18	10	0.507	0.094	0.163	0	2.29507e-10	3
chr2	25180971	+	C	m5C_59027	31	9	26	8	0.298	0.024	0.042	0	2.22045e-16	3
chr2	25180980	+	C	m5C_40986	42	12	35	10	0.285	0.006	0.011	0	0	3
chr2	25180981	+	C	m5C_93520	45	14	37	12	0.311	0.044	0.077	0	0	3
chr2	25203183	-	C	m5C_58289	100	42	70	30	0.436	0.018	0.031	0	0	3
chr2	25256888	+	C	m5C_14192	24	13	17	9	0.567	0.068	0.118	0	6.4639e-11	3
chr2	25256889	+	C	m5C_68759	25	13	17	9	0.55	0.076	0.131	0	7.48879e-11	3
chr2	25256892	+	C	m5C_59854	25	8	17	6	0.381	0.045	0.079	0	1.51701e-12	3
chr2	25256894	+	C	m5C_88705	25	7	17	5	0.325	0.045	0.078	0	1.65201e-13	3
chr2	25256901	+	C	m5C_90090	31	15	22	11	0.545	0.055	0.095	0	1.35558e-13	3
chr2	25256902	+	C	m5C_19177	32	16	23	12	0.562	0.069	0.12	0	4.29212e-13	3
chr2	25291887	-	C	m5C_82647	419	102	352	87	0.245	0.009	0.015	0	0	3
chr2	25318956	-	C	m5C_3351	124	33	96	26	0.277	0.017	0.029	0	0	3
chr2	25318958	-	C	m5C_83156	102	29	79	23	0.297	0.025	0.042	0	0	3
chr2	25406995	+	C	m5C_14938	22	5	15	3	0.245	0.02	0.035	0	5.44009e-15	3
chr2	25516622	-	C	m5C_26700	25	8	17	6	0.352	0.042	0.072	0	6.60916e-13	3
chr2	25706880	+	C	m5C_96133	147	40	103	29	0.282	0.031	0.054	0	0	3
chr2	25706883	+	C	m5C_17495	152	45	108	31	0.286	0.028	0.049	0	0	3
chr2	25706884	+	C	m5C_20010	155	44	110	31	0.284	0.031	0.054	0	0	3
chr2	25706885	+	C	m5C_74616	156	43	110	29	0.267	0.018	0.032	0	0	3
chr2	30971469	-	C	m5C_68314	22	6	17	4	0.294	0.02	0.034	0	6.49481e-14	3
chr2	30971475	-	C	m5C_59722	23	7	17	5	0.278	0.032	0.055	0	6.06182e-14	3
chr2	30971498	-	C	m5C_56356	25	6	18	5	0.27	0.006	0.01	0	7.20535e-14	3
chr2	30971752	-	C	m5C_81449	59	13	40	9	0.244	0.015	0.025	0	0	3
chr2	30971754	-	C	m5C_57594	39	9	25	5	0.23	0.002	0.004	0	0	3
chr2	30971758	-	C	m5C_6485	37	8	24	5	0.221	0.009	0.015	0	0	3
chr2	30971766	-	C	m5C_61237	36	8	23	5	0.246	0.02	0.035	0	0	3
chr2	30971767	-	C	m5C_37069	36	8	23	5	0.242	0.021	0.037	0	0	3
chr2	38351672	+	C	m5C_101940	11	3	10	3	0.329	0.054	0.094	0	6.85231e-10	3
chr2	62699365	-	C	m5C_26270	23	6	18	5	0.286	0.032	0.055	0	2.91989e-14	3
chr2	62699382	-	C	m5C_93303	21	7	16	5	0.351	0.026	0.046	0	1.09064e-11	3
chr2	62699385	-	C	m5C_81383	20	7	15	5	0.376	0.033	0.057	0	1.81522e-13	3
chr2	62699394	-	C	m5C_37329	19	4	15	3	0.236	0.021	0.036	0	1.47327e-13	3
chr2	73811745	-	C	m5C_97943	19	9	13	6	0.479	0.072	0.124	0	1.34625e-10	3
chr2	73811746	-	C	m5C_28801	20	9	13	6	0.49	0.051	0.088	0	1.74373e-10	3
chr2	80580978	-	C	m5C_42077	48	18	41	17	0.388	0.057	0.099	0	0	3
chr2	80580981	-	C	m5C_69227	38	16	32	15	0.428	0.072	0.125	0	0	3
chr2	80580984	-	C	m5C_82529	32	14	27	13	0.452	0.076	0.131	0	1.93179e-14	3
chr2	84736694	+	C	m5C_11492	63	23	46	15	0.341	0.036	0.062	0	0	3
chr2	84736695	+	C	m5C_52489	65	21	47	14	0.294	0.038	0.066	0	0	3
chr2	84736696	+	C	m5C_55371	65	19	47	13	0.289	0.033	0.056	0	0	3
chr2	84736697	+	C	m5C_93782	65	19	47	13	0.283	0.017	0.029	0	0	3
chr2	84736698	+	C	m5C_59406	69	22	50	15	0.305	0.029	0.05	0	0	3
chr2	91963461	-	C	m5C_24823	96	30	84	27	0.312	0.031	0.053	0	0	3
chr2	91963503	-	C	m5C_20784	82	27	72	24	0.328	0.021	0.037	0	0	3
chr2	102451556	-	C	m5C_41664	67	27	55	22	0.41	0.045	0.078	0	0	3
chr2	102451609	-	C	m5C_64917	19	4	14	3	0.238	0.013	0.022	0	3.83693e-13	3
chr2	104668251	-	C	m5C_48376	26	7	17	5	0.322	0.039	0.067	0	2.91322e-13	3
chr2	104668253	-	C	m5C_20101	24	7	16	5	0.358	0.059	0.102	0	2.26263e-13	3
chr2	104668254	-	C	m5C_63629	25	8	17	6	0.375	0.062	0.107	0	5.21916e-13	3
chr2	105965898	-	C	m5C_27982	13	5	11	4	0.375	0.037	0.065	0	5.2113e-07	3
chr2	119156518	-	C	m5C_36222	59	16	45	12	0.264	0.025	0.044	0	0	3
chr2	119742430	+	C	m5C_14152	145	110	121	89	0.751	0.034	0.059	0	0	3
chr2	119742431	+	C	m5C_12892	151	110	126	89	0.721	0.034	0.058	0	0	3
chr2	119742432	+	C	m5C_64424	153	96	128	79	0.628	0.015	0.026	0	0	3
chr2	119742455	+	C	m5C_27578	182	129	153	106	0.706	0.033	0.057	0	0	3
chr2	119742463	+	C	m5C_48868	164	107	136	87	0.649	0.02	0.034	0	0	3
chr2	121492884	-	C	m5C_62529	24	13	15	7	0.451	0.104	0.179	0	2.92655e-13	3
chr2	126891436	-	C	m5C_64069	42	32	30	22	0.736	0.052	0.09	0	4.37428e-14	3
chr2	126891450	-	C	m5C_1734	17	15	12	11	0.893	0.021	0.036	0	1.46978e-07	3
chr2	127270323	+	C	m5C_104949	19	6	17	5	0.321	0.018	0.032	0	2.67085e-10	3
chr2	127270324	+	C	m5C_97903	21	5	19	4	0.262	0.028	0.048	0	5.09148e-13	3
chr2	131179885	-	C	m5C_57727	97	61	80	53	0.645	0.041	0.071	0	0	3
chr2	131179919	-	C	m5C_70082	35	20	30	16	0.561	0.027	0.046	0	6.66134e-16	3
chr2	131179934	-	C	m5C_69947	58	37	49	32	0.646	0.043	0.074	0	0	3
chr2	132310550	+	C	m5C_68858	151	40	110	30	0.279	0.012	0.021	0	0	3
chr2	132310561	+	C	m5C_32393	125	41	92	32	0.349	0.024	0.042	0	0	3
chr2	134596457	-	C	m5C_52384	76	20	57	15	0.273	0.008	0.014	0	0	3
chr2	134596458	-	C	m5C_58072	75	21	56	16	0.29	0.02	0.034	0	0	3
chr2	134596467	-	C	m5C_92898	62	18	46	13	0.303	0.031	0.053	0	0	3
chr2	134596468	-	C	m5C_77631	62	16	46	12	0.272	0.023	0.04	0	0	3
chr2	134596478	-	C	m5C_78167	56	12	42	9	0.233	0.022	0.037	0	0	3
chr2	134596480	-	C	m5C_77240	56	12	41	9	0.232	0.011	0.018	0	0	3
chr2	134596486	-	C	m5C_37895	53	15	40	11	0.283	0.004	0.008	0	0	3
chr2	134596487	-	C	m5C_102827	52	15	39	12	0.308	0.017	0.029	0	0	3
chr2	134596496	-	C	m5C_64778	44	13	34	9	0.281	0.032	0.056	0	0	3
chr2	134596503	-	C	m5C_64464	41	12	32	9	0.285	0.02	0.034	0	0	3
chr2	134596505	-	C	m5C_10948	41	13	31	10	0.335	0.007	0.013	0	0	3
chr2	134596507	-	C	m5C_53026	40	15	30	12	0.392	0.044	0.076	0	0	3
chr2	134596509	-	C	m5C_22382	40	16	30	13	0.435	0.057	0.099	0	0	3
chr2	134596515	-	C	m5C_409	25	15	18	11	0.626	0.062	0.107	0	5.08815e-12	3
chr2	134596516	-	C	m5C_50975	23	13	16	9	0.589	0.043	0.075	0	1.94014e-09	3
chr2	152293968	+	C	m5C_11117	33	12	27	10	0.361	0.033	0.058	0	4.10782e-15	3
chr2	154537374	+	C	m5C_26325	15	4	12	3	0.289	0.036	0.063	0	2.34542e-11	3
chr2	154537423	+	C	m5C_48463	22	6	18	5	0.286	0.054	0.094	0	3.74456e-12	3
chr2	154537424	+	C	m5C_94752	23	7	18	5	0.3	0.043	0.074	0	7.74691e-12	3
chr2	154537426	+	C	m5C_28980	24	8	20	6	0.304	0.042	0.074	0	2.83773e-13	3
chr2	154537428	+	C	m5C_17262	24	6	20	5	0.258	0.029	0.051	0	5.83977e-14	3
chr2	157013779	-	C	m5C_70844	31	7	20	5	0.257	0.024	0.042	0	0	3
chr2	157013780	-	C	m5C_9241	31	7	20	5	0.263	0.021	0.036	0	0	3
chr2	158385020	+	C	m5C_82914	359	108	234	77	0.348	0.037	0.064	0	0	3
chr2	158385023	+	C	m5C_58389	362	113	239	81	0.353	0.033	0.056	0	0	3
chr2	158385024	+	C	m5C_72397	380	128	253	92	0.381	0.037	0.064	0	0	3
chr2	158765003	+	C	m5C_41060	54	16	38	12	0.322	0.039	0.067	0	0	3
chr2	158765005	+	C	m5C_42408	62	15	44	11	0.264	0.033	0.056	0	0	3
chr2	158765013	+	C	m5C_47323	68	15	48	11	0.24	0.023	0.04	0	0	3
chr2	158765018	+	C	m5C_6603	96	42	68	30	0.453	0.023	0.039	0	0	3
chr2	158765019	+	C	m5C_30392	98	44	69	31	0.453	0.02	0.035	0	0	3
chr2	158765022	+	C	m5C_39343	100	37	71	26	0.367	0.017	0.029	0	0	3
chr2	158765024	+	C	m5C_3423	101	36	72	26	0.361	0.012	0.022	0	0	3
chr2	158765026	+	C	m5C_100263	111	44	80	33	0.411	0.011	0.02	0	0	3
chr2	158765027	+	C	m5C_87446	112	46	81	33	0.418	0.009	0.015	0	0	3
chr2	158765030	+	C	m5C_16854	113	39	81	28	0.349	0.015	0.027	0	0	3
chr2	158765031	+	C	m5C_42991	114	37	82	26	0.322	0.015	0.027	0	0	3
chr2	158765032	+	C	m5C_10173	115	33	83	23	0.279	0.012	0.022	0	0	3
chr2	163046345	+	C	m5C_77419	19	12	14	9	0.661	0.036	0.063	0	1.84961e-09	3
chr2	163046357	+	C	m5C_69490	30	23	21	15	0.733	0.016	0.028	0	5.15746e-10	3
chr2	163046358	+	C	m5C_71400	31	23	21	16	0.738	0.016	0.027	0	5.93725e-10	3
chr2	163046365	+	C	m5C_26524	63	55	44	38	0.876	0.005	0.009	0	0	3
chr2	163046366	+	C	m5C_52874	67	60	47	42	0.886	0.008	0.014	0	0	3
chr2	163046369	+	C	m5C_30729	69	53	49	38	0.79	0.035	0.061	0	0	3
chr2	163046371	+	C	m5C_61588	71	51	49	35	0.735	0.033	0.058	0	0	3
chr2	163468426	-	C	m5C_86709	36	23	28	19	0.667	0.048	0.084	0	1.0103e-14	3
chr2	163468434	-	C	m5C_32452	17	8	13	7	0.506	0.106	0.183	0	9.82383e-10	3
chr2	163468842	-	C	m5C_100242	27	14	21	12	0.56	0.087	0.15	0	1.42597e-12	3
chr2	163468844	-	C	m5C_78572	24	13	19	11	0.6	0.083	0.143	0	5.0641e-11	3
chr2	163468845	-	C	m5C_22550	23	12	18	10	0.569	0.085	0.147	0	2.51368e-11	3
chr2	167063101	+	C	m5C_46303	15	6	13	4	0.4	0.094	0.163	0	9.63436e-09	3
chr2	173228044	-	C	m5C_39402	15	6	12	5	0.405	0.054	0.094	0	1.7891e-08	3
chr2	173276436	-	C	m5C_34322	19	5	18	5	0.277	0.041	0.07	0	6.98557e-11	3
chr2	180719492	+	C	m5C_76528	13	5	10	4	0.43	0.106	0.183	0	5.5203e-07	3
chr2	180984205	+	C	m5C_101822	12	4	9	4	0.412	0.086	0.149	0	3.8548e-07	3
chr2	181142573	-	C	m5C_92443	17	7	12	5	0.458	0.076	0.132	0	8.85429e-10	3
chr3	5860464	+	C	m5C_64017	1426	1379	1182	1143	0.972	0.002	0.003	0	0	3
chr3	5860709	+	C	m5C_48637	2293	496	1966	414	0.216	0.009	0.015	0	0	3
chr3	32338587	-	C	m5C_64545	13	5	10	4	0.428	0.032	0.056	0	1.00176e-08	3
chr3	33800394	+	C	m5C_55710	30	7	24	6	0.253	0.013	0.023	0	0	3
chr3	33800395	+	C	m5C_11101	31	7	25	5	0.241	0.024	0.041	0	0	3
chr3	34676511	+	C	m5C_299	19	7	14	4	0.345	0.048	0.083	0	1.66342e-11	3
chr3	37481550	+	C	m5C_20082	144	131	103	92	0.88	0.039	0.067	0	0	3
chr3	37481559	+	C	m5C_64666	157	143	113	102	0.891	0.037	0.063	0	0	3
chr3	37481563	+	C	m5C_80179	154	139	110	98	0.886	0.034	0.058	0	0	3
chr3	37481568	+	C	m5C_13708	155	142	111	100	0.895	0.028	0.049	0	0	3
chr3	37481572	+	C	m5C_61389	153	143	110	101	0.927	0.013	0.023	0	0	3
chr3	37481575	+	C	m5C_69301	146	139	105	99	0.94	0.012	0.02	0	0	3
chr3	37481593	+	C	m5C_9374	15	11	11	7	0.681	0.131	0.227	0	4.0182e-07	3
chr3	37481600	+	C	m5C_8905	16	11	12	7	0.677	0.12	0.207	0	6.36259e-07	3
chr3	37481605	+	C	m5C_93749	16	11	12	7	0.675	0.119	0.206	0	5.59957e-07	3
chr3	40794217	+	C	m5C_79240	44	16	32	13	0.419	0.061	0.106	0	0	3
chr3	84162625	-	C	m5C_72012	83	26	64	19	0.31	0.045	0.078	0	0	3
chr3	84162664	-	C	m5C_79561	65	18	50	14	0.291	0.041	0.072	0	0	3
chr3	84162665	-	C	m5C_43134	62	24	48	20	0.409	0.075	0.13	0	0	3
chr3	84162673	-	C	m5C_68835	41	21	32	17	0.543	0.081	0.141	0	0	3
chr3	84162674	-	C	m5C_19863	40	21	32	17	0.544	0.055	0.096	0	0	3
chr3	84162681	-	C	m5C_34548	38	18	29	14	0.486	0.027	0.046	0	2.22045e-16	3
chr3	84162683	-	C	m5C_19035	37	20	29	16	0.552	0.056	0.098	0	7.77156e-16	3
chr3	84162685	-	C	m5C_44616	36	21	28	17	0.598	0.062	0.108	0	1.55431e-15	3
chr3	84162687	-	C	m5C_87589	35	20	27	16	0.587	0.019	0.032	0	9.54792e-14	3
chr3	88815113	-	C	m5C_34214	27	6	17	4	0.225	0.01	0.018	0	4.44089e-16	3
chr3	89322769	-	C	m5C_49367	27	10	23	9	0.366	0.048	0.083	0	1.75415e-14	3
chr3	89996679	-	C	m5C_99690	27	8	18	6	0.344	0.05	0.086	0	1.54321e-14	3
chr3	89996686	-	C	m5C_47028	26	7	17	5	0.379	0.078	0.134	0	3.88578e-15	3
chr3	96632724	+	C	m5C_61369	57	13	42	10	0.243	0.012	0.021	0	0	3
chr3	96711744	-	C	m5C_53146	47	12	30	8	0.273	0.013	0.023	0	0	3
chr3	96711745	-	C	m5C_48914	47	12	30	7	0.262	0.012	0.021	0	0	3
chr3	113630012	-	C	m5C_87773	17	13	15	10	0.763	0.097	0.168	0	1.59084e-06	3
chr3	116744069	-	C	m5C_8115	52	21	36	16	0.458	0.071	0.124	0	0	3
chr3	116744070	-	C	m5C_79791	50	20	34	15	0.467	0.071	0.124	0	0	3
chr3	116744072	-	C	m5C_67823	48	19	33	15	0.456	0.073	0.126	0	0	3
chr3	116744073	-	C	m5C_90219	48	19	33	14	0.448	0.046	0.079	0	0	3
chr3	116744075	-	C	m5C_95792	44	17	31	13	0.433	0.051	0.089	0	0	3
chr3	116744079	-	C	m5C_74797	39	20	26	14	0.555	0.026	0.045	0	4.66294e-15	3
chr3	121249933	-	C	m5C_30211	89	83	75	71	0.942	0.015	0.026	0	0	3
chr3	145938190	+	C	m5C_92424	72	30	58	23	0.415	0.03	0.052	0	0	3
chr3	145938196	+	C	m5C_90173	89	28	71	22	0.315	0.024	0.041	0	0	3
chr3	145938221	+	C	m5C_18276	156	48	119	36	0.311	0.021	0.036	0	0	3
chr3	145938223	+	C	m5C_45415	166	54	128	40	0.321	0.022	0.038	0	0	3
chr3	157947306	+	C	m5C_9964	12	10	11	9	0.846	0.066	0.114	0	3.9492e-07	3
chr3	158007374	+	C	m5C_1378	100	25	66	18	0.286	0.032	0.056	0	0	3
chr4	8238999	-	C	m5C_52540	147	42	112	32	0.289	0.009	0.016	0	0	3
chr4	8239000	-	C	m5C_24656	147	38	112	29	0.261	0.002	0.004	0	0	3
chr4	8239001	-	C	m5C_60141	144	39	109	30	0.275	0.002	0.003	0	0	3
chr4	8239002	-	C	m5C_53482	142	38	107	30	0.28	0.016	0.027	0	0	3
chr4	8239006	-	C	m5C_51201	135	32	102	24	0.238	0.006	0.011	0	0	3
chr4	33020433	+	C	m5C_63	24	12	18	9	0.49	0.08	0.139	0	1.47322e-11	3
chr4	33020434	+	C	m5C_26164	26	13	19	10	0.497	0.083	0.144	0	7.14318e-13	3
chr4	33020440	+	C	m5C_33155	45	24	35	19	0.56	0.028	0.048	0	0	3
chr4	33020442	+	C	m5C_90688	49	23	38	19	0.494	0.043	0.074	0	0	3
chr4	41518020	-	C	m5C_30608	222	90	159	63	0.395	0.023	0.04	0	0	3
chr4	43443093	+	C	m5C_104967	40	11	37	10	0.284	0.01	0.017	0	0	3
chr4	43443094	+	C	m5C_81138	39	10	36	9	0.249	0.035	0.06	0	0	3
chr4	45397011	-	C	m5C_72552	119	32	88	24	0.283	0.014	0.024	0	0	3
chr4	45397024	-	C	m5C_72407	68	35	50	26	0.518	0.032	0.056	0	0	3
chr4	45397030	-	C	m5C_85825	59	18	43	14	0.333	0.039	0.068	0	0	3
chr4	45397031	-	C	m5C_68501	59	18	43	14	0.328	0.04	0.07	0	0	3
chr4	45397032	-	C	m5C_22890	59	18	43	14	0.333	0.042	0.072	0	0	3
chr4	45397034	-	C	m5C_15392	56	16	41	13	0.313	0.047	0.081	0	0	3
chr4	45397035	-	C	m5C_63270	56	16	41	12	0.311	0.054	0.094	0	0	3
chr4	49597255	-	C	m5C_10405	24	14	19	12	0.611	0.09	0.155	0	6.35009e-11	3
chr4	95051702	-	C	m5C_96628	28	8	23	7	0.302	0.019	0.033	0	4.77396e-15	3
chr4	95051703	-	C	m5C_56792	27	8	22	7	0.316	0.034	0.058	0	4.13558e-13	3
chr4	108230577	-	C	m5C_77128	19	6	13	4	0.335	0.017	0.029	0	6.38145e-12	3
chr4	108342555	+	C	m5C_104180	29	17	18	11	0.596	0.091	0.158	0	8.39875e-11	3
chr4	108342556	+	C	m5C_21723	29	15	18	10	0.565	0.094	0.163	0	2.52467e-11	3
chr4	109476470	-	C	m5C_33703	58	26	47	23	0.472	0.057	0.098	0	0	3
chr4	109476471	-	C	m5C_35853	55	28	44	24	0.54	0.054	0.093	0	0	3
chr4	109476472	-	C	m5C_79349	50	26	40	22	0.548	0.049	0.086	0	0	3
chr4	109476473	-	C	m5C_96779	49	25	39	22	0.54	0.073	0.127	0	0	3
chr4	109476474	-	C	m5C_104432	46	23	37	20	0.518	0.06	0.104	0	0	3
chr4	109476475	-	C	m5C_8917	43	20	34	18	0.504	0.068	0.117	0	0	3
chr4	109476477	-	C	m5C_55374	39	11	31	10	0.314	0.041	0.071	0	0	3
chr4	109476480	-	C	m5C_85439	38	10	30	8	0.266	0.014	0.025	0	0	3
chr4	116067919	-	C	m5C_33776	25	14	18	11	0.586	0.046	0.08	0	3.9043e-09	3
chr4	116552823	-	C	m5C_88990	57	23	39	17	0.457	0.105	0.182	0	0	3
chr4	116552833	-	C	m5C_40862	55	21	36	15	0.443	0.096	0.166	0	0	3
chr4	116552834	-	C	m5C_43208	55	22	37	15	0.44	0.076	0.131	0	0	3
chr4	116552836	-	C	m5C_95867	55	20	37	14	0.411	0.096	0.167	0	0	3
chr4	116552837	-	C	m5C_33098	55	21	37	14	0.414	0.095	0.165	0	0	3
chr4	118208736	-	C	m5C_4906	125	41	96	30	0.315	0.028	0.049	0	0	3
chr4	118208766	-	C	m5C_75013	122	35	94	27	0.294	0.025	0.043	0	0	3
chr4	119223480	-	C	m5C_32280	21	12	17	10	0.603	0.062	0.107	0	9.38534e-10	3
chr4	119223481	-	C	m5C_26537	21	12	18	11	0.607	0.073	0.127	0	1.00206e-09	3
chr4	119223483	-	C	m5C_89496	20	11	17	10	0.585	0.088	0.153	0	4.27882e-10	3
chr4	119223487	-	C	m5C_56931	20	12	17	11	0.599	0.091	0.158	0	5.17207e-10	3
chr4	119223489	-	C	m5C_86506	20	12	17	11	0.631	0.091	0.157	0	7.2314e-10	3
chr4	119223490	-	C	m5C_70102	20	11	17	10	0.565	0.087	0.151	0	2.79696e-10	3
chr4	120666740	+	C	m5C_82479	19	5	13	4	0.334	0.048	0.082	0	2.2724e-12	3
chr4	120666743	+	C	m5C_94966	20	6	14	4	0.361	0.06	0.104	0	5.73241e-12	3
chr4	121016870	-	C	m5C_3919	63	24	57	21	0.389	0.035	0.061	0	0	3
chr4	123193334	+	C	m5C_102573	320	155	241	114	0.473	0.021	0.036	0	0	3
chr4	124678638	-	C	m5C_94492	20	5	15	4	0.269	0.009	0.016	0	2.43649e-12	3
chr4	124678641	-	C	m5C_19092	21	5	16	4	0.285	0.039	0.068	0	1.73572e-12	3
chr4	125053049	+	C	m5C_101478	25	8	16	5	0.365	0.037	0.064	0	2.44249e-14	3
chr4	125053050	+	C	m5C_43197	27	8	18	6	0.348	0.062	0.108	0	1.31006e-14	3
chr4	125053115	+	C	m5C_58481	58	16	40	11	0.28	0.003	0.005	0	0	3
chr4	125053116	+	C	m5C_17765	60	17	41	12	0.299	0.01	0.017	0	0	3
chr4	125053119	+	C	m5C_40927	61	13	42	9	0.221	0.004	0.007	0	0	3
chr4	126139105	+	C	m5C_52231	14	4	10	3	0.324	0.06	0.104	0	2.34542e-11	3
chr4	126139106	+	C	m5C_8356	16	6	12	4	0.374	0.08	0.138	0	1.45617e-10	3
chr4	126139110	+	C	m5C_48662	22	7	17	6	0.335	0.06	0.104	0	9.08328e-10	3
chr4	126234192	-	C	m5C_6681	313	69	281	62	0.22	0.009	0.016	0	0	3
chr4	126234196	-	C	m5C_66659	326	73	291	64	0.225	0.007	0.012	0	0	3
chr4	126234197	-	C	m5C_40818	337	76	299	67	0.226	0.006	0.011	0	0	3
chr4	126234211	-	C	m5C_19373	292	68	261	60	0.235	0.011	0.02	0	0	3
chr4	127021973	+	C	m5C_90323	16	6	12	4	0.373	0.042	0.072	0	2.90542e-10	3
chr4	127021978	+	C	m5C_26328	20	5	16	4	0.262	0.007	0.012	0	1.24425e-10	3
chr4	127021979	+	C	m5C_70632	22	7	17	6	0.345	0.055	0.096	0	1.98079e-11	3
chr4	127021984	+	C	m5C_66632	22	7	18	5	0.317	0.039	0.068	0	1.17563e-11	3
chr4	128962389	-	C	m5C_66408	40	11	36	9	0.273	0.031	0.053	0	0	3
chr4	129058470	+	C	m5C_53315	36	13	29	10	0.371	0.025	0.043	0	4.44089e-16	3
chr4	129058587	+	C	m5C_85108	14	5	13	4	0.378	0.018	0.032	0	5.5203e-07	3
chr4	129137103	+	C	m5C_15650	98	30	74	23	0.314	0.032	0.056	0	0	3
chr4	129137104	+	C	m5C_27794	99	33	76	24	0.321	0.033	0.057	0	0	3
chr4	129137106	+	C	m5C_32725	100	37	77	28	0.366	0.019	0.033	0	0	3
chr4	129137107	+	C	m5C_87661	102	36	78	27	0.356	0.026	0.045	0	0	3
chr4	129137108	+	C	m5C_15156	104	38	80	29	0.366	0.025	0.043	0	0	3
chr4	129137109	+	C	m5C_87015	106	39	81	30	0.373	0.016	0.027	0	0	3
chr4	129137111	+	C	m5C_46622	124	55	96	43	0.447	0.022	0.039	0	0	3
chr4	129137113	+	C	m5C_58615	138	61	108	48	0.449	0.021	0.036	0	0	3
chr4	129137114	+	C	m5C_102207	147	67	116	53	0.456	0.016	0.027	0	0	3
chr4	129820235	+	C	m5C_13825	18	8	16	7	0.428	0.04	0.07	0	1.4835e-09	3
chr4	129820497	+	C	m5C_60309	41	10	34	8	0.249	0.019	0.033	0	0	3
chr4	129820505	+	C	m5C_71571	45	10	37	9	0.24	0.009	0.016	0	0	3
chr4	129820515	+	C	m5C_64269	52	13	44	10	0.245	0.017	0.029	0	0	3
chr4	129820516	+	C	m5C_5050	54	14	45	12	0.251	0.027	0.046	0	0	3
chr4	130573977	-	C	m5C_11877	86	25	74	23	0.298	0.02	0.035	0	0	3
chr4	130573978	-	C	m5C_40589	80	26	69	22	0.323	0.021	0.037	0	0	3
chr4	130574045	-	C	m5C_67969	35	12	31	11	0.341	0.04	0.069	0	0	3
chr4	130824055	+	C	m5C_104989	81	32	57	21	0.363	0.041	0.071	0	0	3
chr4	133498426	-	C	m5C_68795	300	66	247	55	0.22	0.014	0.024	0	0	3
chr4	133545928	-	C	m5C_32354	114	30	98	25	0.27	0.017	0.029	0	0	3
chr4	133545946	-	C	m5C_87750	62	16	51	13	0.261	0.005	0.009	0	0	3
chr4	133545949	-	C	m5C_76817	58	17	47	13	0.289	0.007	0.012	0	0	3
chr4	133545950	-	C	m5C_60751	56	16	46	13	0.284	0.004	0.007	0	0	3
chr4	133969379	-	C	m5C_3961	64	18	52	15	0.29	0.011	0.019	0	0	3
chr4	135968634	-	C	m5C_67369	52	13	40	9	0.25	0.018	0.032	0	0	3
chr4	135968646	-	C	m5C_81227	39	11	30	8	0.281	0.017	0.029	0	0	3
chr4	135968647	-	C	m5C_3748	35	11	27	9	0.338	0.026	0.045	0	0	3
chr4	135968973	-	C	m5C_41235	87	24	65	19	0.295	0.031	0.053	0	0	3
chr4	135968974	-	C	m5C_23804	86	33	64	25	0.398	0.02	0.034	0	0	3
chr4	135968988	-	C	m5C_41470	141	37	108	28	0.264	0.021	0.036	0	0	3
chr4	135968989	-	C	m5C_36088	140	35	107	27	0.252	0.019	0.033	0	0	3
chr4	135968990	-	C	m5C_104339	141	39	107	29	0.279	0.003	0.005	0	0	3
chr4	135968991	-	C	m5C_84946	140	37	107	28	0.264	0.009	0.016	0	0	3
chr4	136892392	-	C	m5C_61218	157	71	133	62	0.457	0.014	0.025	0	0	3
chr4	136892393	-	C	m5C_59120	146	77	124	66	0.532	0.012	0.021	0	0	3
chr4	136892400	-	C	m5C_64511	153	68	130	58	0.446	0.007	0.013	0	0	3
chr4	136892401	-	C	m5C_97215	152	53	129	44	0.349	0.017	0.029	0	0	3
chr4	136892426	-	C	m5C_20711	103	61	89	52	0.585	0.035	0.06	0	0	3
chr4	138396335	-	C	m5C_87323	42	12	30	9	0.312	0.017	0.03	0	0	3
chr4	147942945	+	C	m5C_6134	20	8	14	6	0.485	0.085	0.147	0	5.27942e-11	3
chr4	147942946	+	C	m5C_100047	20	8	14	6	0.493	0.104	0.181	0	5.27613e-11	3
chr4	147942948	+	C	m5C_12960	20	8	14	6	0.491	0.087	0.151	0	4.8783e-11	3
chr4	151047571	-	C	m5C_53752	122	33	86	24	0.289	0.016	0.028	0	0	3
chr4	151047590	-	C	m5C_54724	64	17	44	12	0.289	0.026	0.045	0	0	3
chr4	151047591	-	C	m5C_33943	65	20	45	14	0.319	0.011	0.019	0	0	3
chr4	151047592	-	C	m5C_64140	65	21	45	15	0.351	0.019	0.032	0	0	3
chr4	151047594	-	C	m5C_45122	63	21	43	15	0.358	0.016	0.027	0	0	3
chr4	151047595	-	C	m5C_52732	62	21	42	15	0.368	0.026	0.045	0	0	3
chr4	151047598	-	C	m5C_102200	55	14	38	10	0.269	0.007	0.012	0	0	3
chr4	151047600	-	C	m5C_45068	53	13	36	9	0.258	0.015	0.026	0	0	3
chr4	152303530	+	C	m5C_8066	51	15	40	12	0.311	0.019	0.033	0	0	3
chr4	154160531	-	C	m5C_87961	93	24	74	18	0.259	0.011	0.019	0	0	3
chr4	155621530	+	C	m5C_8968	44	16	33	13	0.383	0.064	0.112	0	0	3
chr4	155621928	+	C	m5C_97723	26	9	18	7	0.411	0.076	0.131	0	1.72839e-12	3
chr4	155622352	+	C	m5C_25493	43	13	29	9	0.332	0.032	0.056	0	0	3
chr4	155622353	+	C	m5C_44389	43	11	29	8	0.307	0.05	0.087	0	0	3
chr4	155622355	+	C	m5C_24042	43	11	29	8	0.294	0.029	0.05	0	0	3
chr4	155622361	+	C	m5C_75916	44	11	30	8	0.284	0.053	0.091	0	0	3
chr4	155735052	+	C	m5C_1163	15	5	12	4	0.348	0.028	0.049	0	1.24425e-10	3
chr4	155735053	+	C	m5C_12498	19	8	15	7	0.471	0.064	0.11	0	3.5219e-09	3
chr5	3647632	-	C	m5C_56935	144	40	118	33	0.282	0.019	0.033	0	0	3
chr5	3647633	-	C	m5C_19008	140	42	114	34	0.301	0.012	0.021	0	0	3
chr5	3647634	-	C	m5C_97271	136	39	110	32	0.292	0.019	0.033	0	0	3
chr5	3647636	-	C	m5C_37071	130	37	107	32	0.293	0.029	0.049	0	0	3
chr5	3647637	-	C	m5C_8612	113	36	92	30	0.328	0.015	0.027	0	0	3
chr5	24445117	-	C	m5C_19696	39	20	30	16	0.531	0.047	0.081	0	1.33227e-15	3
chr5	24445118	-	C	m5C_70380	40	18	30	14	0.451	0.051	0.088	0	2.22045e-16	3
chr5	24445119	-	C	m5C_43423	39	13	30	10	0.35	0.051	0.088	0	0	3
chr5	24452141	+	C	m5C_70480	64	32	53	27	0.501	0.036	0.062	0	0	3
chr5	24452328	+	C	m5C_48719	73	35	63	31	0.483	0.039	0.067	0	0	3
chr5	24452329	+	C	m5C_65543	75	35	65	31	0.469	0.026	0.045	0	0	3
chr5	24452334	+	C	m5C_35257	86	38	74	34	0.449	0.038	0.066	0	0	3
chr5	24452335	+	C	m5C_25278	88	43	75	38	0.493	0.034	0.059	0	0	3
chr5	31251348	+	C	m5C_26067	162	58	129	44	0.354	0.032	0.055	0	0	3
chr5	33018825	+	C	m5C_55446	20	5	15	3	0.247	0.02	0.034	0	6.19504e-13	3
chr5	33018829	+	C	m5C_56128	23	7	18	6	0.337	0.058	0.1	0	2.5413e-13	3
chr5	33018830	+	C	m5C_97874	25	8	20	7	0.345	0.053	0.092	0	4.44089e-15	3
chr5	33018832	+	C	m5C_54656	33	12	25	9	0.376	0.008	0.013	0	2.22045e-16	3
chr5	33018833	+	C	m5C_61705	37	13	28	9	0.345	0.026	0.044	0	4.44089e-16	3
chr5	33018834	+	C	m5C_92093	39	14	29	11	0.369	0.013	0.023	0	1.11022e-15	3
chr5	33018836	+	C	m5C_85846	42	11	32	8	0.276	0.017	0.03	0	0	3
chr5	33997043	+	C	m5C_25830	68	18	53	15	0.301	0.053	0.091	0	0	3
chr5	34187595	-	C	m5C_75736	83	19	71	17	0.239	0.012	0.022	0	0	3
chr5	35279744	+	C	m5C_14566	13	5	12	3	0.379	0.072	0.124	0	4.83049e-09	3
chr5	35279745	+	C	m5C_70288	13	5	11	4	0.399	0.036	0.062	0	9.07479e-09	3
chr5	49524834	-	C	m5C_51261	13	4	11	3	0.296	0.045	0.078	0	9.95947e-10	3
chr5	49524835	-	C	m5C_3814	13	3	11	3	0.273	0.028	0.049	0	6.85231e-10	3
chr5	49524838	-	C	m5C_72996	13	3	11	3	0.281	0.034	0.059	0	6.85231e-10	3
chr5	49524841	-	C	m5C_104847	12	4	10	4	0.39	0.004	0.007	0	3.46199e-07	3
chr5	62603525	-	C	m5C_21754	53	13	41	9	0.242	0.008	0.015	0	0	3
chr5	75197488	+	C	m5C_100518	23	6	17	5	0.293	0.062	0.108	0	3.11218e-12	3
chr5	75197489	+	C	m5C_79812	26	8	19	7	0.351	0.061	0.105	0	8.78631e-13	3
chr5	75197490	+	C	m5C_22241	28	9	21	7	0.353	0.07	0.121	0	2.4758e-14	3
chr5	75197496	+	C	m5C_88913	43	19	33	15	0.466	0.049	0.086	0	0	3
chr5	75197498	+	C	m5C_37264	48	18	36	14	0.398	0.042	0.072	0	0	3
chr5	88650349	+	C	m5C_103422	18	5	12	3	0.292	0.022	0.038	0	7.34301e-13	3
chr5	88650350	+	C	m5C_100245	18	5	12	3	0.315	0.045	0.078	0	8.97591e-11	3
chr5	88650352	+	C	m5C_69487	19	7	13	4	0.358	0.024	0.041	0	1.4011e-11	3
chr5	88650353	+	C	m5C_42638	20	7	13	5	0.386	0.039	0.068	0	1.65225e-09	3
chr5	88650357	+	C	m5C_67762	20	7	13	5	0.376	0.014	0.025	0	2.30554e-09	3
chr5	88650359	+	C	m5C_52248	21	6	14	4	0.291	0.038	0.067	0	5.91749e-14	3
chr5	88650362	+	C	m5C_36944	22	7	14	4	0.313	0.046	0.08	0	1.85185e-13	3
chr5	88650363	+	C	m5C_24307	22	7	14	5	0.338	0.016	0.027	0	3.68039e-13	3
chr5	88650365	+	C	m5C_94119	22	9	15	6	0.43	0.012	0.02	0	3.25551e-12	3
chr5	88650366	+	C	m5C_94012	22	10	15	7	0.488	0.03	0.052	0	8.77998e-12	3
chr5	88650367	+	C	m5C_15153	21	8	14	6	0.438	0.041	0.072	0	1.71105e-10	3
chr5	88650373	+	C	m5C_57840	23	12	16	8	0.537	0.046	0.079	0	2.83267e-11	3
chr5	98185814	+	C	m5C_94636	15	4	14	4	0.307	0.023	0.041	0	3.93111e-09	3
chr5	107403566	+	C	m5C_49001	19	5	15	4	0.313	0.046	0.08	0	1.7342e-10	3
chr5	107403567	+	C	m5C_5118	21	6	16	5	0.298	0.05	0.087	0	4.10705e-12	3
chr5	107403569	+	C	m5C_98496	22	6	17	5	0.303	0.029	0.051	0	5.35061e-12	3
chr5	107403570	+	C	m5C_100409	22	6	17	5	0.279	0.032	0.056	0	3.61933e-14	3
chr5	107403571	+	C	m5C_81705	23	5	17	4	0.226	0.012	0.02	0	6.43929e-15	3
chr5	108371211	+	C	m5C_39233	36	11	26	8	0.308	0.006	0.01	0	0	3
chr5	108371220	+	C	m5C_42920	43	12	32	9	0.289	0.013	0.022	0	0	3
chr5	112213505	-	C	m5C_31030	145	61	103	43	0.424	0.01	0.017	0	0	3
chr5	115732125	-	C	m5C_36139	27	9	23	8	0.34	0.058	0.101	0	6.57252e-13	3
chr5	121545378	-	C	m5C_2095	38	13	32	11	0.355	0.014	0.025	0	0	3
chr5	121545379	-	C	m5C_36265	35	13	30	11	0.381	0.028	0.049	0	2.22045e-16	3
chr5	121545381	-	C	m5C_25947	30	16	25	13	0.538	0.021	0.037	0	5.50171e-12	3
chr5	121545382	-	C	m5C_97677	29	15	25	13	0.514	0.018	0.032	0	2.72071e-12	3
chr5	121545384	-	C	m5C_24018	27	14	23	13	0.538	0.046	0.079	0	7.66605e-11	3
chr5	121545385	-	C	m5C_68990	26	14	22	12	0.551	0.018	0.032	0	8.01753e-11	3
chr5	121545387	-	C	m5C_88524	20	12	17	10	0.618	0.02	0.034	0	9.78571e-10	3
chr5	121545388	-	C	m5C_7110	20	11	17	9	0.567	0.051	0.087	0	2.86944e-08	3
chr5	121545390	-	C	m5C_22463	19	13	16	11	0.693	0.023	0.041	0	7.13803e-08	3
chr5	121545391	-	C	m5C_25198	19	12	15	10	0.65	0.007	0.013	0	4.4897e-08	3
chr5	121545393	-	C	m5C_82612	19	12	16	10	0.657	0.008	0.015	0	5.28856e-08	3
chr5	121545394	-	C	m5C_63242	18	12	15	11	0.682	0.042	0.073	0	4.49183e-08	3
chr5	121545397	-	C	m5C_66373	17	10	14	8	0.57	0.035	0.06	0	9.54201e-09	3
chr5	121545399	-	C	m5C_49496	16	9	13	8	0.558	0.053	0.091	0	1.98789e-07	3
chr5	121545400	-	C	m5C_20678	16	10	13	9	0.64	0.058	0.101	0	4.34673e-07	3
chr5	121545405	-	C	m5C_96235	14	4	11	3	0.289	0.053	0.091	0	1.29808e-09	3
chr5	124004924	-	C	m5C_51917	26	10	18	8	0.449	0.046	0.08	0	9.83547e-12	3
chr5	124004925	-	C	m5C_49742	25	9	17	6	0.398	0.042	0.073	0	4.45355e-12	3
chr5	124004930	-	C	m5C_41011	23	7	16	5	0.323	0.039	0.067	0	2.03948e-13	3
chr5	124005074	-	C	m5C_2300	18	5	14	4	0.278	0.041	0.07	0	7.32039e-11	3
chr5	124119526	-	C	m5C_90595	56	42	43	32	0.746	0.014	0.025	0	0	3
chr5	124119527	-	C	m5C_54777	57	43	43	33	0.758	0.012	0.022	0	0	3
chr5	124119528	-	C	m5C_87528	56	43	43	32	0.761	0.023	0.039	0	0	3
chr5	124119529	-	C	m5C_16526	52	41	40	31	0.778	0.031	0.053	0	0	3
chr5	135874600	+	C	m5C_53905	82	21	61	16	0.276	0.021	0.036	0	0	3
chr5	137954565	-	C	m5C_98404	35	12	24	8	0.386	0.049	0.086	0	2.22045e-16	3
chr5	139252500	+	C	m5C_80073	265	79	212	65	0.304	0.016	0.027	0	0	3
chr5	139252512	+	C	m5C_21334	298	72	236	60	0.249	0.018	0.031	0	0	3
chr5	139252515	+	C	m5C_11921	324	79	258	65	0.248	0.013	0.022	0	0	3
chr5	139544250	+	C	m5C_36874	15	5	12	4	0.336	0.05	0.086	0	5.69823e-09	3
chr5	139544251	+	C	m5C_97183	16	6	14	5	0.372	0.056	0.098	0	1.78801e-08	3
chr5	143396680	+	C	m5C_54851	19	17	13	12	0.894	0.012	0.021	0	1.72551e-08	3
chr5	143396692	+	C	m5C_100717	23	19	16	13	0.847	0.035	0.061	0	1.96756e-09	3
chr5	143396697	+	C	m5C_34354	22	16	15	11	0.758	0.068	0.117	0	4.39526e-10	3
chr5	143396699	+	C	m5C_27039	22	10	15	8	0.569	0.09	0.156	0	9.82936e-12	3
chr5	145167343	+	C	m5C_50577	18	5	13	4	0.334	0.044	0.077	0	1.81053e-10	3
chr5	145167344	+	C	m5C_89246	19	6	14	5	0.351	0.054	0.094	0	2.80254e-12	3
chr6	30481971	-	C	m5C_84458	24	6	16	4	0.292	0.013	0.022	0	1.26121e-13	3
chr6	30481979	-	C	m5C_44574	22	5	15	4	0.27	0.039	0.067	0	2.24265e-14	3
chr6	38606519	+	C	m5C_53836	27	9	19	7	0.364	0.071	0.123	0	3.31168e-12	3
chr6	38606523	+	C	m5C_69006	35	13	23	9	0.398	0.079	0.136	0	2.22045e-16	3
chr6	38606524	+	C	m5C_23611	37	13	25	9	0.378	0.072	0.124	0	2.22045e-16	3
chr6	38606526	+	C	m5C_8643	42	14	28	10	0.373	0.052	0.09	0	0	3
chr6	38606530	+	C	m5C_10605	47	14	31	10	0.349	0.054	0.093	0	0	3
chr6	38606532	+	C	m5C_99229	59	20	39	14	0.372	0.052	0.091	0	0	3
chr6	38606539	+	C	m5C_19421	65	18	43	13	0.327	0.06	0.104	0	0	3
chr6	38606540	+	C	m5C_1120	66	18	43	13	0.303	0.057	0.098	0	0	3
chr6	38606542	+	C	m5C_11158	71	21	47	15	0.326	0.061	0.105	0	0	3
chr6	38606546	+	C	m5C_67956	72	28	48	20	0.426	0.054	0.094	0	0	3
chr6	38606547	+	C	m5C_17023	75	31	50	22	0.442	0.061	0.106	0	0	3
chr6	38606549	+	C	m5C_82366	80	36	53	25	0.479	0.049	0.085	0	0	3
chr6	38606552	+	C	m5C_47984	87	47	57	32	0.563	0.04	0.069	0	0	3
chr6	38606553	+	C	m5C_55906	88	49	58	33	0.57	0.032	0.056	0	0	3
chr6	38606563	+	C	m5C_85308	118	65	78	42	0.514	0.07	0.12	0	0	3
chr6	38680743	+	C	m5C_63594	329	93	233	65	0.28	0.005	0.009	0	0	3
chr6	39420140	-	C	m5C_72518	106	61	84	50	0.592	0.031	0.053	0	0	3
chr6	39420143	-	C	m5C_90262	94	71	74	56	0.761	0.009	0.016	0	0	3
chr6	39420168	-	C	m5C_6842	64	56	52	46	0.88	0.018	0.032	0	0	3
chr6	39420169	-	C	m5C_11005	66	58	54	48	0.889	0.009	0.016	0	0	3
chr6	39420170	-	C	m5C_80314	65	55	53	45	0.846	0.018	0.03	0	0	3
chr6	39420171	-	C	m5C_36167	68	57	55	47	0.848	0.021	0.037	0	0	3
chr6	47904847	+	C	m5C_21849	29	6	24	5	0.231	0.02	0.035	0	4.44089e-16	3
chr6	47904870	+	C	m5C_66645	42	9	35	7	0.22	0.009	0.015	0	0	3
chr6	48024615	-	C	m5C_66115	103	27	76	21	0.277	0.012	0.021	0	0	3
chr6	50199773	+	C	m5C_82668	24	11	16	8	0.545	0.095	0.165	0	1.46824e-11	3
chr6	50199775	+	C	m5C_2277	27	11	18	8	0.497	0.111	0.193	0	3.47056e-13	3
chr6	50199776	+	C	m5C_43736	27	10	18	7	0.425	0.111	0.192	0	1.19238e-13	3
chr6	56778407	-	C	m5C_85142	53	17	33	10	0.327	0.003	0.005	0	0	3
chr6	56778420	-	C	m5C_31655	33	17	21	11	0.541	0.043	0.074	0	4.0079e-14	3
chr6	56778426	-	C	m5C_16022	23	14	15	9	0.608	0.038	0.066	0	3.40405e-12	3
chr6	56778427	-	C	m5C_101094	23	14	14	9	0.643	0.026	0.044	0	1.32417e-10	3
chr6	56778428	-	C	m5C_104939	23	15	15	10	0.682	0.026	0.045	0	9.07885e-12	3
chr6	56778430	-	C	m5C_8962	22	14	14	9	0.661	0.032	0.055	0	1.11585e-10	3
chr6	57508126	-	C	m5C_13951	32	11	25	8	0.35	0.028	0.048	0	2.10942e-15	3
chr6	57508127	-	C	m5C_44110	32	13	25	11	0.435	0.03	0.051	0	2.36478e-14	3
chr6	57508128	-	C	m5C_65695	32	13	25	11	0.43	0.038	0.066	0	1.73195e-14	3
chr6	57508130	-	C	m5C_6435	31	13	24	10	0.434	0.048	0.083	0	1.68754e-14	3
chr6	57508131	-	C	m5C_42873	29	13	23	10	0.438	0.025	0.044	0	9.26148e-13	3
chr6	57508134	-	C	m5C_56124	27	10	21	8	0.379	0.037	0.065	0	4.26326e-14	3
chr6	57508136	-	C	m5C_1472	24	8	19	6	0.334	0.025	0.043	0	6.27831e-13	3
chr6	57508137	-	C	m5C_33027	24	8	19	6	0.32	0.036	0.062	0	3.888e-13	3
chr6	57508140	-	C	m5C_50338	24	8	18	6	0.35	0.043	0.075	0	8.00249e-13	3
chr6	57508141	-	C	m5C_67164	24	9	18	7	0.408	0.018	0.031	0	2.0532e-10	3
chr6	57508144	-	C	m5C_97759	23	7	18	5	0.301	0.024	0.042	0	1.4766e-13	3
chr6	57508151	-	C	m5C_4812	22	8	16	6	0.373	0.025	0.044	0	6.29441e-11	3
chr6	57508153	-	C	m5C_19903	21	9	16	6	0.42	0.036	0.062	0	1.48673e-10	3
chr6	57508159	-	C	m5C_18332	15	7	12	5	0.468	0.017	0.029	0	1.30855e-09	3
chr6	57508160	-	C	m5C_88997	14	7	11	5	0.506	0.017	0.029	0	4.19211e-08	3
chr6	71814005	-	C	m5C_89229	24	7	17	4	0.275	0.031	0.053	0	8.88178e-16	3
chr6	71814015	-	C	m5C_0	16	7	11	4	0.372	0.083	0.144	0	1.86301e-10	3
chr6	71814564	-	C	m5C_63200	22	4	16	3	0.205	0.003	0.004	0	2.60902e-13	3
chr6	71814565	-	C	m5C_67769	22	5	16	3	0.214	0.012	0.02	0	1.9984e-15	3
chr6	83197509	+	C	m5C_74286	265	57	210	46	0.219	0.007	0.012	0	0	3
chr6	83197511	+	C	m5C_14427	306	88	244	69	0.287	0.002	0.004	0	0	3
chr6	83197512	+	C	m5C_1873	324	94	259	76	0.294	0.005	0.008	0	0	3
chr6	83197516	+	C	m5C_2125	345	105	274	86	0.31	0.01	0.017	0	0	3
chr6	83197528	+	C	m5C_68189	386	123	305	101	0.327	0.019	0.032	0	0	3
chr6	83197529	+	C	m5C_16958	398	133	315	108	0.341	0.018	0.032	0	0	3
chr6	83197530	+	C	m5C_3763	395	143	313	117	0.371	0.021	0.037	0	0	3
chr6	83197535	+	C	m5C_92200	638	170	501	135	0.269	0.006	0.011	0	0	3
chr6	86274936	+	C	m5C_51797	17	10	12	7	0.574	0.032	0.056	0	8.55607e-09	3
chr6	86274937	+	C	m5C_104765	17	8	12	5	0.469	0.029	0.05	0	2.08263e-09	3
chr6	86274938	+	C	m5C_22595	15	5	11	3	0.318	0.008	0.014	0	6.27314e-11	3
chr6	87981174	-	C	m5C_79546	290	71	252	62	0.246	0.019	0.033	0	0	3
chr6	87981176	-	C	m5C_44683	268	70	233	61	0.261	0.025	0.043	0	0	3
chr6	87981451	-	C	m5C_60881	50	16	38	13	0.347	0.043	0.075	0	0	3
chr6	87981452	-	C	m5C_11336	49	15	37	12	0.331	0.044	0.076	0	0	3
chr6	87981463	-	C	m5C_103087	36	8	27	6	0.239	0.026	0.046	0	0	3
chr6	88503789	-	C	m5C_78127	313	79	238	57	0.245	0.013	0.023	0	0	3
chr6	88764698	+	C	m5C_18919	139	31	103	23	0.229	0.011	0.019	0	0	3
chr6	88808015	+	C	m5C_30592	133	35	97	26	0.27	0.005	0.008	0	0	3
chr6	88808016	+	C	m5C_23906	132	34	97	26	0.271	0.017	0.03	0	0	3
chr6	97153962	-	C	m5C_100952	37	10	27	7	0.283	0.01	0.018	0	0	3
chr6	113194238	-	C	m5C_100724	30	6	22	4	0.214	0.01	0.017	0	0	3
chr6	113494010	-	C	m5C_80394	119	29	84	21	0.26	0.03	0.052	0	0	3
chr6	113494030	-	C	m5C_4902	112	30	78	21	0.275	0.033	0.056	0	0	3
chr6	124815181	-	C	m5C_92565	123	49	93	38	0.412	0.034	0.058	0	0	3
chr6	124815182	-	C	m5C_12436	122	47	93	38	0.407	0.031	0.053	0	0	3
chr6	124815183	-	C	m5C_53275	121	41	92	32	0.352	0.029	0.051	0	0	3
chr6	124917546	-	C	m5C_87230	20	6	14	4	0.342	0.039	0.067	0	5.73241e-12	3
chr6	124999539	+	C	m5C_91666	41	13	31	10	0.32	0.011	0.02	0	0	3
chr6	126819907	-	C	m5C_1781	25	9	19	7	0.375	0.006	0.01	0	1.70312e-10	3
chr6	126819909	-	C	m5C_52857	25	9	19	6	0.352	0.022	0.038	0	9.19709e-13	3
chr6	126819928	-	C	m5C_45278	23	5	17	4	0.249	0.009	0.016	0	1.22124e-14	3
chr6	126820213	-	C	m5C_78026	58	27	42	20	0.492	0.036	0.063	0	0	3
chr6	126820215	-	C	m5C_91008	57	30	41	21	0.52	0.025	0.043	0	0	3
chr6	126820216	-	C	m5C_89652	57	32	41	23	0.566	0.012	0.021	0	0	3
chr6	126820235	-	C	m5C_17783	22	13	16	9	0.615	0.035	0.061	0	2.48112e-09	3
chr6	148988973	-	C	m5C_27016	65	19	44	15	0.371	0.063	0.109	0	0	3
chr6	148989032	-	C	m5C_42063	43	17	30	13	0.453	0.075	0.13	0	0	3
chr6	149335151	+	C	m5C_13593	27	18	20	13	0.614	0.076	0.131	0	2.18296e-11	3
chr7	3620261	+	C	m5C_5094	17	9	12	6	0.55	0.1	0.173	0	4.35356e-09	3
chr7	3678548	-	C	m5C_47045	128	55	104	44	0.427	0.009	0.016	0	0	3
chr7	3678554	-	C	m5C_35707	70	48	58	40	0.693	0.019	0.033	0	0	3
chr7	3678565	-	C	m5C_29495	26	9	22	8	0.349	0.042	0.073	0	9.21485e-15	3
chr7	3678569	-	C	m5C_89571	24	7	20	6	0.306	0.033	0.057	0	9.99756e-12	3
chr7	3678570	-	C	m5C_46617	24	7	20	6	0.296	0.06	0.105	0	7.47624e-12	3
chr7	4135725	+	C	m5C_11299	42	10	32	8	0.267	0.048	0.083	0	0	3
chr7	4135729	+	C	m5C_53982	45	13	34	11	0.329	0.07	0.121	0	0	3
chr7	4135730	+	C	m5C_102117	45	12	35	10	0.305	0.051	0.089	0	0	3
chr7	4135769	+	C	m5C_42043	33	11	24	9	0.396	0.058	0.101	0	4.21885e-15	3
chr7	4483165	-	C	m5C_69587	56	34	48	29	0.62	0.012	0.021	0	0	3
chr7	4501476	-	C	m5C_95951	27	8	23	7	0.319	0.057	0.098	0	2.10942e-13	3
chr7	4690886	+	C	m5C_100891	13	5	12	4	0.398	0.025	0.043	0	9.08596e-09	3
chr7	4690895	+	C	m5C_25093	17	10	15	10	0.578	0.099	0.171	0	6.51896e-09	3
chr7	4690896	+	C	m5C_76745	17	10	15	10	0.58	0.057	0.099	0	7.3977e-09	3
chr7	4691059	+	C	m5C_100248	24	7	21	5	0.304	0.054	0.093	0	4.44089e-16	3
chr7	4715528	+	C	m5C_11400	194	50	149	39	0.264	0.01	0.018	0	0	3
chr7	4715532	+	C	m5C_11640	193	59	148	46	0.309	0.012	0.021	0	0	3
chr7	4715535	+	C	m5C_8563	193	55	147	42	0.288	0.012	0.021	0	0	3
chr7	4715536	+	C	m5C_12614	194	54	148	42	0.282	0.011	0.019	0	0	3
chr7	4715537	+	C	m5C_53602	196	59	150	46	0.304	0.016	0.028	0	0	3
chr7	4812182	-	C	m5C_101528	301	167	233	125	0.541	0.029	0.05	0	0	3
chr7	4812183	-	C	m5C_57441	301	154	232	115	0.496	0.035	0.061	0	0	3
chr7	4812184	-	C	m5C_47507	291	92	224	67	0.304	0.027	0.046	0	0	3
chr7	4812196	-	C	m5C_30353	255	168	197	124	0.635	0.039	0.068	0	0	3
chr7	4812197	-	C	m5C_18486	240	152	186	114	0.617	0.036	0.063	0	0	3
chr7	6429587	+	C	m5C_66866	24	10	17	7	0.453	0.06	0.104	0	6.50724e-12	3
chr7	6429588	+	C	m5C_28892	25	10	17	8	0.492	0.09	0.156	0	7.53075e-12	3
chr7	6429591	+	C	m5C_44786	29	13	20	9	0.523	0.095	0.165	0	2.12053e-14	3
chr7	6429606	+	C	m5C_78943	48	22	34	16	0.496	0.062	0.107	0	0	3
chr7	6429607	+	C	m5C_105167	50	23	35	18	0.513	0.08	0.139	0	0	3
chr7	6429608	+	C	m5C_67678	51	24	36	17	0.496	0.062	0.107	0	0	3
chr7	6429609	+	C	m5C_18973	51	19	36	14	0.397	0.036	0.062	0	0	3
chr7	19076281	+	C	m5C_81814	40	9	31	7	0.229	0.019	0.034	0	0	3
chr7	19076479	+	C	m5C_71915	37	8	28	7	0.244	0.024	0.042	0	0	3
chr7	19426236	-	C	m5C_88157	42	13	33	10	0.319	0.011	0.018	0	0	3
chr7	19426239	-	C	m5C_20307	43	15	33	11	0.345	0.014	0.023	0	0	3
chr7	19426240	-	C	m5C_50203	40	13	30	10	0.347	0.017	0.029	0	0	3
chr7	19562076	-	C	m5C_78410	30	11	26	9	0.367	0.018	0.032	0	1.66534e-15	3
chr7	19562077	-	C	m5C_71760	29	8	24	7	0.307	0.051	0.089	0	0	3
chr7	19562078	-	C	m5C_32565	27	6	23	5	0.238	0.015	0.025	0	4.44089e-16	3
chr7	25237620	-	C	m5C_51491	22	7	20	6	0.33	0.01	0.016	0	9.35008e-12	3
chr7	25237622	-	C	m5C_59834	21	7	20	7	0.316	0.051	0.088	0	4.80249e-12	3
chr7	27168733	-	C	m5C_12	91	23	73	19	0.263	0.012	0.021	0	0	3
chr7	27168734	-	C	m5C_97241	88	22	72	18	0.26	0.018	0.031	0	0	3
chr7	27674479	-	C	m5C_70385	13	6	11	6	0.533	0.068	0.118	0	3.15488e-08	3
chr7	28282031	+	C	m5C_56106	39	12	26	8	0.303	0.028	0.048	0	0	3
chr7	28282032	+	C	m5C_72994	38	12	25	8	0.331	0.025	0.043	0	0	3
chr7	28282034	+	C	m5C_78722	38	11	25	7	0.305	0.03	0.052	0	0	3
chr7	28282042	+	C	m5C_69150	35	13	22	8	0.353	0.057	0.099	0	8.88178e-16	3
chr7	28282044	+	C	m5C_7632	39	12	25	8	0.322	0.045	0.077	0	0	3
chr7	30740299	+	C	m5C_8649	14	11	11	9	0.793	0.05	0.087	0	2.65103e-08	3
chr7	30740310	+	C	m5C_92089	16	9	12	7	0.612	0.055	0.096	0	6.89934e-09	3
chr7	30740311	+	C	m5C_88500	16	9	12	7	0.612	0.055	0.096	0	6.89934e-09	3
chr7	30740333	+	C	m5C_101681	16	5	12	4	0.331	0.069	0.12	0	5.6628e-11	3
chr7	30740335	+	C	m5C_48101	16	5	12	4	0.348	0.044	0.076	0	1.24425e-10	3
chr7	30740336	+	C	m5C_79478	15	5	12	4	0.368	0.068	0.118	0	1.46422e-10	3
chr7	30740337	+	C	m5C_92384	15	5	12	4	0.36	0.077	0.134	0	9.50611e-11	3
chr7	31126797	-	C	m5C_29317	625	291	531	243	0.465	0.014	0.025	0	0	3
chr7	34389485	-	C	m5C_36720	48	12	42	11	0.264	0.024	0.041	0	0	3
chr7	34389488	-	C	m5C_4280	45	13	39	11	0.298	0.04	0.069	0	0	3
chr7	34389491	-	C	m5C_6573	47	12	41	10	0.273	0.02	0.035	0	0	3
chr7	34389494	-	C	m5C_103128	33	9	30	8	0.284	0.026	0.045	0	0	3
chr7	35214966	-	C	m5C_78429	24	8	21	7	0.356	0.041	0.07	0	3.94129e-13	3
chr7	35214972	-	C	m5C_91279	25	8	21	7	0.326	0.08	0.138	0	1.30229e-13	3
chr7	35214973	-	C	m5C_40186	24	8	21	8	0.346	0.078	0.136	0	2.49578e-13	3
chr7	35215157	-	C	m5C_41072	12	6	11	5	0.53	0.074	0.129	0	2.42032e-08	3
chr7	44442489	+	C	m5C_72184	30	23	26	20	0.776	0.014	0.025	0	1.67438e-10	3
chr7	44442490	+	C	m5C_8033	32	23	29	21	0.721	0.02	0.035	0	4.52927e-12	3
chr7	44442528	+	C	m5C_30784	64	17	52	15	0.273	0.028	0.048	0	0	3
chr7	44444875	+	C	m5C_33579	87	23	71	19	0.27	0.022	0.038	0	0	3
chr7	44444877	+	C	m5C_93311	93	24	77	21	0.268	0.03	0.053	0	0	3
chr7	44444878	+	C	m5C_490	102	31	85	27	0.315	0.034	0.058	0	0	3
chr7	44444879	+	C	m5C_21970	106	38	89	33	0.367	0.03	0.052	0	0	3
chr7	44444880	+	C	m5C_65952	109	36	91	31	0.339	0.02	0.034	0	0	3
chr7	44595989	+	C	m5C_100219	34	9	26	6	0.264	0.025	0.044	0	0	3
chr7	44595990	+	C	m5C_45890	44	18	33	13	0.41	0.023	0.039	0	0	3
chr7	44621866	-	C	m5C_4904	39	10	31	7	0.254	0.038	0.066	0	0	3
chr7	45164038	+	C	m5C_31573	40	12	36	11	0.295	0.03	0.052	0	0	3
chr7	45382267	-	C	m5C_3711	235	64	190	51	0.27	0.016	0.027	0	0	3
chr7	45706696	+	C	m5C_65295	75	28	59	21	0.36	0.045	0.078	0	0	3
chr7	45706705	+	C	m5C_91356	80	31	62	22	0.351	0.06	0.104	0	0	3
chr7	45706706	+	C	m5C_51554	82	29	64	21	0.33	0.056	0.098	0	0	3
chr7	45706726	+	C	m5C_52866	194	57	151	41	0.284	0.028	0.048	0	0	3
chr7	45706728	+	C	m5C_34785	195	62	151	44	0.303	0.029	0.05	0	0	3
chr7	45710039	+	C	m5C_6532	71	23	52	16	0.322	0.01	0.018	0	0	3
chr7	45710040	+	C	m5C_74081	69	31	51	23	0.457	0.019	0.033	0	0	3
chr7	45710041	+	C	m5C_100102	70	35	52	25	0.487	0.037	0.064	0	0	3
chr7	45710042	+	C	m5C_72344	66	34	49	23	0.493	0.053	0.092	0	0	3
chr7	45793814	+	C	m5C_58079	97	46	80	38	0.475	0.01	0.018	0	0	3
chr7	45793959	+	C	m5C_43037	29	7	27	7	0.262	0.011	0.018	0	0	3
chr7	45793960	+	C	m5C_73621	29	8	27	7	0.28	0.023	0.04	0	0	3
chr7	59300486	-	C	m5C_82666	38	12	23	7	0.327	0.062	0.107	0	0	3
chr7	63758085	+	C	m5C_48343	85	30	71	24	0.354	0.029	0.05	0	0	3
chr7	80349649	-	C	m5C_22466	92	22	65	16	0.254	0.009	0.016	0	0	3
chr7	80349679	-	C	m5C_81646	46	12	33	8	0.258	0.015	0.025	0	0	3
chr7	80349685	-	C	m5C_14177	46	9	32	6	0.216	0.009	0.015	0	0	3
chr7	80349701	-	C	m5C_39249	31	11	22	8	0.34	0.063	0.109	0	1.77636e-15	3
chr7	80349702	-	C	m5C_62013	30	13	22	9	0.437	0.034	0.059	0	2.65343e-14	3
chr7	81934215	-	C	m5C_88141	34	15	31	13	0.45	0.026	0.045	0	4.44089e-16	3
chr7	82174955	+	C	m5C_69237	49	12	37	10	0.265	0.014	0.025	0	0	3
chr7	82174956	+	C	m5C_58034	48	14	36	11	0.305	0.029	0.05	0	0	3
chr7	82174960	+	C	m5C_61040	34	13	26	10	0.407	0.04	0.069	0	3.33067e-16	3
chr7	84151657	-	C	m5C_58810	18	5	14	4	0.297	0.02	0.035	0	1.07944e-10	3
chr7	84151661	-	C	m5C_23028	20	5	15	4	0.3	0.048	0.083	0	1.28786e-14	3
chr7	84151662	-	C	m5C_73159	21	8	16	5	0.367	0.045	0.078	0	4.30686e-11	3
chr7	84151663	-	C	m5C_36406	20	5	15	4	0.285	0.043	0.074	0	1.19174e-10	3
chr7	84689782	-	C	m5C_74956	33	8	22	6	0.267	0.014	0.024	0	0	3
chr7	90442967	+	C	m5C_9929	32	13	28	10	0.423	0.085	0.147	0	2.22045e-15	3
chr7	90442968	+	C	m5C_4783	35	12	32	10	0.367	0.07	0.122	0	0	3
chr7	90442969	+	C	m5C_44243	37	14	33	11	0.378	0.073	0.127	0	0	3
chr7	90455052	+	C	m5C_71936	27	6	17	3	0.208	0.007	0.011	0	2.22045e-16	3
chr7	98703374	+	C	m5C_58441	27	15	18	11	0.573	0.1	0.173	0	1.58988e-11	3
chr7	98888385	-	C	m5C_84472	30	11	23	8	0.367	0.077	0.133	0	8.29337e-14	3
chr7	98888386	-	C	m5C_69654	26	7	19	6	0.315	0.053	0.091	0	1.55431e-15	3
chr7	99268266	+	C	m5C_24344	31	8	26	7	0.281	0.049	0.084	0	4.66294e-15	3
chr7	99268275	+	C	m5C_73757	32	10	27	9	0.328	0.042	0.072	0	3.33067e-16	3
chr7	99268276	+	C	m5C_18795	31	10	26	9	0.341	0.017	0.03	0	9.99201e-16	3
chr7	99478310	-	C	m5C_62003	23	7	17	5	0.317	0.026	0.045	0	2.03799e-11	3
chr7	100676062	+	C	m5C_8934	15	5	12	4	0.345	0.037	0.064	0	9.50611e-11	3
chr7	111056123	+	C	m5C_15538	11	6	9	4	0.511	0.048	0.083	0	1.24632e-06	3
chr7	122632810	+	C	m5C_68371	24	6	21	5	0.267	0.031	0.054	0	1.31006e-14	3
chr7	122632818	+	C	m5C_7559	41	14	33	10	0.325	0.046	0.079	0	0	3
chr7	122633293	+	C	m5C_10729	15	9	11	7	0.65	0.021	0.036	0	8.62154e-09	3
chr7	122633295	+	C	m5C_44973	16	10	12	8	0.665	0.026	0.044	0	1.72034e-08	3
chr7	122633297	+	C	m5C_105085	17	11	13	8	0.679	0.02	0.035	0	2.8986e-08	3
chr7	122633299	+	C	m5C_90287	17	11	13	8	0.628	0.057	0.099	0	2.21149e-08	3
chr7	122633301	+	C	m5C_33038	17	11	13	8	0.646	0.039	0.068	0	2.39272e-08	3
chr7	122633303	+	C	m5C_71896	18	12	14	9	0.663	0.003	0.006	0	4.13001e-08	3
chr7	123983227	+	C	m5C_43108	14	9	12	8	0.691	0.086	0.149	0	2.96776e-07	3
chr7	123983229	+	C	m5C_94231	17	5	15	4	0.275	0.037	0.065	0	3.74435e-11	3
chr7	139389311	+	C	m5C_22403	76	23	64	21	0.324	0.048	0.083	0	0	3
chr7	139389312	+	C	m5C_100720	77	22	65	20	0.308	0.05	0.086	0	0	3
chr7	139389313	+	C	m5C_71428	76	23	64	19	0.306	0.015	0.025	0	0	3
chr7	141493049	+	C	m5C_46524	87	21	65	15	0.244	0.008	0.014	0	0	3
chr8	3754430	-	G	m5C_63031	325	126	265	104	0.392	0.014	0.025	0	0	3
chr8	8690102	-	C	m5C_78717	210	61	176	50	0.29	0.013	0.022	0	0	3
chr8	8690151	-	C	m5C_88566	160	70	139	61	0.441	0.006	0.01	0	0	3
chr8	8690155	-	C	m5C_35274	174	48	150	41	0.279	0.01	0.018	0	0	3
chr8	11443381	+	C	m5C_79176	24	8	19	6	0.349	0.037	0.064	0	1.08113e-12	3
chr8	11443382	+	C	m5C_28399	25	8	21	7	0.323	0.019	0.033	0	4.55191e-15	3
chr8	11443383	+	C	m5C_74807	25	7	21	5	0.282	0.013	0.023	0	1.11022e-15	3
chr8	11443384	+	C	m5C_86288	26	9	21	7	0.357	0.016	0.028	0	1.89848e-14	3
chr8	11443393	+	C	m5C_30677	27	6	22	5	0.238	0.017	0.03	0	1.11022e-16	3
chr8	12397256	+	C	m5C_46453	23	12	19	10	0.523	0.054	0.094	0	9.5218e-10	3
chr8	12397259	+	C	m5C_4984	26	11	22	9	0.422	0.032	0.055	0	4.99678e-12	3
chr8	23150057	+	C	m5C_44666	14	6	11	4	0.44	0.033	0.057	0	5.1752e-10	3
chr8	23150065	+	C	m5C_59888	15	8	12	6	0.525	0.065	0.113	0	8.35587e-08	3
chr8	25158649	-	C	m5C_48533	15	5	11	4	0.339	0.02	0.035	0	1.00911e-10	3
chr8	25726431	-	C	m5C_86051	186	47	130	33	0.263	0.028	0.049	0	0	3
chr8	25726432	-	C	m5C_65729	181	45	126	32	0.265	0.025	0.043	0	0	3
chr8	25726433	-	C	m5C_70801	179	47	125	32	0.265	0.021	0.037	0	0	3
chr8	25726435	-	C	m5C_92800	176	41	123	28	0.237	0.018	0.031	0	0	3
chr8	25726437	-	C	m5C_50427	168	50	117	35	0.306	0.01	0.018	0	0	3
chr8	25726438	-	C	m5C_22338	166	45	116	33	0.289	0.023	0.039	0	0	3
chr8	25726440	-	C	m5C_62768	162	48	113	34	0.305	0.02	0.034	0	0	3
chr8	25726441	-	C	m5C_35679	163	47	114	34	0.308	0.024	0.042	0	0	3
chr8	25726443	-	C	m5C_49277	159	47	111	34	0.314	0.02	0.035	0	0	3
chr8	25726447	-	C	m5C_40930	136	46	96	33	0.352	0.018	0.032	0	0	3
chr8	25726460	-	C	m5C_23780	66	31	45	22	0.504	0.026	0.045	0	0	3
chr8	25726466	-	C	m5C_16484	53	22	36	16	0.45	0.027	0.048	0	0	3
chr8	25726467	-	C	m5C_72415	53	21	36	15	0.437	0.046	0.079	0	0	3
chr8	25726468	-	C	m5C_62612	53	22	36	16	0.464	0.043	0.075	0	0	3
chr8	25726470	-	C	m5C_63412	52	22	35	16	0.457	0.047	0.081	0	0	3
chr8	25726471	-	C	m5C_88984	50	17	34	12	0.379	0.043	0.075	0	0	3
chr8	25726474	-	C	m5C_56076	47	13	32	9	0.285	0.01	0.018	0	0	3
chr8	25726476	-	C	m5C_94940	45	12	31	8	0.276	0.007	0.013	0	0	3
chr8	25726477	-	C	m5C_46443	45	13	31	8	0.285	0.009	0.016	0	0	3
chr8	25726499	-	C	m5C_101557	32	11	22	7	0.352	0.066	0.114	0	4.21885e-15	3
chr8	25726500	-	C	m5C_8083	29	14	20	9	0.488	0.07	0.121	0	3.37064e-12	3
chr8	25726504	-	C	m5C_98804	21	11	15	8	0.547	0.06	0.104	0	5.68895e-10	3
chr8	25726508	-	C	m5C_75667	18	9	12	6	0.494	0.087	0.151	0	8.08493e-11	3
chr8	25726509	-	C	m5C_58537	18	8	12	5	0.461	0.124	0.215	0	1.74203e-11	3
chr8	25953287	-	C	m5C_35344	111	37	85	28	0.332	0.023	0.039	0	0	3
chr8	40423995	+	C	m5C_64684	14	8	13	7	0.612	0.071	0.124	0	1.25495e-07	3
chr8	40424001	+	C	m5C_22474	15	7	14	6	0.49	0.072	0.124	0	4.6685e-10	3
chr8	40485162	+	C	m5C_48409	99	41	70	28	0.398	0.024	0.041	0	0	3
chr8	40485164	+	C	m5C_59279	104	39	74	27	0.372	0.013	0.022	0	0	3
chr8	40485176	+	C	m5C_29009	111	23	80	16	0.211	0.005	0.008	0	0	3
chr8	57478904	+	C	m5C_56311	41	11	33	9	0.276	0.029	0.051	0	0	3
chr8	69901591	-	C	m5C_26976	956	194	772	157	0.204	0.002	0.003	0	0	3
chr8	70289439	+	C	m5C_46404	86	29	63	22	0.34	0.062	0.108	0	0	3
chr8	70597984	-	C	m5C_55033	31	15	28	14	0.486	0.127	0.22	0	9.32587e-15	3
chr8	70597986	-	C	m5C_75820	40	14	35	13	0.369	0.085	0.147	0	0	3
chr8	70597987	-	C	m5C_20135	40	14	35	13	0.373	0.076	0.132	0	0	3
chr8	70608233	-	C	m5C_43557	185	92	148	74	0.506	0.012	0.02	0	0	3
chr8	70608235	-	C	m5C_6536	177	97	142	77	0.548	0.009	0.016	0	0	3
chr8	70608236	-	C	m5C_100060	169	86	136	67	0.501	0.015	0.026	0	0	3
chr8	70608258	-	C	m5C_81760	128	68	100	54	0.54	0.009	0.016	0	0	3
chr8	70608259	-	C	m5C_91582	126	71	99	55	0.564	0.005	0.009	0	0	3
chr8	70608266	-	C	m5C_72133	133	51	104	41	0.39	0.013	0.023	0	0	3
chr8	70700128	+	C	m5C_99882	135	34	111	30	0.263	0.029	0.049	0	0	3
chr8	71369173	+	C	m5C_78846	607	212	470	163	0.35	0.008	0.013	0	0	3
chr8	71476130	-	C	m5C_74271	26	6	18	4	0.222	0.009	0.016	0	1.11022e-16	3
chr8	71480768	-	C	m5C_53038	65	20	59	19	0.299	0.043	0.074	0	0	3
chr8	72567354	-	C	m5C_48139	16	4	12	3	0.261	0.032	0.055	0	1.45475e-11	3
chr8	83900367	+	C	m5C_22222	27	16	22	13	0.587	0.009	0.015	0	5.78382e-12	3
chr8	83900368	+	C	m5C_73927	28	15	23	12	0.546	0.027	0.046	0	3.78519e-12	3
chr8	83900370	+	C	m5C_20964	29	15	24	12	0.515	0.007	0.012	0	3.62799e-12	3
chr8	83900372	+	C	m5C_72675	30	15	25	12	0.492	0.015	0.026	0	2.9492e-12	3
chr8	83900406	+	C	m5C_90157	50	28	40	21	0.55	0.058	0.1	0	0	3
chr8	83900407	+	C	m5C_63265	54	26	44	19	0.464	0.055	0.096	0	0	3
chr8	83900415	+	C	m5C_30196	61	26	50	20	0.415	0.035	0.061	0	0	3
chr8	83900416	+	C	m5C_8131	64	23	53	18	0.355	0.039	0.067	0	0	3
chr8	83998199	+	C	m5C_100358	62	18	48	14	0.304	0.033	0.058	0	0	3
chr8	84096545	+	C	m5C_37436	12	4	10	3	0.32	0.047	0.082	0	9.95947e-10	3
chr8	84096562	+	C	m5C_78450	18	6	13	5	0.396	0.07	0.121	0	2.80254e-12	3
chr8	84096568	+	C	m5C_77807	32	13	21	9	0.456	0.047	0.081	0	7.66054e-14	3
chr8	84096570	+	C	m5C_50703	34	14	22	9	0.452	0.038	0.065	0	9.68114e-14	3
chr8	84096571	+	C	m5C_99372	35	13	23	9	0.402	0.03	0.053	0	7.77156e-16	3
chr8	84639531	+	C	m5C_77549	212	114	156	82	0.529	0.032	0.056	0	0	3
chr8	84911354	+	C	m5C_70686	19	5	13	3	0.301	0.042	0.072	0	8.95686e-11	3
chr8	84911355	+	C	m5C_2561	18	5	12	4	0.345	0.065	0.113	0	1.18494e-12	3
chr8	85026935	+	C	m5C_17933	72	15	63	13	0.206	0.003	0.005	0	0	3
chr8	88138398	+	C	m5C_3029	27	8	20	7	0.343	0.062	0.107	0	4.21885e-15	3
chr8	88747913	+	C	m5C_11169	20	6	14	4	0.304	0.037	0.065	0	4.5377e-12	3
chr8	88747915	+	C	m5C_45961	21	6	14	4	0.307	0.038	0.066	0	6.37745e-12	3
chr8	88747916	+	C	m5C_26367	21	7	15	5	0.349	0.068	0.117	0	1.49796e-11	3
chr8	88747926	+	C	m5C_19	24	12	16	7	0.439	0.068	0.117	0	2.07987e-11	3
chr8	88747945	+	C	m5C_81802	61	19	41	13	0.334	0.018	0.031	0	0	3
chr8	88747946	+	C	m5C_92019	61	18	41	12	0.316	0.024	0.041	0	0	3
chr8	88747957	+	C	m5C_101803	59	21	41	16	0.397	0.03	0.052	0	0	3
chr8	88747961	+	C	m5C_58099	77	19	54	14	0.265	0.034	0.059	0	0	3
chr8	94017291	-	C	m5C_83582	30	14	23	10	0.461	0.055	0.095	0	2.93099e-14	3
chr8	94017292	-	C	m5C_72838	29	16	22	12	0.567	0.049	0.085	0	9.94171e-12	3
chr8	94017293	-	C	m5C_97302	28	16	22	13	0.585	0.034	0.058	0	9.81837e-12	3
chr8	94017299	-	C	m5C_80099	23	14	17	10	0.593	0.054	0.093	0	6.99345e-11	3
chr8	94017301	-	C	m5C_11114	21	12	16	9	0.558	0.058	0.101	0	1.27042e-09	3
chr8	94017302	-	C	m5C_101915	19	12	14	9	0.631	0.013	0.022	0	1.27199e-09	3
chr8	94780725	+	C	m5C_62076	185	64	138	48	0.351	0.025	0.043	0	0	3
chr8	94780734	+	C	m5C_80964	314	77	233	58	0.25	0.004	0.008	0	0	3
chr8	94780735	+	C	m5C_34882	330	84	245	64	0.262	0.014	0.025	0	0	3
chr8	94780737	+	C	m5C_68885	335	91	251	70	0.28	0.009	0.016	0	0	3
chr8	94780738	+	C	m5C_76602	355	100	264	75	0.284	0.013	0.022	0	0	3
chr8	94780739	+	C	m5C_49745	364	93	271	70	0.261	0.009	0.016	0	0	3
chr8	104416876	-	C	m5C_1577	24	21	18	15	0.881	0.025	0.043	0	9.8963e-08	3
chr8	104418058	-	C	m5C_93771	394	130	280	92	0.33	0.009	0.016	0	0	3
chr8	104418059	-	C	m5C_8879	397	133	281	95	0.337	0.004	0.008	0	0	3
chr8	104418060	-	C	m5C_95115	395	134	280	96	0.342	0.008	0.013	0	0	3
chr8	104418062	-	C	m5C_95746	373	118	266	87	0.328	0.017	0.03	0	0	3
chr8	104418063	-	C	m5C_38284	367	113	262	84	0.323	0.014	0.025	0	0	3
chr8	104418066	-	C	m5C_59696	333	83	237	62	0.265	0.018	0.031	0	0	3
chr8	104418109	-	C	m5C_29905	240	54	170	39	0.234	0.011	0.018	0	0	3
chr8	105269852	+	C	m5C_70066	27	10	19	6	0.312	0.077	0.133	0	9.35918e-14	3
chr8	105269857	+	C	m5C_53984	27	11	18	7	0.37	0.05	0.087	0	1.18836e-11	3
chr8	105693917	+	C	m5C_46461	21	10	17	7	0.461	0.025	0.044	0	2.95001e-10	3
chr8	105693919	+	C	m5C_59244	22	10	17	8	0.468	0.023	0.04	0	4.83325e-12	3
chr8	107048977	-	C	m5C_26944	75	40	60	32	0.534	0.018	0.031	0	0	3
chr8	107048978	-	C	m5C_68198	72	44	58	35	0.612	0.033	0.057	0	0	3
chr8	110090596	+	C	m5C_18434	20	5	14	3	0.25	0.021	0.036	0	7.29195e-13	3
chr8	110090597	+	C	m5C_94699	21	5	14	3	0.239	0.021	0.036	0	4.52638e-13	3
chr8	110090599	+	C	m5C_46751	21	6	15	4	0.3	0.047	0.082	0	5.50671e-14	3
chr8	110090602	+	C	m5C_96269	21	6	14	4	0.327	0.03	0.052	0	7.34013e-12	3
chr8	110090603	+	C	m5C_17260	21	6	15	4	0.326	0.02	0.034	0	9.61076e-12	3
chr8	110090605	+	C	m5C_91150	22	6	15	4	0.278	0.015	0.026	0	3.63043e-14	3
chr8	110090606	+	C	m5C_103254	22	7	15	5	0.349	0.062	0.107	0	1.31218e-11	3
chr8	110721642	+	C	m5C_39124	23	5	18	4	0.247	0.035	0.061	0	7.88258e-15	3
chr8	111155350	-	C	m5C_11668	14	4	11	3	0.299	0.035	0.061	0	2.07208e-09	3
chr8	111156493	-	C	m5C_6237	48	13	36	11	0.304	0.036	0.063	0	0	3
chr8	111622094	+	C	m5C_47715	28	21	20	15	0.763	0.027	0.047	0	1.61816e-10	3
chr8	111953507	+	C	m5C_55339	26	7	20	6	0.315	0.042	0.072	0	2.33147e-15	3
chr8	111953509	+	C	m5C_69890	28	8	21	7	0.33	0.051	0.089	0	4.77396e-15	3
chr8	111954249	+	C	m5C_91393	17	7	13	6	0.453	0.05	0.086	0	1.59662e-09	3
chr8	122282454	+	C	m5C_28983	21	5	18	4	0.227	0.009	0.016	0	4.51417e-13	3
chr8	122466976	-	C	m5C_55933	38	8	29	6	0.235	0.014	0.025	0	0	3
chr8	123042041	-	C	m5C_69616	35	19	28	14	0.526	0.015	0.026	0	1.69864e-14	3
chr8	123466703	+	C	m5C_52753	17	8	13	7	0.518	0.103	0.178	0	2.5819e-09	3
chr8	123466704	+	C	m5C_79736	17	9	13	7	0.559	0.088	0.153	0	4.57416e-09	3
chr8	123466707	+	C	m5C_15372	17	7	13	6	0.487	0.116	0.201	0	1.15878e-09	3
chr8	123466709	+	C	m5C_11979	16	8	13	7	0.545	0.119	0.206	0	2.42805e-09	3
chr8	123466711	+	C	m5C_97201	19	11	15	9	0.614	0.077	0.133	0	2.46331e-08	3
chr8	123466712	+	C	m5C_100490	18	10	15	8	0.589	0.088	0.153	0	1.54811e-08	3
chr8	124837670	-	C	m5C_87665	16	5	12	3	0.32	0.05	0.086	0	1.04953e-08	3
chr8	124948833	-	C	m5C_105143	27	7	24	6	0.269	0.018	0.03	0	6.66134e-16	3
chr8	124948841	-	C	m5C_68459	24	11	22	10	0.438	0.07	0.121	0	3.0087e-12	3
chr8	126591448	-	C	m5C_63648	24	11	17	6	0.374	0.109	0.189	0	5.68479e-12	3
chr9	7184667	+	C	m5C_18286	15	4	12	3	0.271	0.04	0.069	0	1.26819e-11	3
chr9	7184668	+	C	m5C_98850	16	5	13	4	0.357	0.08	0.139	0	1.29736e-10	3
chr9	7184669	+	C	m5C_33923	16	6	13	4	0.355	0.01	0.017	0	2.78846e-10	3
chr9	7184674	+	C	m5C_75363	13	5	11	3	0.365	0.049	0.085	0	4.07953e-09	3
chr9	7184684	+	C	m5C_25708	28	8	22	6	0.302	0.013	0.022	0	7.99361e-15	3
chr9	7184691	+	C	m5C_70615	34	11	27	8	0.317	0.045	0.078	0	0	3
chr9	7184692	+	C	m5C_82446	36	12	28	9	0.332	0.041	0.071	0	0	3
chr9	7184694	+	C	m5C_49924	38	11	29	8	0.286	0.03	0.052	0	0	3
chr9	14355050	-	C	m5C_104867	36	10	26	7	0.295	0.031	0.054	0	0	3
chr9	18314750	+	C	m5C_23508	34	9	26	6	0.258	0.02	0.035	0	1.11022e-16	3
chr9	21211200	+	C	m5C_15362	34	9	25	6	0.258	0.008	0.014	0	0	3
chr9	42254577	-	C	m5C_10746	47	12	34	9	0.272	0.021	0.036	0	0	3
chr9	42254578	-	C	m5C_96636	46	13	34	10	0.302	0.007	0.012	0	0	3
chr9	42254602	-	C	m5C_30704	28	14	20	10	0.537	0.043	0.075	0	4.07741e-12	3
chr9	42254603	-	C	m5C_49148	27	14	19	10	0.564	0.039	0.067	0	4.29845e-12	3
chr9	42254607	-	C	m5C_36985	20	10	14	8	0.544	0.069	0.12	0	2.52208e-10	3
chr9	44123636	-	C	m5C_23516	20	5	15	3	0.261	0.023	0.04	0	6.19504e-13	3
chr9	44123657	-	C	m5C_98230	20	5	15	4	0.298	0.043	0.075	0	1.23945e-12	3
chr9	44124018	-	C	m5C_12431	27	8	19	6	0.328	0.041	0.071	0	4.88498e-15	3
chr9	44124021	-	C	m5C_86083	27	8	20	6	0.317	0.044	0.076	0	3.88578e-15	3
chr9	44124580	-	C	m5C_72918	22	9	16	7	0.475	0.051	0.088	0	3.77476e-12	3
chr9	44124583	-	C	m5C_71258	21	14	15	9	0.645	0.041	0.071	0	3.48841e-09	3
chr9	44319928	-	C	m5C_29979	39	20	31	15	0.512	0.055	0.096	0	1.77636e-15	3
chr9	44319933	-	C	m5C_53571	28	23	23	18	0.825	0.018	0.032	0	1.97281e-10	3
chr9	44319934	-	C	m5C_79184	29	23	23	19	0.817	0.01	0.017	0	2.60361e-10	3
chr9	44319935	-	C	m5C_71780	32	23	27	19	0.723	0.04	0.069	0	2.57572e-13	3
chr9	44319936	-	C	m5C_99976	34	22	28	18	0.655	0.031	0.054	0	1.40998e-13	3
chr9	44319937	-	C	m5C_15801	33	21	27	16	0.627	0.032	0.056	0	5.89528e-14	3
chr9	44319939	-	C	m5C_54519	36	11	29	9	0.311	0.042	0.073	0	0	3
chr9	44319972	-	C	m5C_28604	35	10	28	8	0.293	0.034	0.058	0	0	3
chr9	44319980	-	C	m5C_58987	29	24	23	19	0.832	0.031	0.054	0	3.27183e-10	3
chr9	44319981	-	C	m5C_32986	30	24	24	18	0.786	0.046	0.08	0	2.68809e-10	3
chr9	44319982	-	C	m5C_12808	36	24	29	19	0.681	0.016	0.027	0	1.15463e-14	3
chr9	44319983	-	C	m5C_96671	35	19	28	14	0.527	0.038	0.067	0	3.33067e-16	3
chr9	45128796	+	C	m5C_14180	37	11	26	8	0.309	0.038	0.065	0	0	3
chr9	45128797	+	C	m5C_3406	37	11	27	8	0.31	0.034	0.06	0	0	3
chr9	45128798	+	C	m5C_65024	37	11	27	8	0.297	0.047	0.082	0	0	3
chr9	45128804	+	C	m5C_9224	34	12	24	8	0.341	0.047	0.081	0	0	3
chr9	45967406	-	C	m5C_84529	93	24	66	18	0.275	0.045	0.078	0	0	3
chr9	45967407	-	C	m5C_95908	91	25	64	18	0.29	0.031	0.054	0	0	3
chr9	45967409	-	C	m5C_49590	87	24	61	18	0.299	0.027	0.047	0	0	3
chr9	45967410	-	C	m5C_88330	87	25	61	18	0.306	0.029	0.05	0	0	3
chr9	45967412	-	C	m5C_82855	79	25	56	18	0.326	0.027	0.047	0	0	3
chr9	45967416	-	C	m5C_29104	50	25	35	18	0.508	0.023	0.04	0	0	3
chr9	45967429	-	C	m5C_20929	25	9	19	6	0.333	0.049	0.084	0	7.6017e-13	3
chr9	50890418	-	C	m5C_26587	43	11	31	8	0.268	0.036	0.063	0	0	3
chr9	50890427	-	C	m5C_21075	55	14	38	10	0.274	0.02	0.035	0	0	3
chr9	50890457	-	C	m5C_56353	42	11	29	7	0.275	0.019	0.033	0	0	3
chr9	50890461	-	C	m5C_51633	35	11	25	7	0.316	0.017	0.029	0	0	3
chr9	50890477	-	C	m5C_91247	33	9	24	7	0.315	0.065	0.112	0	2.22045e-16	3
chr9	50890479	-	C	m5C_102360	32	11	23	8	0.36	0.017	0.03	0	5.77316e-15	3
chr9	50890485	-	C	m5C_49177	23	8	16	6	0.394	0.062	0.107	0	6.59584e-13	3
chr9	55224139	+	C	m5C_66921	103	23	71	15	0.221	0.009	0.015	0	0	3
chr9	56635460	-	C	m5C_39265	80	19	63	15	0.241	0.008	0.014	0	0	3
chr9	57645327	-	C	m5C_21733	30	12	23	10	0.425	0.072	0.124	0	5.10703e-15	3
chr9	57645328	-	C	m5C_80815	29	13	23	10	0.459	0.064	0.11	0	1.59872e-14	3
chr9	59617359	+	C	m5C_104186	19	6	14	4	0.318	0.042	0.073	0	6.38145e-12	3
chr9	59617360	+	C	m5C_65014	23	9	17	6	0.4	0.012	0.02	0	4.75497e-12	3
chr9	59617361	+	C	m5C_88301	24	8	18	6	0.339	0.071	0.123	0	5.55556e-13	3
chr9	59617397	+	C	m5C_19159	69	20	50	14	0.291	0.002	0.003	0	0	3
chr9	59617398	+	C	m5C_16030	77	19	56	14	0.257	0.007	0.013	0	0	3
chr9	59617399	+	C	m5C_92817	83	23	60	17	0.304	0.03	0.052	0	0	3
chr9	63399159	-	C	m5C_65151	81	33	60	24	0.397	0.015	0.025	0	0	3
chr9	63399165	-	C	m5C_2034	65	37	48	28	0.578	0.009	0.015	0	0	3
chr9	63399166	-	C	m5C_31708	59	33	44	24	0.542	0.04	0.07	0	0	3
chr9	63399167	-	C	m5C_102609	54	29	41	21	0.514	0.026	0.045	0	0	3
chr9	63399170	-	C	m5C_47179	55	16	42	13	0.298	0.035	0.06	0	0	3
chr9	63399171	-	C	m5C_40130	55	14	42	11	0.27	0.009	0.016	0	0	3
chr9	64987514	-	C	m5C_22311	117	65	84	48	0.581	0.033	0.056	0	0	3
chr9	66124671	-	C	m5C_7228	15	5	13	4	0.329	0.033	0.058	0	5.69472e-09	3
chr9	66124674	-	G	m5C_54590	13	5	12	4	0.372	0.04	0.069	0	5.69472e-09	3
chr9	66124680	-	C	m5C_30120	15	5	13	4	0.333	0.027	0.047	0	5.70174e-09	3
chr9	66124683	-	C	m5C_18241	16	6	13	5	0.386	0.013	0.023	0	2.42329e-08	3
chr9	66138626	+	C	m5C_6040	97	23	70	18	0.252	0.033	0.058	0	0	3
chr9	72948975	+	C	m5C_4947	12	3	10	2	0.28	0.02	0.035	0	4.26478e-10	3
chr9	72948980	+	C	m5C_6457	12	4	10	3	0.356	0.059	0.103	0	1.87718e-09	3
chr9	80310366	+	C	m5C_81557	20	7	14	5	0.359	0.079	0.136	0	6.80489e-12	3
chr9	89914685	+	C	m5C_25798	22	17	15	11	0.733	0.055	0.095	0	5.8191e-10	3
chr9	102835153	+	C	m5C_11936	23	8	17	6	0.382	0.035	0.06	0	6.53021e-11	3
chr9	102835154	+	C	m5C_70505	24	7	17	5	0.327	0.029	0.05	0	2.24043e-13	3
chr9	102835156	+	C	m5C_78861	23	6	17	5	0.291	0.033	0.058	0	4.72955e-14	3
chr9	102835158	+	C	m5C_63887	22	6	17	5	0.308	0.043	0.075	0	4.17444e-14	3
chr9	102835163	+	C	m5C_93837	28	9	21	7	0.363	0.049	0.085	0	2.08722e-14	3
chr9	102835164	+	C	m5C_29829	28	10	21	8	0.392	0.04	0.07	0	8.01581e-14	3
chr9	102835165	+	C	m5C_19557	27	10	21	9	0.425	0.075	0.13	0	4.54081e-14	3
chr9	102835168	+	C	m5C_53246	27	10	20	8	0.39	0.03	0.051	0	7.03881e-14	3
chr9	102835169	+	C	m5C_33816	28	11	21	9	0.435	0.069	0.119	0	1.24789e-13	3
chr9	102835170	+	C	m5C_47759	28	9	22	8	0.367	0.048	0.084	0	2.73115e-14	3
chr9	106214947	+	C	m5C_96551	28	10	24	7	0.355	0.073	0.126	0	2.22045e-16	3
chr9	106886615	-	C	m5C_52318	16	4	15	4	0.28	0.033	0.058	0	2.41798e-11	3
chr9	106886979	-	C	m5C_37095	31	11	27	10	0.363	0.076	0.131	0	0	3
chr9	106886980	-	C	m5C_66568	31	10	26	9	0.332	0.06	0.104	0	0	3
chr9	107534717	+	C	m5C_39484	54	16	43	13	0.306	0.023	0.04	0	0	3
chr9	107534718	+	C	m5C_75176	54	18	43	15	0.345	0.031	0.053	0	0	3
chr9	107534720	+	C	m5C_64443	54	13	44	11	0.248	0.026	0.045	0	0	3
chr9	107534737	+	C	m5C_26894	56	18	46	15	0.325	0.028	0.048	0	0	3
chr9	108501272	+	C	m5C_8538	28	27	20	19	0.962	0.024	0.041	0	1.25357e-09	3
chr9	108501273	+	C	m5C_52198	29	27	21	19	0.914	0.062	0.108	0	7.32251e-11	3
chr9	108501274	+	C	m5C_25115	29	28	20	19	0.939	0.05	0.086	0	8.77788e-11	3
chr9	108501275	+	C	m5C_87673	30	26	21	18	0.867	0.057	0.099	0	5.00403e-11	3
chr9	108501291	+	C	m5C_10536	35	32	25	22	0.902	0.016	0.027	0	8.47988e-13	3
chr9	108501292	+	C	m5C_5272	37	33	26	23	0.865	0.033	0.057	0	1.17684e-12	3
chr9	108501293	+	C	m5C_73042	38	33	28	23	0.854	0.052	0.09	0	2.75335e-14	3
chr9	108501294	+	C	m5C_1186	40	31	29	21	0.759	0.041	0.07	0	1.19904e-14	3
chr9	110245635	+	C	m5C_87975	82	22	76	19	0.275	0.027	0.047	0	0	3
chr9	114723639	+	C	m5C_854	25	6	17	4	0.246	0.02	0.035	0	3.61933e-14	3
chr9	114723644	+	C	m5C_74945	41	9	30	7	0.235	0.009	0.016	0	0	3
chr9	114723669	+	C	m5C_20969	52	13	38	10	0.27	0.028	0.049	0	0	3
chr9	114901361	-	C	m5C_92838	128	100	100	82	0.816	0.056	0.098	0	0	3
chr9	114901362	-	C	m5C_72337	97	80	74	63	0.851	0.05	0.086	0	0	3
chr9	114901363	-	C	m5C_18948	97	79	73	63	0.852	0.048	0.083	0	0	3
chr9	114901364	-	C	m5C_34032	95	78	72	62	0.862	0.053	0.091	0	0	3
chr9	114901368	-	C	m5C_27916	33	20	21	14	0.735	0.097	0.168	0	1.76747e-13	3
chr9	114901369	-	C	m5C_86562	32	17	20	12	0.643	0.083	0.145	0	1.09668e-12	3
chr9	114901372	-	C	m5C_71214	30	15	18	10	0.661	0.114	0.198	0	2.66342e-13	3
chr9	114901374	-	C	m5C_76431	29	14	18	10	0.629	0.091	0.158	0	8.93152e-12	3
chr9	114901375	-	C	m5C_98359	29	15	18	10	0.662	0.113	0.196	0	2.01728e-13	3
chr9	114901376	-	C	m5C_63163	28	13	17	9	0.589	0.102	0.177	0	2.08877e-12	3
chr9	114902331	-	C	m5C_35634	141	36	112	31	0.276	0.036	0.062	0	0	3
chr9	114902334	-	C	m5C_84603	129	75	102	62	0.601	0.047	0.081	0	0	3
chr9	114902335	-	C	m5C_47681	123	78	96	64	0.656	0.043	0.075	0	0	3
chr9	114902344	-	C	m5C_80044	39	24	30	20	0.658	0.057	0.099	0	1.88738e-14	3
chr9	114902349	-	C	m5C_47050	26	13	20	11	0.531	0.075	0.129	0	6.31051e-13	3
chr9	119072494	-	C	m5C_82835	35	18	26	13	0.514	0.006	0.01	0	1.70974e-14	3
chr9	119463162	+	C	m5C_92105	71	18	50	12	0.253	0.007	0.013	0	0	3
chr9	119927939	-	C	m5C_45526	60	21	46	18	0.386	0.058	0.101	0	0	3
chr9	120182711	+	C	m5C_83812	29	11	19	7	0.406	0.093	0.161	0	2.54796e-13	3
chr9	120182716	+	C	m5C_52726	33	11	22	8	0.388	0.061	0.106	0	0	3
chr9	120182717	+	C	m5C_69888	34	10	23	7	0.342	0.066	0.114	0	0	3
chr9	121297797	+	C	m5C_100796	24	7	19	5	0.304	0.013	0.023	0	1.93845e-13	3
chr9	121760177	+	C	m5C_65395	15	5	12	4	0.376	0.074	0.128	0	1.46605e-10	3
chr9	123260726	-	C	m5C_17777	47	21	38	18	0.46	0.076	0.131	0	0	3
chr9	123462017	+	C	m5C_70108	3495	3357	2800	2690	0.962	0.001	0.001	0	0	3
chrM	2781	-	C	m5C_79864	37	28	26	19	0.758	0.044	0.076	0	4.8872e-12	3
chrM	2796	-	C	m5C_103750	37	26	27	18	0.682	0.043	0.074	0	6.81677e-14	3
chrM	2802	-	C	m5C_48045	34	23	24	15	0.629	0.06	0.104	0	2.39586e-13	3
chrM	2817	-	C	m5C_11853	33	19	25	13	0.543	0.069	0.119	0	3.88578e-14	3
chrM	2851	-	C	m5C_76772	25	15	19	11	0.585	0.076	0.132	0	1.56399e-10	3
chrM	2868	-	C	m5C_37463	26	15	19	10	0.548	0.037	0.065	0	4.81304e-12	3
chrM	2871	-	C	m5C_33220	25	14	18	9	0.542	0.054	0.094	0	2.36855e-12	3
chrM	2872	-	C	m5C_69954	23	14	16	10	0.599	0.025	0.044	0	1.8836e-10	3
chrM	3851	-	C	m5C_23139	56	16	38	11	0.283	0.028	0.048	0	0	3
chrM	3889	-	C	m5C_46271	35	24	24	16	0.672	0.022	0.037	0	2.06502e-14	3
chrM	3892	-	C	m5C_28580	36	25	24	17	0.69	0.031	0.054	0	2.95319e-14	3
chrM	3893	-	C	m5C_34489	35	25	24	16	0.692	0.052	0.091	0	9.98979e-13	3
chrM	3932	-	C	m5C_59219	23	7	16	5	0.324	0.058	0.101	0	1.40079e-11	3
chrM	4769	-	C	m5C_11186	31	9	24	7	0.315	0.076	0.131	0	1.11022e-16	3
chrM	4901	-	C	m5C_89573	22	10	16	7	0.469	0.075	0.129	0	2.43834e-10	3
chrM	4911	-	C	m5C_87545	21	10	16	7	0.489	0.073	0.126	0	2.52144e-10	3
chrM	11025	-	C	m5C_74138	83	22	59	16	0.276	0.032	0.055	0	0	3
chrM	11461	-	C	m5C_55220	88	27	63	20	0.326	0.017	0.029	0	0	3
chrM	11463	-	C	m5C_30690	91	28	65	21	0.338	0.027	0.047	0	0	3
chrM	11472	+	C	m5C_20401	18	9	13	6	0.479	0.094	0.162	0	8.65736e-11	3
chrM	11478	-	C	m5C_91461	85	27	61	21	0.357	0.04	0.069	0	0	3
chrM	12029	+	C	m5C_9611	19	7	15	5	0.45	0.112	0.194	0	9.51395e-12	3
chrM	12031	+	C	m5C_95450	19	8	14	6	0.49	0.131	0.227	0	8.82144e-08	3
chrM	12037	+	C	m5C_39303	20	7	15	5	0.407	0.094	0.164	0	2.02858e-11	3
chrM	12952	+	C	m5C_63609	28	10	19	6	0.344	0.044	0.077	0	1.42331e-13	3
chrM	12953	+	C	m5C_28215	29	10	20	6	0.332	0.041	0.072	0	1.9118e-13	3
chrM	12956	+	C	m5C_64908	38	20	28	14	0.497	0.067	0.117	0	0	3
chrM	12958	+	C	m5C_46784	41	24	31	18	0.567	0.031	0.054	0	3.33067e-16	3
chrM	12959	+	C	m5C_4797	41	25	30	19	0.603	0.031	0.053	0	3.15303e-14	3
chrM	12964	+	C	m5C_80412	64	42	47	32	0.673	0.025	0.043	0	0	3
chrM	12965	+	C	m5C_58519	66	43	49	32	0.674	0.028	0.048	0	0	3
chrM	12966	+	C	m5C_3835	67	43	50	33	0.668	0.028	0.049	0	0	3
chrM	12969	+	C	m5C_74562	68	43	50	32	0.643	0.027	0.046	0	0	3
chrM	12976	+	C	m5C_49921	70	42	52	33	0.626	0.042	0.073	0	0	3
chrM	12978	+	C	m5C_59309	74	44	54	34	0.626	0.039	0.068	0	0	3
chrM	12983	+	C	m5C_61253	75	45	55	35	0.624	0.033	0.056	0	0	3
chrM	12985	+	C	m5C_74883	77	47	56	35	0.63	0.019	0.033	0	0	3
chrM	12986	+	C	m5C_100735	76	47	56	35	0.631	0.023	0.04	0	0	3
chrM	12988	+	C	m5C_17392	77	46	56	34	0.614	0.02	0.035	0	0	3
chrM	12991	+	C	m5C_59816	81	49	59	36	0.607	0.008	0.014	0	0	3
chrM	12997	+	C	m5C_3257	88	54	64	39	0.62	0.017	0.029	0	0	3
chrM	13000	+	C	m5C_40774	86	55	62	40	0.65	0.02	0.035	0	0	3
chrM	13007	+	C	m5C_56064	115	59	85	43	0.517	0.021	0.036	0	0	3
chrM	13010	+	C	m5C_82272	134	59	99	43	0.44	0.012	0.021	0	0	3
chrM	13014	+	C	m5C_22576	229	63	168	46	0.283	0.014	0.024	0	0	3
chrM	13108	-	C	m5C_97435	396	97	294	73	0.249	0.005	0.009	0	0	3
chrM	13113	-	C	m5C_78710	485	101	359	75	0.212	0.004	0.008	0	0	3
chrM	13119	-	C	m5C_49331	510	109	376	81	0.217	0.004	0.007	0	0	3
chrM	13120	-	C	m5C_13168	512	111	377	82	0.217	0.001	0.002	0	0	3
chrM	13123	-	C	m5C_13105	509	111	375	82	0.22	0.008	0.013	0	0	3
chrM	13124	+	C	m5C_44163	28	10	20	7	0.345	0.047	0.081	0	7.24976e-14	3
chrM	13127	+	C	m5C_24142	28	10	20	7	0.325	0.039	0.067	0	3.90798e-14	3
chrM	13142	+	C	m5C_22993	25	10	18	7	0.449	0.062	0.107	0	6.68354e-14	3
chrM	13145	+	C	m5C_91990	26	10	19	7	0.425	0.072	0.124	0	6.4837e-14	3
chrM	13147	+	C	m5C_87351	26	9	19	7	0.419	0.076	0.132	0	4.16334e-14	3
chrM	13158	+	C	m5C_47154	27	10	20	8	0.438	0.066	0.115	0	1.31228e-13	3
chrM	13159	+	C	m5C_38488	28	11	20	8	0.433	0.047	0.081	0	1.83298e-13	3
chrM	13161	+	C	m5C_37935	27	10	19	7	0.401	0.06	0.104	0	5.75096e-14	3
chrM	13162	+	C	m5C_30487	28	10	20	7	0.408	0.056	0.097	0	8.9706e-14	3
chrM	13165	+	C	m5C_78874	26	8	18	6	0.364	0.055	0.096	0	9.10383e-15	3
chrM	13166	+	C	m5C_23563	25	8	18	6	0.363	0.04	0.07	0	8.88178e-15	3
chrM	13169	+	C	m5C_75861	25	8	18	6	0.371	0.035	0.061	0	1.40998e-14	3
chrM	13173	+	C	m5C_77553	28	9	19	6	0.348	0.031	0.054	0	2.32037e-14	3
chrM	13174	+	C	m5C_94808	30	11	21	7	0.388	0.032	0.055	0	4.21885e-15	3
chrM	13178	+	C	m5C_43463	30	11	21	7	0.371	0.007	0.013	0	3.77476e-15	3
chrM	13179	+	C	m5C_56512	29	10	20	6	0.327	0.019	0.033	0	6.66134e-16	3
chrM	13181	+	C	m5C_2338	30	10	21	7	0.342	0.019	0.032	0	1.33227e-15	3
chrM	13183	+	C	m5C_79490	29	10	21	7	0.344	0.02	0.034	0	1.33227e-15	3
chrM	13188	+	C	m5C_95087	29	9	21	6	0.305	0.006	0.01	0	2.22045e-16	3
chrM	13189	+	C	m5C_21825	29	9	21	6	0.314	0.013	0.023	0	4.44089e-16	3
chrM	13204	+	C	m5C_17248	31	8	23	5	0.276	0.032	0.056	0	0	3
chrM	13205	+	C	m5C_55735	31	8	23	5	0.269	0.031	0.054	0	0	3
chrM	13207	+	C	m5C_54795	29	6	21	4	0.233	0.016	0.028	0	4.44089e-16	3
chrM	13212	+	C	m5C_44058	26	8	19	5	0.282	0.031	0.053	0	3.77476e-15	3
chrM	13222	+	C	m5C_100298	29	9	22	6	0.321	0.036	0.062	0	2.22045e-16	3
chrM	13346	+	C	m5C_101780	11	7	9	6	0.656	0.081	0.14	0	2.94185e-06	3
chrM	13363	+	C	m5C_99238	13	6	10	4	0.438	0.032	0.056	0	1.25703e-08	3
chrM	13365	+	C	m5C_73116	14	6	10	4	0.44	0.033	0.057	0	3.86746e-10	3
chrM	13367	+	C	m5C_23077	14	5	10	4	0.421	0.033	0.058	0	1.00176e-08	3
chrM	13370	+	C	m5C_53362	13	6	10	4	0.431	0.028	0.048	0	1.25703e-08	3
chrM	13371	+	C	m5C_98007	13	6	10	4	0.431	0.028	0.048	0	1.25703e-08	3
chrM	13388	+	C	m5C_42208	17	9	13	6	0.48	0.072	0.125	0	3.35077e-09	3
chrM	13389	+	C	m5C_97205	18	9	14	6	0.48	0.072	0.125	0	3.35077e-09	3
chrM	13393	+	C	m5C_70431	18	9	14	7	0.519	0.066	0.115	0	6.73435e-09	3
chrM	13395	+	C	m5C_16221	18	10	14	7	0.529	0.071	0.122	0	9.65802e-09	3
chrM	13397	+	C	m5C_70191	19	10	14	7	0.533	0.073	0.126	0	1.1368e-08	3
chrM	13398	+	C	m5C_87319	19	10	14	7	0.533	0.073	0.126	0	1.1368e-08	3
chrM	13403	+	C	m5C_39241	19	10	14	7	0.533	0.073	0.126	0	1.1368e-08	3
chrM	13719	+	C	m5C_41185	21	20	16	14	0.93	0.012	0.021	0	5.30854e-08	3
chrM	13731	+	C	m5C_77061	23	22	17	16	0.936	0.011	0.019	0	3.14251e-09	3
chrM	13733	+	C	m5C_83063	22	22	16	16	0.983	0.014	0.024	0	2.99865e-09	3
chrM	13734	+	C	m5C_31867	21	20	16	15	0.948	0.024	0.041	0	1.68117e-09	3
chrM	13737	+	C	m5C_68805	22	20	16	14	0.921	0.035	0.061	0	1.52446e-09	3
chrM	13740	+	C	m5C_4368	21	20	16	15	0.919	0.009	0.016	0	1.59878e-09	3
chrM	13743	+	C	m5C_79088	22	20	17	15	0.921	0.009	0.015	0	2.10456e-09	3
chrM	13756	+	C	m5C_22134	21	19	16	14	0.935	0.026	0.046	0	1.24472e-09	3
chrM	13758	+	C	m5C_48258	21	19	16	14	0.92	0.036	0.062	0	1.19739e-09	3
chrM	13760	+	C	m5C_77812	20	18	15	13	0.877	0.014	0.024	0	6.69579e-10	3
chrM	13774	+	C	m5C_60522	22	18	16	13	0.826	0.047	0.081	0	7.17104e-10	3
chrM	13776	+	C	m5C_48478	21	17	16	12	0.808	0.059	0.103	0	4.3364e-10	3
chrM	13786	+	C	m5C_39186	19	15	15	12	0.796	0.008	0.013	0	1.66717e-07	3
chrM	13787	+	C	m5C_11644	19	15	15	12	0.796	0.008	0.013	0	1.66717e-07	3
chrM	13794	+	C	m5C_65302	20	15	16	12	0.762	0.017	0.03	0	1.59334e-07	3
chrM	13802	+	C	m5C_16422	20	15	15	11	0.762	0.018	0.031	0	1.40096e-07	3
chrM	13803	+	C	m5C_82361	21	16	16	12	0.785	0.014	0.024	0	2.91015e-10	3
chrM	13804	+	C	m5C_48150	20	15	15	11	0.737	0.006	0.01	0	1.36171e-10	3
chrM	13829	-	C	m5C_67665	467	132	356	100	0.283	0.019	0.033	0	0	3
chrM	13835	-	C	m5C_98897	498	129	379	99	0.262	0.017	0.029	0	0	3
chrM	13836	-	C	m5C_68249	504	130	384	99	0.26	0.019	0.032	0	0	3
chrM	13842	+	C	m5C_63012	22	9	16	5	0.371	0.048	0.083	0	7.46006e-11	3
chrM	14218	+	C	m5C_41065	23	11	16	7	0.463	0.044	0.076	0	1.7401e-11	3
chrM	14219	+	C	m5C_25633	24	12	17	8	0.491	0.039	0.068	0	4.05345e-11	3
chrM	14222	+	C	m5C_77054	26	13	18	9	0.527	0.028	0.048	0	1.11011e-10	3
chrM	14227	+	C	m5C_12560	26	13	19	9	0.482	0.03	0.052	0	6.92761e-11	3
chrM	14230	+	C	m5C_88072	28	13	20	9	0.443	0.024	0.041	0	6.92761e-11	3
chrM	14233	-	C	m5C_18923	71	17	51	12	0.238	0.01	0.017	0	0	3
chrM	14240	+	C	m5C_76785	37	14	27	10	0.4	0.051	0.089	0	0	3
chrM	14259	-	C	m5C_15197	72	16	52	11	0.228	0.02	0.035	0	0	3
chrM	14263	-	C	m5C_29064	66	16	48	11	0.243	0.007	0.011	0	0	3
chrM	15077	-	C	m5C_95559	71	24	52	17	0.342	0.011	0.02	0	0	3
chrM	15097	-	C	m5C_26818	59	30	43	22	0.509	0.03	0.052	0	0	3
chrM	15116	-	C	m5C_32069	63	29	46	21	0.459	0.005	0.008	0	0	3
chrM	15121	-	C	m5C_70563	65	33	48	24	0.503	0.011	0.019	0	0	3
chrM	15129	-	C	m5C_73722	57	29	42	22	0.522	0.013	0.023	0	0	3
chrM	15132	-	C	m5C_41947	55	30	41	22	0.541	0.012	0.021	0	0	3
chrM	15154	-	C	m5C_63457	53	30	40	22	0.551	0.036	0.062	0	0	3
[truncated: 77 more rows]
