# Supplementary material for: Distinct 5-methylcytosine profiles in poly(A) RNA from mouse embryonic stem cells and brain
Source: Genome Biol. 2017 Jan 5;18:1. doi: 10.1186/s13059-016-1139-1 (PMC5225599; doi:10.1186/s13059-016-1139-1)
Supplement: Additional file 6: Table S5. — Total normalized (DEseq2) sequencing counts of total poly(A) RNA from ESC and brain. (XLSX 2456 kb) [file 13059_2016_1139_MOESM6_ESM.xlsx]

## Sheet: Legend
Table S5. Total normalized sequencing counts of total poly(A)RNA from ESC and brain
Legend and additional information
gene	gene name
R1 brain	replicates 1,2,3 of brain total poly(A) RNA
R2 brain
R3 brain
R1 ESC	replicates 1,2,3 of ESC total poly(A) RNA
R2 ESC
R3 ESC
Brain	17,297 genes covered by >5 reads
	16,176 genes covered by >10 reads
ESC	16,208 genes covered by >5 reads
	14,982 genes covered by >10 reads

## Sheet: total normalized counts
Table S5. Total normalized (DEseq2) sequencing counts of total poly(A) RNA from ESC and brain
gene	R1 brain	R2 brain	R3 brain	mean brain	R1 ESC	R2 ESC	R3 ESC	mean ESC
0610005C13Rik	1.20913	1.35973	0	0.856287	1.74355	2.84442	6.59542	3.7278
0610007P14Rik	1631.73	1483.46	1492.15	1535.78	891.828	1039.16	900.746	943.911
0610009B22Rik	440.729	376.645	360.789	392.721	341.737	294.871	359.921	332.176
0610009L18Rik	178.347	221.636	239.041	213.008	20.9227	24.6516	21.6707	22.415
0610009O20Rik	1189.18	1119.06	1123.94	1144.06	2367.75	2411.12	2275.42	2351.43
0610010B08Rik	9.67307	2.71946	4.45419	5.61557	4.35889	0.948139	2.82661	2.71121
0610010F05Rik	1253.27	1075.54	1196.69	1175.17	500.4	441.833	478.639	473.624
0610010K14Rik	672.278	730.174	660.705	687.719	668.653	658.008	670.848	665.837
0610011F06Rik	1128.73	1095.94	1266.47	1163.71	802.907	844.791	721.727	789.809
0610012G03Rik	1619.03	1552.81	1658.44	1610.09	1386.13	1539.78	1243.71	1389.87
0610030E20Rik	293.215	327.694	291.007	303.972	201.381	196.265	189.383	195.676
0610037L13Rik	1610.57	1524.25	1673.29	1602.7	1665.09	1654.5	1451.93	1590.51
0610038B21Rik	21.7644	24.4751	32.6641	26.3012	6.10244	3.79255	0.942203	3.6124
0610040B10Rik	93.7078	89.742	120.263	101.238	32.2558	24.6516	22.6129	26.5067
0610040F04Rik	124.541	106.059	106.901	112.5	97.639	90.0732	104.585	97.4322
0610040J01Rik	182.579	148.21	173.713	168.168	20.0509	12.3258	10.3642	14.247
0610043K17Rik	56.2247	62.5475	41.5724	53.4482	39.23	29.3923	35.8037	34.8087
1110001J03Rik	762.963	756.009	947.257	822.076	335.634	321.419	309.043	322.032
1110002L01Rik	406.269	346.731	380.091	377.697	697.422	691.193	665.195	684.603
1110004E09Rik	904.432	1210.16	1205.6	1106.73	1427.97	1553.05	1401.06	1460.69
1110004F10Rik	2463	2398.56	2409.72	2423.76	3607.41	3796.35	3078.18	3493.98
1110006O24Rik	15.1142	33.9932	5.93892	18.3488	14.8202	14.2221	10.3642	13.1355
1110007C09Rik	313.166	367.127	409.785	363.359	329.532	326.16	339.193	331.628
1110008F13Rik	1898.34	1876.42	2124.65	1966.47	2770.51	2891.82	2542.06	2734.8
1110008L16Rik	252.104	153.649	194.5	200.084	846.496	815.399	845.156	835.684
1110008P14Rik	5225.87	5274.38	5355.42	5285.23	994.698	982.272	847.982	941.651
1110012L19Rik	273.869	288.262	270.221	277.451	271.123	265.479	272.297	269.633
1110015O18Rik	6.65023	4.07918	4.45419	5.0612	0	0	0	0
1110017D15Rik	180.161	118.296	115.809	138.089	2.61533	1.89628	0.942203	1.81794
1110019D14Rik	58.0384	40.7918	44.5419	47.7907	116.818	120.414	134.735	123.989
1110020A21Rik	67.7115	39.4321	57.9045	55.016	10.4613	5.68883	9.42203	8.52406
1110032A03Rik	677.115	516.697	628.041	607.284	100.254	102.399	95.1625	99.2719
1110032F04Rik	280.519	391.602	388.999	353.707	40.1017	38.8737	51.8212	43.5989
1110034G24Rik	450.402	314.097	396.423	386.974	342.608	326.16	371.228	346.665
1110036E04Rik	0.604567	0	0	0.201522	0.871777	0.948139	1.88441	1.23477
1110037F02Rik	955.215	872.945	856.689	894.95	1429.71	1561.58	1671.47	1554.26
1110038B12Rik	299.261	327.694	282.099	303.018	3102.65	3060.59	3183.7	3115.65
1110038F14Rik	609.403	682.583	742.365	678.117	1571.81	1705.7	1310.6	1529.37
1110046J04Rik	91.2896	91.1018	65.3281	82.5731	12.2049	2.84442	10.3642	8.47118
1110051M20Rik	2455.15	2036.87	2100.89	2197.64	520.451	511.047	503.136	511.545
1110054M08Rik	162.628	142.771	149.958	151.786	25.2815	29.3923	30.1505	28.2748
1110057K04Rik	1070.69	940.932	938.349	983.323	1134.18	1133.97	1184.35	1150.83
1110058L19Rik	711.575	601	635.464	649.346	478.606	432.351	440.009	450.322
1110059E24Rik	759.336	667.626	675.552	700.838	718.344	682.66	691.577	697.527
1110059G10Rik	267.823	169.966	191.53	209.773	156.048	109.036	130.966	132.017
1110065P20Rik	1859.04	2356.41	2685.88	2300.44	564.912	595.431	544.593	568.312
1190002F15Rik	7.85937	6.79864	5.93892	6.86564	169.125	143.169	152.637	154.977
1190002N15Rik	1158.35	1011.64	1088.31	1086.1	784.599	858.065	897.919	846.861
1190005I06Rik	291.401	443.271	464.72	399.798	222.303	275.908	208.227	235.479
1190007I07Rik	150.537	104.699	176.683	143.973	582.347	618.186	451.315	550.616
1200014J11Rik	599.73	584.683	538.957	574.457	2387.8	2466.11	2628.75	2494.22
1300002E11Rik	189.229	146.851	139.565	158.548	169.125	182.043	207.285	186.151
1300017J02Rik	3.02283	8.15837	5.93892	5.70671	116.818	104.295	84.7982	101.971
1500004A13Rik	234.572	220.276	252.404	235.751	0.871777	0.948139	0	0.606639
1500009C09Rik	2583.31	2685.46	2911.55	2726.78	16.5638	16.1184	25.4395	19.3739
1500009L16Rik	338.557	277.384	326.641	314.194	483.836	519.58	460.737	488.051
1500011B03Rik	2466.03	2938.37	2874.44	2759.61	555.322	554.661	515.385	541.789
1500011K16Rik	1007.21	1019.8	1031.89	1019.63	769.779	814.451	731.149	771.793
1500012F01Rik	527.787	645.871	677.037	616.898	9014.18	8158.73	7419.85	8197.58
1500012K07Rik	14.5096	14.957	2.96946	10.812	0	0	0	0
1500015A07Rik	760.545	934.133	829.964	841.547	419.325	453.21	391.956	421.497
1500015L24Rik	16.9279	12.2376	19.3015	16.1556	0	0	0	0
1500015O10Rik	243.036	458.228	219.74	307.001	4.35889	3.79255	1.88441	3.34528
1500017E21Rik	14.5096	19.0362	13.3626	15.6361	0	0	0.942203	0.314068
1600002D24Rik	0.604567	0	0	0.201522	14.8202	7.58511	12.2486	11.5513
1600002H07Rik	286.565	267.866	286.553	280.328	909.264	901.68	874.364	895.103
1600002K03Rik	162.628	116.937	194.5	158.022	325.173	309.093	312.811	315.692
1600010M07Rik	3.6274	0	4.45419	2.69386	1.74355	1.89628	0	1.21328
1600012H06Rik	458.866	416.077	405.331	426.758	726.19	749.029	708.536	727.919
1600014C10Rik	645.073	621.396	617.648	628.039	297.276	273.064	260.048	276.796
1600014C23Rik	4.23197	6.79864	4.45419	5.1616	6.97422	4.74069	7.53762	6.41751
1600014K23Rik	0	0	1.48473	0.49491	0.871777	1.89628	0	0.922685
1600020E01Rik	353.067	244.751	233.103	276.974	163.022	139.376	173.365	158.588
1600023N17Rik	18.7416	32.6335	23.7557	25.0436	4.35889	7.58511	1.88441	4.60947
1600029O15Rik	33.8557	19.0362	26.7251	26.539	3.48711	4.74069	5.65322	4.62701
1700001C02Rik	26.6009	25.8348	10.3931	20.943	0	0	0	0
1700001C19Rik	1.20913	4.07918	4.45419	3.2475	13.0767	7.58511	7.53762	9.3998
1700001D01Rik	1.20913	0	0	0.403044	0	0	0	0
1700001G01Rik	0.604567	1.35973	0	0.654765	0	1.89628	0.942203	0.94616
1700001G11Rik	19.3461	12.2376	16.332	15.9719	11.3331	19.9109	15.0752	15.4398
1700001G17Rik	8.46393	8.15837	2.96946	6.53059	2.61533	4.74069	2.82661	3.39421
1700001J03Rik	3.6274	6.79864	11.8778	7.43463	2.61533	0.948139	0	1.18782
1700001J11Rik	0	0	0	0	2.61533	0	0.942203	1.18584
1700001K19Rik	0	1.35973	1.48473	0.948152	8.71777	11.3777	11.3064	10.4673
1700001K23Rik	0	0	0	0	4.35889	1.89628	3.76881	3.34132
1700001L05Rik	107.613	81.5837	99.4769	96.2245	1012.13	1044.85	1426.49	1161.16
1700001L19Rik	260.568	289.622	239.041	263.077	40.9735	37.9255	28.2661	35.7217
1700001O22Rik	165.047	163.167	206.377	178.197	92.4084	86.2806	71.6074	83.4321
1700001P01Rik	13.3005	17.6765	7.42365	12.8002	17.4355	21.8072	16.9596	18.7341
1700003C15Rik	0	1.35973	1.48473	0.948152	0	0	0	0
1700003D09Rik	0	0	2.96946	0.98982	0.871777	0	0.942203	0.60466
1700003E16Rik	700.693	811.758	767.605	760.019	5.23066	3.79255	2.82661	3.94994
1700003F12Rik	14.5096	25.8348	32.6641	24.3362	6.10244	2.84442	7.53762	5.49483
1700003G18Rik	0.604567	0	2.96946	1.19134	1.74355	1.89628	1.88441	1.84141
1700003L19Rik	6.65023	5.43891	13.3626	8.4839	0	0	0	0
1700003M02Rik	67.7115	77.5045	68.2976	71.1712	70.6139	54.0439	61.2432	61.967
1700003M07Rik	287.169	305.939	311.793	301.634	107.229	113.777	120.602	113.869
1700007B14Rik	7.2548	4.07918	1.48473	4.2729	1.74355	1.89628	0.942203	1.52734
1700007F19Rik	3.6274	9.5181	5.93892	6.36147	0	0	0	0
1700007G11Rik	55.6201	44.871	41.5724	47.3545	5.23066	3.79255	2.82661	3.94994
1700007J10Rik	0	0	0	0	1.74355	0.948139	1.88441	1.52537
1700007K09Rik	6.65023	5.43891	8.90838	6.99917	0.871777	0.948139	1.88441	1.23477
1700007K13Rik	72.548	57.1086	78.6907	69.4491	394.915	347.967	358.037	366.973
1700007L15Rik	20.5553	20.3959	16.332	19.0944	61.8962	70.1623	54.6478	62.2354
1700007P06Rik	7.2548	9.5181	8.90838	8.56042	0	0	0	0
1700008F21Rik	0	0	1.48473	0.49491	2.61533	0	2.82661	1.81398
1700008I05Rik	0.604567	0	0	0.201522	0	1.89628	0.942203	0.94616
1700008J07Rik	46.5516	42.1516	53.4503	47.3845	46.2042	50.2513	35.8037	44.0864
1700008O03Rik	51.9927	77.5045	72.7517	67.4163	154.305	140.325	157.348	150.659
1700009C05Rik	0.604567	1.35973	0	0.654765	0	0	0	0
1700010I02Rik	0	0	0	0	0.871777	0.948139	0	0.606639
1700010I14Rik	18.137	24.4751	19.3015	20.6379	39.23	30.3404	34.8615	34.8106
1700010J16Rik	0	1.35973	0	0.453243	0	0	1.88441	0.628135
1700011A15Rik	0	0	0	0	0.871777	0	1.88441	0.918728
1700011E24Rik	3.02283	6.79864	2.96946	4.26364	6.10244	6.63697	8.47982	7.07308
1700011H14Rik	0	0	0	0	1.74355	0.948139	0	0.897231
1700011I03Rik	18.7416	9.5181	5.93892	11.3995	3.48711	0	1.88441	1.7905
1700011L22Rik	1.20913	0	1.48473	0.897954	1.74355	0.948139	3.76881	2.1535
1700012B07Rik	0	0	0	0	3.48711	1.89628	0.942203	2.10853
1700012B09Rik	26.6009	33.9932	20.7862	27.1268	0	0	0	0
1700012D01Rik	35.0649	39.4321	28.2099	34.2356	18.3073	18.9628	12.2486	16.5062
1700012D14Rik	18.7416	20.3959	16.332	18.4898	24.4098	12.3258	11.3064	16.014
1700012I11Rik	1.8137	0	0	0.604567	2.61533	1.89628	3.76881	2.76014
1700012P22Rik	4.83653	12.2376	7.42365	8.16591	0	2.84442	0.942203	1.26221
1700013F07Rik	19.3461	21.7556	7.42365	16.1751	1.74355	0.948139	0	0.897231
1700013G24Rik	0	0	0	0	0.871777	0.948139	1.88441	1.23477
1700013H16Rik	1.8137	0	1.48473	1.09948	41.8453	26.5479	23.5551	30.6494
1700015F17Rik	10.2776	4.07918	10.3931	8.24998	0	0	0	0
1700015G11Rik	0.604567	0	1.48473	0.696432	0	0	0.942203	0.314068
1700016C15Rik	0	0	1.48473	0.49491	0	0.948139	1.88441	0.944181
1700016D06Rik	0	0	0	0	94.1519	98.6064	88.5671	93.7751
1700016G22Rik	0	0	0	0	0.871777	0.948139	0.942203	0.920706
1700016H13Rik	1.20913	1.35973	0	0.856287	4.35889	9.48139	6.59542	6.8119
1700016K19Rik	65.8978	88.3823	65.3281	73.2027	13.0767	11.3777	11.3064	11.9203
1700016L04Rik	8.46393	6.79864	14.8473	10.0366	0.871777	2.84442	1.88441	1.86687
1700017B05Rik	437.706	443.271	451.358	444.112	1334.69	1418.42	1481.14	1411.42
1700017G19Rik	1.8137	1.35973	0	1.05781	0	0	0	0
1700017J07Rik	0.604567	0	1.48473	0.696432	4.35889	3.79255	2.82661	3.65935
1700017N19Rik	1.20913	1.35973	0	0.856287	0	0	0	0
1700018A04Rik	9.67307	9.5181	8.90838	9.36651	0	2.84442	0.942203	1.26221
1700018B08Rik	0	0	0	0	64.5115	50.2513	67.8386	60.8672
1700018B24Rik	0.604567	0	0	0.201522	20.0509	18.9628	13.1908	17.4015
1700018L02Rik	9.67307	10.8778	14.8473	11.7994	0.871777	0	0.942203	0.60466
1700019A02Rik	45.9471	29.914	40.0877	38.6496	47.076	46.4588	43.3413	45.6254
1700019B03Rik	4.83653	2.71946	2.96946	3.50848	2.61533	0.948139	0.942203	1.50189
1700019B21Rik	0	0	0	0	22.6662	24.6516	22.6129	23.3102
1700019D03Rik	203.739	138.692	169.259	170.563	1189.98	1216.46	1180.58	1195.67
1700019E08Rik	0	0	0	0	0.871777	1.89628	2.82661	1.86489
1700019G17Rik	403.851	379.364	391.969	391.728	124.664	122.31	139.446	128.807
1700019G24Rik	3.6274	5.43891	1.48473	3.51701	0	1.89628	0	0.632092
1700019L03Rik	19.9507	25.8348	17.8168	21.2008	5.23066	4.74069	13.1908	7.72073
1700019N19Rik	0	0	2.96946	0.98982	0	0	0	0
1700020G17Rik	1.8137	0	0	0.604567	4.35889	2.84442	1.88441	3.02924
1700020I14Rik	468.539	477.264	528.564	491.456	689.576	784.111	769.78	747.822
1700020L24Rik	16.3233	10.8778	17.8168	15.006	2.61533	1.89628	0.942203	1.81794
1700020M21Rik	0	0	0	0	1.74355	0.948139	3.76881	2.1535
1700020N01Rik	0	0	0	0	13.9484	16.1184	7.53762	12.5348
1700020N15Rik	0	0	0	0	1.74355	0	0	0.581185
1700020N18Rik	1.20913	0	4.45419	1.88777	0	0	0	0
1700021F05Rik	859.694	927.334	956.166	914.398	1097.57	1129.23	1011.93	1079.58
1700021F07Rik	0.604567	1.35973	4.45419	2.13949	0.871777	0	0	0.290592
1700021K19Rik	1935.82	2126.61	2029.63	2030.69	1000.8	1128.28	1085.42	1071.5
1700021N21Rik	1.20913	0	0	0.403044	0	0.948139	0	0.316046
1700022A21Rik	0	0	0	0	27.0251	28.4442	32.0349	29.168
1700022A22Rik	0	0	0	0	0	0	2.82661	0.942203
1700022H01Rik	1.20913	1.35973	0	0.856287	0	0	0	0
1700023E05Rik	14.5096	14.957	13.3626	14.2764	3.48711	3.79255	3.76881	3.68282
1700023F06Rik	137.841	104.699	111.355	117.965	7.84599	10.4295	12.2486	10.1747
1700023L04Rik	5.4411	10.8778	4.45419	6.92437	3.48711	5.68883	3.76881	4.31492
1700024B18Rik	1.8137	0	1.48473	1.09948	0.871777	0	1.88441	0.918728
1700024F13Rik	9.67307	8.15837	2.96946	6.93363	19.1791	13.2739	15.0752	15.8428
1700024G13Rik	22.369	19.0362	13.3626	18.2559	0	2.84442	0	0.948139
1700024I08Rik	1.20913	0	1.48473	0.897954	0	0	0	0
1700024P16Rik	57.4338	39.4321	50.4808	49.1156	11.3331	13.2739	12.2486	12.2852
1700025F22Rik	0	0	0	0	0.871777	0	0.942203	0.60466
1700025F24Rik	1.20913	1.35973	0	0.856287	0	0	0.942203	0.314068
1700025G04Rik	1683.11	1386.92	1462.46	1510.83	309.481	286.338	374.054	323.291
1700025K24Rik	0.604567	2.71946	0	1.10801	0	0	0	0
1700025N23Rik	1.20913	0	0	0.403044	0	1.89628	1.88441	1.26023
1700026D08Rik	36.8786	40.7918	47.5113	41.7273	1.74355	1.89628	0.942203	1.52734
1700026D11Rik	2.41827	2.71946	2.96946	2.70239	2.61533	0.948139	1.88441	1.81596
1700026F02Rik	0	1.35973	0	0.453243	0	0.948139	0	0.316046
1700026L06Rik	15.7187	14.957	10.3931	13.6896	17.4355	16.1184	22.6129	18.7223
1700027A15Rik	1.20913	0	0	0.403044	0.871777	0.948139	0.942203	0.920706
1700027I24Rik	0.604567	2.71946	1.48473	1.60292	0.871777	0.948139	1.88441	1.23477
1700027J07Rik	0.604567	1.35973	0	0.654765	0.871777	1.89628	1.88441	1.55082
1700028B04Rik	4.23197	5.43891	5.93892	5.20327	41.8453	32.2367	33.9193	36.0004
1700028D13Rik	0	0	1.48473	0.49491	0.871777	0	0	0.290592
1700028E10Rik	13.905	19.0362	17.8168	16.9193	13.0767	11.3777	4.71101	9.72178
1700028I16Rik	0.604567	0	0	0.201522	22.6662	12.3258	15.0752	16.6891
1700028J19Rik	27.8101	21.7556	22.2709	23.9456	17.4355	13.2739	24.4973	18.4023
1700028K03Rik	32.042	17.6765	22.2709	23.9965	3.48711	5.68883	5.65322	4.94305
1700028P14Rik	16.9279	13.5973	19.3015	16.6089	0	0	0	0
1700029F12Rik	0	0	0	0	0.871777	0	1.88441	0.918728
1700029H14Rik	3.02283	4.07918	1.48473	2.86225	0	4.74069	1.88441	2.20837
1700029I15Rik	38.6923	32.6335	46.0266	39.1175	3.48711	2.84442	6.59542	4.30898
1700029J07Rik	90.0804	96.5407	75.7212	87.4474	10.4613	10.4295	11.3064	10.7324
1700029M20Rik	0.604567	0	0	0.201522	6.10244	3.79255	12.2486	7.38121
1700029P11Rik	0	0	0	0	479.477	485.447	420.222	461.716
1700030A11Rik	0.604567	0	0	0.201522	0	0.948139	0	0.316046
1700030C10Rik	0	1.35973	0	0.453243	3449.62	3189.54	3547.39	3395.52
1700030F04Rik	21.1598	24.4751	11.8778	19.1709	3.48711	0	9.42203	4.30305
1700030F18Rik	2.41827	8.15837	7.42365	6.00009	2.61533	11.3777	8.47982	7.49094
1700030J22Rik	166.256	157.728	142.534	155.506	129.023	133.688	113.064	125.258
1700030K09Rik	302.283	296.421	328.125	308.943	591.065	611.549	586.992	596.536
1700030L20Rik	1.20913	0	1.48473	0.897954	0	0	0	0
1700030M09Rik	1.8137	0	0	0.604567	19.1791	15.1702	21.6707	18.6733
1700030N03Rik	1.8137	0	0	0.604567	1.74355	2.84442	0	1.52932
1700030O20Rik	0	0	0	0	0	0.948139	0.942203	0.630114
1700031A10Rik	0	0	0	0	0.871777	0.948139	0.942203	0.920706
1700031M16Rik	1.20913	0	0	0.403044	0	0.948139	0.942203	0.630114
1700034G24Rik	0	0	0	0	0	0	1.88441	0.628135
1700034H15Rik	111.845	107.419	124.717	114.66	54.922	44.5625	49.9367	49.8071
1700034I23Rik	1.20913	2.71946	1.48473	1.80444	0	0	0	0
1700034K08Rik	0	0	0	0	3.48711	0.948139	0.942203	1.79248
1700034P13Rik	1.8137	1.35973	0	1.05781	10.4613	11.3777	8.47982	10.1063
1700037C18Rik	119.704	217.556	218.255	185.172	18.3073	16.1184	19.7863	18.0706
1700037H04Rik	3173.37	3227.99	2913.04	3104.8	2405.23	2702.19	2232.08	2446.5
1700039E15Rik	1.8137	0	1.48473	1.09948	1.74355	1.89628	0.942203	1.52734
1700039E22Rik	0.604567	0	0	0.201522	0	1.89628	0	0.632092
1700040L02Rik	73.1526	57.1086	54.935	61.732	10.4613	2.84442	14.133	9.14626
1700042G15Rik	0	0	0	0	0.871777	6.63697	7.53762	5.01546
1700042O10Rik	2.41827	0	1.48473	1.301	47.9477	53.0958	43.3413	48.1283
1700044C05Rik	0.604567	0	0	0.201522	5.23066	7.58511	9.42203	7.4126
1700045H11Rik	1.20913	0	2.96946	1.39286	0	0.948139	1.88441	0.944181
1700047E10Rik	0.604567	0	2.96946	1.19134	0.871777	4.74069	1.88441	2.49896
1700047M11Rik	384.504	324.975	286.553	332.011	1.74355	1.89628	0.942203	1.52734
1700048O20Rik	262.382	262.427	286.553	270.454	13.9484	17.0665	16.9596	15.9915
1700049E22Rik	0	0	0	0	20.0509	25.5997	34.8615	26.8374
1700049G17Rik	118.495	138.692	172.229	143.139	108.972	93.8657	121.544	108.127
1700051A21Rik	0.604567	1.35973	0	0.654765	0	0	0.942203	0.314068
1700052K11Rik	235.781	296.421	271.706	267.969	95.0237	89.125	66.8964	83.6817
1700052N19Rik	771.427	686.663	696.338	718.143	1284.13	1288.52	1418.96	1330.54
1700054A03Rik	1.8137	0	0	0.604567	0	0	0	0
1700055C04Rik	0.604567	0	0	0.201522	1.74355	2.84442	2.82661	2.47153
1700055N04Rik	0.604567	4.07918	0	1.56125	0	0.948139	0.942203	0.630114
1700056E22Rik	12.0913	9.5181	17.8168	13.1421	12.2049	5.68883	8.47982	8.79118
1700057G04Rik	1.20913	0	0	0.403044	1.74355	0.948139	0	0.897231
1700057H15Rik	7.85937	2.71946	5.93892	5.50591	6.10244	0.948139	4.71101	3.92053
1700057H21Rik	0	0	0	0	67.1268	73.9548	81.0294	74.037
1700060C20Rik	0	1.35973	0	0.453243	2.61533	0.948139	2.82661	2.13003
1700061G19Rik	19.3461	8.15837	10.3931	12.6325	1713.04	1572.01	1660.16	1648.41
1700061I17Rik	0	0	1.48473	0.49491	0.871777	0	0	0.290592
1700063D05Rik	20.5553	20.3959	17.8168	19.5893	0	0.948139	0	0.316046
1700064J06Rik	0	1.35973	0	0.453243	0	0	0.942203	0.314068
1700064M15Rik	1.20913	6.79864	4.45419	4.15399	0	0	0.942203	0.314068
1700065D16Rik	6.65023	16.3167	5.93892	9.6353	0	0.948139	0.942203	0.630114
1700065J11Rik	1.20913	0	0	0.403044	0.871777	0.948139	0	0.606639
1700065J18Rik	1.20913	1.35973	0	0.856287	0	0	0	0
1700066B17Rik	1.20913	0	0	0.403044	5.23066	0.948139	2.82661	3.0018
1700066B19Rik	1.20913	6.79864	7.42365	5.14381	6.97422	5.68883	10.3642	7.67576
1700066J03Rik	1.20913	2.71946	0	1.30953	0	0	0	0
1700066M21Rik	478.817	368.486	430.572	425.958	265.02	262.634	293.025	273.56
1700066N21Rik	0	1.35973	0	0.453243	0.871777	0	0	0.290592
1700066O22Rik	1.8137	2.71946	1.48473	2.00596	0.871777	0	0	0.290592
1700067G17Rik	0	0	0	0	1.74355	0	0	0.581185
1700067K01Rik	5.4411	0	2.96946	2.80352	15.692	31.2886	23.5551	23.5119
1700069L16Rik	7.85937	4.07918	7.42365	6.45407	11.3331	11.3777	15.0752	12.5953
1700080E11Rik	0	0	0	0	0	1.89628	0	0.632092
1700080O16Rik	0	0	0	0	3.48711	4.74069	4.71101	4.31294
1700084C01Rik	450.402	460.948	446.904	452.751	2.61533	5.68883	4.71101	4.33839
1700084E18Rik	7.85937	5.43891	4.45419	5.91749	6.10244	10.4295	4.71101	7.08099
1700084F23Rik	3.02283	0	2.96946	1.99743	2.61533	0.948139	2.82661	2.13003
1700084J12Rik	0.604567	0	0	0.201522	3.48711	1.89628	0	1.79446
1700086L19Rik	195.275	153.649	148.473	165.799	0	0	0	0
1700086O06Rik	196.484	203.959	185.591	195.345	72.3575	71.1104	92.3359	78.6013
1700088E04Rik	177.138	221.636	187.076	195.283	14.8202	18.0146	19.7863	17.5404
1700091H14Rik	0	0	0	0	1.74355	1.89628	3.76881	2.46955
1700092C02Rik	0	0	1.48473	0.49491	0.871777	0	0	0.290592
1700092K14Rik	0.604567	1.35973	2.96946	1.64458	0	0	0	0
1700092M07Rik	1.8137	4.07918	0	1.96429	13.9484	14.2221	7.53762	11.9027
1700093K21Rik	11.4868	19.0362	10.3931	13.6387	0	0.948139	0	0.316046
1700094D03Rik	287.774	195.801	194.5	226.025	129.023	93.8657	149.81	124.233
1700094J05Rik	1.20913	1.35973	4.45419	2.34102	0.871777	0	0.942203	0.60466
1700095B10Rik	0	0	1.48473	0.49491	5.23066	4.74069	6.59542	5.52226
1700096J18Rik	0	0	2.96946	0.98982	0.871777	0	0	0.290592
1700096K18Rik	70.1297	95.181	80.1754	81.8287	46.2042	51.1995	42.3991	46.6009
1700097N02Rik	1.20913	0	0	0.403044	832.547	785.059	733.976	783.861
1700101E01Rik	23.5781	40.7918	14.8473	26.4057	346.967	354.604	326.944	342.838
1700101I11Rik	37.4831	46.2307	32.6641	38.7926	0	0	0.942203	0.314068
1700102H20Rik	13.3005	12.2376	10.3931	11.977	13.0767	9.48139	8.47982	10.346
1700102P08Rik	61.0612	35.3529	63.8434	53.4192	38.3582	40.77	37.6881	38.9388
1700104L18Rik	6.04567	9.5181	2.96946	6.17774	0	0	0	0
1700105P06Rik	4.23197	1.35973	1.48473	2.35881	2.61533	1.89628	1.88441	2.132
1700106J16Rik	0.604567	1.35973	1.48473	1.14967	3.48711	5.68883	0.942203	3.37271
1700108F19Rik	4.83653	4.07918	7.42365	5.44646	74.9728	62.5771	65.012	67.5207
1700109G14Rik	0.604567	1.35973	0	0.654765	0.871777	1.89628	0.942203	1.23675
1700109H08Rik	204.344	146.851	157.381	169.525	125.536	92.9176	152.637	123.697
1700110C19Rik	49.5745	43.5113	43.0572	45.381	7.84599	7.58511	4.71101	6.71404
1700110I01Rik	0	1.35973	1.48473	0.948152	0	0.948139	1.88441	0.944181
1700110K17Rik	0.604567	2.71946	0	1.10801	9.58955	14.2221	20.7285	14.8467
1700111N16Rik	1.8137	2.71946	0	1.51105	7.84599	7.58511	7.53762	7.65624
1700112E06Rik	90.0804	70.7059	83.1449	81.3104	10.4613	13.2739	10.3642	11.3665
1700112H15Rik	0	1.35973	0	0.453243	0.871777	0.948139	0	0.606639
1700113A16Rik	46.5516	55.7488	48.9961	50.4322	13.0767	23.7035	11.3064	16.0289
1700113H08Rik	4.83653	6.79864	4.45419	5.36312	1.74355	0	1.88441	1.20932
1700120C14Rik	46.5516	42.1516	35.6335	41.4456	8.71777	9.48139	10.3642	9.52113
1700120K04Rik	1.8137	1.35973	0	1.05781	0	0	0	0
1700121N20Rik	0	1.35973	0	0.453243	0	0.948139	0	0.316046
1700123I01Rik	6.65023	2.71946	4.45419	4.60796	210.098	162.132	182.787	185.006
1700123K08Rik	4.23197	4.07918	4.45419	4.25511	0	0	0	0
1700123L14Rik	0.604567	1.35973	0	0.654765	0	0	0	0
1700123M08Rik	68.9206	69.3461	60.8739	66.3802	15.692	11.3777	16.9596	14.6764
1700123O12Rik	6.04567	1.35973	7.42365	4.94301	6.10244	5.68883	6.59542	6.1289
1700123O20Rik	414.733	375.285	388.999	393.006	945.006	884.613	790.508	873.376
1700124L16Rik	24.1827	21.7556	17.8168	21.2517	2.61533	0.948139	0.942203	1.50189
1700125G02Rik	3.6274	1.35973	1.48473	2.15729	0	0	0.942203	0.314068
1700125G22Rik	0	0	2.96946	0.98982	0	1.89628	0.942203	0.94616
1700125H03Rik	1.20913	0	0	0.403044	0	0	0	0
1700125H20Rik	20.5553	23.1154	16.332	20.0009	11.3331	13.2739	9.42203	11.343
1700126H18Rik	0.604567	0	1.48473	0.696432	3.48711	1.89628	4.71101	3.3648
1700128A07Rik	0	0	0	0	1.74355	0	0	0.581185
1700128F08Rik	0.604567	0	0	0.201522	1.74355	0.948139	0	0.897231
1810006J02Rik	0.604567	1.35973	0	0.654765	0.871777	0.948139	0	0.606639
1810007D17Rik	1.8137	0	4.45419	2.0893	1.74355	0	4.71101	2.15152
1810010H24Rik	137.841	126.455	115.809	126.702	21.7944	32.2367	34.8615	29.6309
1810011H11Rik	19.9507	23.1154	25.2404	22.7688	0	0	0.942203	0.314068
1810011O10Rik	28.4146	24.4751	38.603	30.4976	0.871777	1.89628	4.71101	2.49302
1810012K16Rik	6.65023	5.43891	10.3931	7.49408	2.61533	0	1.88441	1.49991
1810013L24Rik	2121.42	1619.44	1814.34	1851.73	1552.64	1666.83	1706.33	1641.93
1810014B01Rik	86.453	84.3031	71.267	80.6744	116.818	113.777	95.1625	108.586
1810019D21Rik	0.604567	2.71946	2.96946	2.09783	22.6662	24.6516	22.6129	23.3102
1810020O05Rik	37.4831	27.1946	29.6946	31.4574	3.48711	0	0.942203	1.47644
1810021B22Rik	61.6658	59.828	68.2976	63.2638	6.10244	4.74069	4.71101	5.18472
1810022K09Rik	389.341	308.658	353.366	350.455	347.839	432.351	377.823	386.005
1810024B03Rik	44.1334	29.914	29.6946	34.5807	61.8962	89.125	76.3184	75.7799
1810026B05Rik	604.567	533.013	653.281	596.954	687.832	694.986	672.733	685.184
1810026J23Rik	1773.19	2015.12	1965.78	1918.03	1451.51	1517.02	1345.47	1438
1810030O07Rik	603.962	485.423	530.048	539.811	1180.39	1122.6	1166.45	1156.48
1810032O08Rik	145.701	142.771	164.805	151.092	1637.2	1753.11	1375.62	1588.64
1810034E14Rik	6.04567	2.71946	0	2.92171	20.0509	7.58511	16.0174	14.5511
1810037I17Rik	1007.81	1089.14	1171.45	1089.47	1539.56	1712.34	1450.05	1567.32
1810041L15Rik	1198.86	1302.62	1308.05	1269.84	9.58955	17.0665	15.0752	13.9104
1810043G02Rik	1493.28	1434.51	1432.76	1453.52	271.123	257.894	256.279	261.765
1810043H04Rik	993.908	1129.93	1199.66	1107.83	851.726	998.39	780.144	876.753
1810044D09Rik	24.7872	16.3167	23.7557	21.6199	10.4613	7.58511	9.42203	9.15615
1810046K07Rik	0.604567	0	0	0.201522	0	0.948139	0	0.316046
1810055G02Rik	577.361	477.264	565.682	540.103	800.291	868.495	846.098	838.295
1810058I24Rik	706.739	533.013	582.014	607.255	1618.02	1664.93	1576.31	1619.75
1810062G17Rik	6.04567	2.71946	5.93892	4.90135	0	0.948139	0	0.316046
1810062O18Rik	40.506	32.6335	34.1488	35.7627	5.23066	6.63697	3.76881	5.21215
1810064F22Rik	0	1.35973	1.48473	0.948152	0	0	0	0
1810065E05Rik	1.20913	0	0	0.403044	0	0	0	0
2010010A06Rik	0.604567	0	0	0.201522	11.3331	9.48139	6.59542	9.13664
2010012O05Rik	871.785	728.814	678.521	759.707	218.816	233.242	187.498	213.186
2010016I18Rik	0.604567	1.35973	1.48473	1.14967	0	0	0	0
2010107E04Rik	3694.51	2711.3	2907.1	3104.3	1819.4	1615.63	1719.52	1718.18
2010107G12Rik	13.905	12.2376	17.8168	14.6531	13.9484	20.859	15.0752	16.6276
2010107G23Rik	1217.6	1467.15	1557.48	1414.08	402.761	419.077	353.326	391.721
2010109A12Rik	8.46393	10.8778	7.42365	8.9218	1.74355	0	0	0.581185
2010109I03Rik	1.8137	0	1.48473	1.09948	0	0	0	0
2010111I01Rik	1980.56	1733.65	1965.78	1893.33	1712.17	1618.47	1585.73	1638.79
2010204K13Rik	409.292	323.615	316.247	349.718	169.125	178.25	158.29	168.555
2010300C02Rik	4455.05	5510.98	5169.83	5045.29	28.7686	33.1848	38.6303	33.5279
2010308F09Rik	16.9279	13.5973	10.3931	13.6394	1.74355	3.79255	2.82661	2.78757
2010310C07Rik	1.8137	5.43891	2.96946	3.40736	0	0.948139	0	0.316046
2010315B03Rik	123.936	93.8212	135.11	117.623	24.4098	28.4442	27.3239	26.7259
2010320M18Rik	272.66	387.522	348.911	336.365	210.098	221.864	218.591	216.851
2200002D01Rik	2.41827	10.8778	8.90838	7.40149	138.613	137.48	107.411	127.835
2200002J24Rik	0	0	0	0	0.871777	1.89628	0.942203	1.23675
2210011C24Rik	33.2512	67.9864	69.7823	57.0066	224.919	273.064	220.475	239.486
2210013O21Rik	827.047	640.432	668.128	711.869	254.559	255.049	284.545	264.718
2210015D19Rik	839.743	833.513	861.143	844.8	500.4	513.891	462.622	492.304
2210016F16Rik	409.896	492.222	507.778	469.965	1171.67	1232.58	1037.37	1147.2
2210016L21Rik	5516.07	7299.02	7095.52	6636.87	1987.65	1945.58	1615.88	1849.7
2210018M11Rik	1928.57	1468.51	1475.82	1624.3	1063.57	1008.82	1222.98	1098.46
2210019I11Rik	0.604567	1.35973	0	0.654765	0.871777	4.74069	5.65322	3.75523
2210039B01Rik	0.604567	0	0	0.201522	0	0	0.942203	0.314068
2210404O09Rik	114.263	81.5837	93.538	96.4616	152.561	144.117	170.539	155.739
2210406O10Rik	58.643	66.6267	71.267	65.5122	4.35889	5.68883	6.59542	5.54771
2210408F21Rik	574.943	416.077	391.969	460.996	5.23066	4.74069	4.71101	4.89412
2210408I21Rik	418.36	293.701	357.82	356.627	97.639	86.2806	98.9313	94.2836
2210409D07Rik	1.20913	1.35973	2.96946	1.84611	0	0	0	0
2210409E12Rik	0	0	0	0	842.137	716.793	820.659	793.196
2210417A02Rik	0	0	0	0	7.84599	6.63697	7.53762	7.3402
2210420H20Rik	0.604567	0	0	0.201522	2.61533	1.89628	2.82661	2.44607
2300002M23Rik	0	0	0	0	42.7171	58.7846	51.8212	51.1076
2300009A05Rik	442.543	406.559	439.48	429.527	52.3066	66.3697	79.145	65.9405
2310001H17Rik	18.7416	14.957	16.332	16.6769	5.23066	4.74069	4.71101	4.89412
2310001K24Rik	0	0	0	0	0	0.948139	0.942203	0.630114
2310002D06Rik	3.6274	1.35973	2.96946	2.6522	3.48711	1.89628	4.71101	3.3648
2310002F09Rik	18.7416	17.6765	11.8778	16.0986	0.871777	0.948139	2.82661	1.54884
2310003H01Rik	549.551	512.617	498.869	520.346	708.755	775.577	697.23	727.187
2310007B03Rik	0.604567	1.35973	2.96946	1.64458	0.871777	0	0	0.290592
2310007L24Rik	11.4868	13.5973	20.7862	15.2901	0	0	0	0
2310008N11Rik	1.20913	0	0	0.403044	0.871777	0	0.942203	0.60466
2310009A05Rik	308.934	329.054	347.427	328.471	352.198	284.442	301.505	312.715
2310009B15Rik	220.062	203.959	200.438	208.153	234.508	213.331	198.805	215.548
2310010J17Rik	87.0576	104.699	93.538	95.0982	46.2042	64.4734	41.4569	50.7115
2310011J03Rik	1282.89	1594.96	1602.02	1493.29	1128.08	1143.46	963.873	1078.47
2310014L17Rik	19.9507	17.6765	20.7862	19.4711	76.7164	75.8511	80.0872	77.5516
2310015A10Rik	229.131	314.097	314.763	285.997	127.279	119.465	98.9313	115.225
2310015B20Rik	81.0119	58.4683	43.0572	60.8458	6.10244	2.84442	3.76881	4.23856
2310015D24Rik	6.65023	1.35973	5.93892	4.64963	0.871777	0.948139	0.942203	0.920706
2310016D03Rik	2.41827	1.35973	0	1.25933	0	0	0	0
2310020H05Rik	0.604567	1.35973	1.48473	1.14967	0	0	0.942203	0.314068
2310022A10Rik	1049.53	1044.27	973.983	1022.59	2162.01	2222.44	2169.89	2184.78
2310022B05Rik	3004.7	3275.58	3018.46	3099.58	1360.84	1504.7	1533.91	1466.48
2310030A07Rik	0	0	0	0	5.23066	1.89628	3.76881	3.63192
2310030G06Rik	45.9471	27.1946	37.1182	36.7533	92.4084	94.8139	84.7982	90.6735
2310033P09Rik	707.343	742.411	776.514	742.089	1076.64	1119.75	906.399	1034.27
2310034G01Rik	17.5324	28.5543	25.2404	23.7757	9.58955	18.0146	14.133	13.9124
2310034O05Rik	5.4411	0	4.45419	3.29843	8.71777	9.48139	12.2486	10.1493
2310035C23Rik	1169.23	970.846	1009.62	1049.9	1539.56	1537.88	1504.7	1527.38
2310036O22Rik	1952.15	2705.86	3027.36	2561.79	3495.83	3912.97	3064.04	3490.95
2310039H08Rik	146.91	195.801	158.866	167.192	259.79	301.508	230.84	264.046
2310039L15Rik	1.20913	0	1.48473	0.897954	47.9477	51.1995	43.3413	47.4962
2310040G24Rik	66.5023	78.8642	62.3586	69.2417	41.8453	34.133	37.6881	37.8888
2310043O21Rik	1.8137	1.35973	0	1.05781	0.871777	0	0	0.290592
2310045N01Rik	883.877	852.549	875.99	870.805	650.346	567.935	522.923	580.401
2310047M10Rik	718.83	1233.27	1275.38	1075.83	275.482	337.537	262.875	291.964
2310057M21Rik	467.33	511.258	461.751	480.113	563.168	585.95	588.877	579.331
2310061I04Rik	1389.9	1291.74	1345.17	1342.27	571.886	593.535	598.299	587.906
2310061J03Rik	133.609	229.794	234.587	199.33	104.613	126.102	73.4918	101.403
2310065F04Rik	3.02283	1.35973	2.96946	2.45067	0	0	0	0
2310067B10Rik	1232.11	1227.83	1227.87	1229.27	1537.81	1654.5	1852.37	1681.56
2310068J16Rik	11.4868	19.0362	16.332	15.6183	6.97422	13.2739	11.3064	10.5182
2310069B03Rik	0	1.35973	1.48473	0.948152	1.74355	5.68883	5.65322	4.36187
2310069G16Rik	107.008	85.6629	77.2059	89.959	0	0.948139	0	0.316046
2410002F23Rik	1465.47	1637.11	1655.47	1586.02	2322.41	2110.56	2165.18	2199.38
2410003L11Rik	4.23197	1.35973	2.96946	2.85372	628.551	619.134	630.334	626.006
2410004B18Rik	1030.79	1061.95	1076.43	1056.39	1133.31	1212.67	1053.38	1133.12
2410004I01Rik	17.5324	14.957	13.3626	15.284	3.48711	7.58511	4.71101	5.26108
2410004N09Rik	326.466	353.529	348.911	342.969	2975.38	3264.44	2520.39	2920.07
2410004P03Rik	45.3425	87.0226	48.9961	60.4537	10.4613	19.9109	15.0752	15.1492
2410006H16Rik	948.565	1029.31	1094.25	1024.04	13156.9	14223	11796.4	13058.8
2410007B07Rik	1.20913	1.35973	0	0.856287	1811.55	1750.26	1703.5	1755.11
2410012M07Rik	0	1.35973	1.48473	0.948152	205.739	237.035	206.342	216.372
2410015M20Rik	2536.16	2832.31	3175.84	2848.1	2461.03	2444.3	2143.51	2349.61
2410016O06Rik	492.117	561.568	593.892	549.192	1431.46	1671.57	1393.52	1498.85
2410017I17Rik	8.46393	21.7556	19.3015	16.507	1.74355	0.948139	0.942203	1.2113
2410018L13Rik	4.23197	5.43891	4.45419	4.70836	29.6404	17.0665	26.3817	24.3629
2410021H03Rik	0	0	0	0	40.1017	29.3923	44.2835	37.9259
2410088K16Rik	0	0	1.48473	0.49491	15.692	18.0146	20.7285	18.145
2410089E03Rik	1705.48	1399.16	1290.23	1464.96	1170.8	1175.69	1368.08	1238.19
2410114N07Rik	0	0	0	0	6.10244	2.84442	6.59542	5.18076
2410124H12Rik	10.2776	2.71946	8.90838	7.30182	75.8446	89.125	82.9138	82.6278
2410127L17Rik	184.997	176.765	152.927	171.563	1196.08	1023.99	1268.2	1162.76
2410131K14Rik	745.431	751.93	791.361	762.907	530.041	531.906	503.136	521.694
2410137M14Rik	3.02283	5.43891	8.90838	5.79004	313.84	314.782	301.505	310.042
2410141K09Rik	0	0	0	0	1314.64	1092.26	1295.53	1234.14
2500002B13Rik	21.7644	17.6765	28.2099	22.5502	326.045	337.537	358.979	340.854
2500004C02Rik	178.347	148.21	169.259	165.272	86.3059	57.8365	72.5496	72.2307
2510002D24Rik	841.557	702.979	797.3	780.612	496.913	500.617	507.847	501.792
2510003E04Rik	4349.25	5007.88	4632.36	4663.16	1621.51	1730.35	1486.8	1612.88
2510009E07Rik	1004.79	1128.57	1140.27	1091.21	458.555	519.58	530.46	502.865
2510039O18Rik	923.778	1061.95	1024.46	1003.4	3105.27	3688.26	3197.84	3330.46
2610001J05Rik	734.549	662.187	662.189	686.308	433.273	410.544	427.76	423.859
2610002J02Rik	1111.19	980.364	1083.85	1058.47	576.245	541.387	489.003	535.545
2610002M06Rik	925.592	832.153	764.636	840.794	149.946	131.791	135.677	139.138
2610005L07Rik	120.913	122.376	129.171	124.153	616.346	491.136	592.646	566.709
2610008E11Rik	752.686	742.411	810.662	768.586	210.97	206.694	184.672	200.779
2610015P09Rik	246.059	240.672	216.771	234.5	647.73	673.178	696.288	672.399
2610016A17Rik	0	1.35973	0	0.453243	0.871777	0	0	0.290592
2610020C07Rik	59.2475	47.5905	38.603	48.4803	67.1268	77.7474	84.7982	76.5575
2610020H08Rik	41.7151	35.3529	32.6641	36.5774	311.224	314.782	345.788	323.932
2610027K06Rik	3.6274	5.43891	4.45419	4.50683	0.871777	0	0	0.290592
2610028E06Rik	16.3233	24.4751	14.8473	18.5486	20.9227	20.859	18.8441	20.2086
2610028H24Rik	3.02283	8.15837	1.48473	4.22198	11.3331	2.84442	5.65322	6.61025
2610034B18Rik	439.52	545.251	540.442	508.404	180.458	195.317	196.92	190.898
2610035D17Rik	410.501	322.256	378.606	370.454	244.969	257.894	242.146	248.336
2610035F20Rik	35.0649	29.914	23.7557	29.5782	3.48711	4.74069	3.76881	3.99887
2610037D02Rik	0	0	0	0	6.10244	5.68883	7.53762	6.44296
2610044O15Rik8	284.751	299.14	338.518	307.47	413.222	433.299	425.876	424.132
2610100L16Rik	713.993	641.792	726.033	693.939	0.871777	1.89628	0	0.922685
2610203C20Rik	463.703	379.364	423.148	422.072	0.871777	0.948139	3.76881	1.86291
2610203C22Rik	10.8822	12.2376	11.8778	11.6659	0	0.948139	0.942203	0.630114
2610206C17Rik	3.6274	6.79864	2.96946	4.46517	3.48711	4.74069	0	2.7426
2610301B20Rik	1238.15	974.925	902.716	1038.6	585.834	598.275	585.108	589.739
2610305D13Rik	7.85937	2.71946	7.42365	6.00082	928.443	767.044	920.532	872.006
2610306M01Rik	295.029	266.507	296.946	286.16	23.538	32.2367	22.6129	26.1292
2610307P16Rik	26.6009	25.8348	32.6641	28.3666	11.3331	7.58511	18.8441	12.5874
2610316D01Rik	169.883	145.491	155.897	157.09	0	0	1.88441	0.628135
2610318N02Rik	19.3461	17.6765	25.2404	20.7543	1664.22	1657.35	1433.09	1584.89
2610507B11Rik	4989.49	5512.34	5399.96	5300.6	10237.3	10615.4	11174.5	10675.7
2610507I01Rik	65.8978	42.1516	47.5113	51.8536	6.10244	9.48139	14.133	9.90562
2610524H06Rik	419.569	458.228	458.781	445.526	686.089	627.668	594.53	636.095
2610528A11Rik	10.8822	5.43891	10.3931	8.90474	4.35889	5.68883	3.76881	4.60551
2610528J11Rik	0.604567	0	0	0.201522	0.871777	3.79255	2.82661	2.49698
2700029M09Rik	1749.01	1498.42	1469.88	1572.44	1721.76	1640.28	1709.16	1690.4
2700038G22Rik	50.179	50.3099	35.6335	45.3742	224.047	218.072	237.435	226.518
2700046A07Rik	29.6238	54.3891	62.3586	48.7905	5.23066	5.68883	5.65322	5.52424
2700046G09Rik	119.1	126.455	139.565	128.373	46.2042	45.5107	26.3817	39.3655
2700049A03Rik	287.169	225.715	252.404	255.096	1170.8	1100.79	1397.29	1222.96
2700054A10Rik	116.077	96.5407	109.87	107.496	26.1533	20.859	28.2661	25.0928
2700060E02Rik	2067.62	1604.48	1643.6	1771.9	4558.52	3904.43	4121.19	4194.72
2700062C07Rik	417.756	345.371	348.911	370.679	414.094	398.218	358.037	390.116
2700069I18Rik	32.6466	32.6335	26.7251	30.6684	0	0	0	0
2700070H01Rik	52.5973	32.6335	43.0572	42.7626	8.71777	6.63697	3.76881	6.37452
2700081O15Rik	804.074	989.882	1034.86	942.937	1301.56	1396.61	1297.41	1331.86
2700089E24Rik	2656.47	2505.98	2550.77	2571.07	317.327	299.612	290.198	302.379
2700089I24Rik	1.20913	1.35973	0	0.856287	0	0	0	0
2700094K13Rik	969.725	947.73	798.785	905.413	2843.74	2948.71	2662.67	2818.37
2700097O09Rik	335.535	184.923	234.587	251.682	734.908	706.363	840.445	760.572
2700099C18Rik	10.2776	10.8778	13.3626	11.506	782.856	693.089	731.149	735.698
2810001G20Rik	451.611	463.667	473.629	462.969	73.2293	72.0585	62.1854	69.1577
2810002D19Rik	51.9927	54.3891	47.5113	51.2977	46.2042	37.9255	52.7634	45.631
2810004N23Rik	325.861	357.608	397.908	360.459	2738.25	2587.47	2647.59	2657.77
2810006K23Rik	388.736	361.688	381.576	377.333	334.762	302.456	335.424	324.214
2810008D09Rik	846.998	968.126	1146.21	987.112	956.34	1063.81	861.173	960.441
2810013P06Rik	597.916	518.056	524.11	546.694	193.535	225.657	222.36	213.85
2810021J22Rik	342.789	357.608	366.728	355.709	508.246	463.64	479.581	483.822
2810025M15Rik	495.745	384.803	347.427	409.325	2146.32	1914.29	1900.42	1987.01
2810029C07Rik	230.34	274.665	253.889	252.965	13.9484	12.3258	15.0752	13.7832
2810032G03Rik	209.785	182.204	201.923	197.97	3.48711	0.948139	0.942203	1.79248
2810049E08Rik	58.0384	78.8642	60.8739	65.9255	0	0	0.942203	0.314068
2810403A07Rik	1323.4	1150.33	1217.48	1230.4	2209.96	2158.91	2477.99	2282.29
2810403D21Rik	25.9964	23.1154	16.332	21.8146	29.6404	23.7035	29.2083	27.5174
2810404M03Rik	2.41827	2.71946	0	1.71257	0	0.948139	1.88441	0.944181
2810405F15Rik	4.23197	1.35973	5.93892	3.84354	0	0	0	0
2810408A11Rik	10.8822	21.7556	23.7557	18.7978	271.994	242.723	207.285	240.668
2810408I11Rik	15.1142	4.07918	0	6.39778	193.535	184.887	197.863	192.095
2810408M09Rik	437.102	493.581	472.144	467.609	494.298	511.047	476.755	494.033
2810410L24Rik	359.113	462.307	420.178	413.866	88.0495	99.5545	105.527	97.7103
2810417H13Rik	12.6959	4.07918	5.93892	7.57133	862.188	687.4	737.745	762.444
2810428I15Rik	2338.46	2749.37	2718.54	2602.12	2493.28	2693.66	2058.71	2415.22
2810429I04Rik	50.179	16.3167	56.4197	40.9718	253.687	219.02	245.915	239.541
2810433D01Rik	9.0685	19.0362	1.48473	9.86314	0	0.948139	0	0.316046
2810442N19Rik	0.604567	1.35973	1.48473	1.14967	0	0	0.942203	0.314068
2810454H06Rik	25.9964	20.3959	7.42365	17.9386	21.7944	21.8072	23.5551	22.3856
2810459M11Rik	292.006	339.932	342.973	324.97	4.35889	0	6.59542	3.65144
2810468N07Rik	1194.02	1494.34	1478.79	1389.05	20.9227	9.48139	23.5551	17.9864
2810471M01Rik	0.604567	1.35973	2.96946	1.64458	0	0	0	0
2810474O19Rik	337.953	261.068	276.16	291.727	2440.1	2318.2	2690.93	2483.08
2900005J15Rik	33.8557	23.1154	19.3015	25.4242	0.871777	4.74069	3.76881	3.12709
2900009J06Rik	42.3197	43.5113	29.6946	38.5085	35.7429	21.8072	45.2257	34.2586
2900011O08Rik	6624.24	6314.58	5829.05	6255.95	755.831	621.979	746.225	708.011
2900026A02Rik	1226.06	1008.92	972.498	1069.16	620.705	664.645	682.155	655.835
2900041M22Rik	10.8822	17.6765	16.332	14.9636	130.767	131.791	102.7	121.753
2900052N01Rik	2681.86	3132.81	2507.71	2774.13	5.23066	3.79255	4.71101	4.57808
2900055J20Rik	45.9471	6.79864	16.332	23.0259	0.871777	0	1.88441	0.918728
2900060B14Rik	10.2776	8.15837	8.90838	9.11479	0.871777	2.84442	1.88441	1.86687
2900076A07Rik	415.337	361.688	332.579	369.868	256.302	197.213	209.169	220.895
2900079G21Rik	253.313	246.111	212.316	237.247	0	0	0.942203	0.314068
2900092C05Rik	2.41827	1.35973	0	1.25933	0.871777	0.948139	0.942203	0.920706
2900092D14Rik	221.271	163.167	182.622	189.02	0	0	0	0
2900097C17Rik	8843.6	8571.72	9079.12	8831.48	609.372	617.238	668.964	631.858
3000002C10Rik	92.4987	93.8212	68.2976	84.8725	48.8195	39.8218	52.7634	47.1349
3010001F23Rik	212.203	150.93	200.438	187.857	8.71777	3.79255	10.3642	7.62485
3010026O09Rik	480.026	500.38	449.873	476.76	1135.05	1151.04	958.22	1081.44
3010033K07Rik	0.604567	0	1.48473	0.696432	0	0	0.942203	0.314068
3100003L05Rik	7.85937	8.15837	10.3931	8.80361	0	0	1.88441	0.628135
3110002H16Rik	1067.66	921.896	923.502	971.021	977.262	944.346	1010.98	977.531
3110007F17Rik	11.4868	10.8778	17.8168	13.3938	0	0	0	0
3110009E18Rik	120.309	101.98	96.5074	106.265	150.817	131.791	109.296	130.635
3110009F21Rik	1.20913	1.35973	0	0.856287	0	0	0	0
3110015C05Rik	1.8137	0	0	0.604567	0	0	0	0
3110021A11Rik	1.20913	0	5.93892	2.38268	2.61533	0.948139	2.82661	2.13003
3110021N24Rik	19.3461	10.8778	17.8168	16.0136	1.74355	0.948139	0.942203	1.2113
3110035E14Rik	5629.73	5535.45	4635.33	5266.83	0	0	0	0
3110039I08Rik	50.7836	40.7918	28.2099	39.9284	0	0	0	0
3110039M20Rik	131.191	110.138	114.324	118.551	0	0	0	0
3110040N11Rik	301.074	365.767	322.186	329.676	422.812	437.092	395.725	418.543
3110043O21Rik	767.195	639.072	691.884	699.384	524.81	548.972	565.322	546.368
3110045C21Rik	4.83653	8.15837	5.93892	6.31127	1.74355	0	1.88441	1.20932
3110052M02Rik	672.883	508.538	568.651	583.357	69.7422	69.2141	65.9542	68.3035
3110056K07Rik	724.271	533.013	580.529	612.605	123.792	124.206	179.961	142.653
3110057O12Rik	309.538	252.909	264.282	275.576	86.3059	80.5918	107.411	91.4363
3110062M04Rik	191.648	231.154	195.984	206.262	172.612	147.91	130.024	150.182
3110070M22Rik	4.83653	4.07918	8.90838	5.94137	1.74355	2.84442	1.88441	2.15746
3110079O15Rik	30.2283	17.6765	25.2404	24.3817	1.74355	0.948139	0.942203	1.2113
3110082I17Rik	394.178	344.011	348.911	362.367	1321.61	1407.99	1169.27	1299.62
3110082J24Rik	86.453	69.3461	80.1754	78.6582	0	0	0	0
3110099E03Rik	1.20913	2.71946	4.45419	2.79426	0	0	0	0
3300002I08Rik	162.024	191.722	195.984	183.243	170.868	176.354	191.267	179.496
3300002P13Rik	32.6466	23.1154	20.7862	25.5161	0	1.89628	1.88441	1.26023
3300005D01Rik	3.6274	1.35973	0	1.66238	0	0.948139	0	0.316046
3425401B19Rik	6.65023	8.15837	7.42365	7.41075	0.871777	0	1.88441	0.918728
3632451O06Rik	1002.98	962.687	923.502	963.055	766.292	770.837	854.578	797.236
3632454L22Rik	27.2055	17.6765	32.6641	25.8487	1.74355	0.948139	0.942203	1.2113
3830403N18Rik	3.6274	5.43891	5.93892	5.00174	21.7944	18.9628	25.4395	22.0656
3830406C13Rik	615.449	474.545	497.384	529.126	202.252	205.746	206.342	204.78
3830408C21Rik	113.659	77.5045	100.962	97.3749	49.6913	48.3551	46.1679	48.0714
3830417A13Rik	0.604567	0	0	0.201522	6.97422	2.84442	6.59542	5.47135
3830432H09Rik	1.20913	1.35973	2.96946	1.84611	17.4355	8.53325	17.9019	14.6235
3930402G23Rik	6.04567	5.43891	1.48473	4.3231	0	0	0	0
4430402I18Rik	88.8713	92.4615	59.3892	80.2407	7.84599	6.63697	6.59542	7.02613
4631405J19Rik	5.4411	10.8778	4.45419	6.92437	1.74355	0	0	0.581185
4632415L05Rik	406.269	439.192	388.999	411.487	213.585	223.761	188.441	208.596
4632427E13Rik	10.8822	14.957	16.332	14.0571	13.0767	18.0146	11.3064	14.1326
4632428C04Rik	47.1562	70.7059	59.3892	59.0837	17.4355	34.133	22.6129	24.7271
4632428N05Rik	650.514	769.606	786.907	735.675	10.4613	16.1184	23.5551	16.7116
4732416N19Rik	37.4831	38.0724	59.3892	44.9816	34.8711	37.9255	35.8037	36.2001
4732456N10Rik	0.604567	2.71946	2.96946	2.09783	0	0	0	0
4732471J01Rik	424.406	380.724	383.06	396.063	336.506	293.923	374.997	335.142
4732490B19Rik	0	0	0	0	1.74355	7.58511	1.88441	3.73769
4732491K20Rik	120.913	141.412	136.595	132.973	14.8202	15.1702	11.3064	13.7656
4831440E17Rik	87.6622	78.8642	68.2976	78.2747	19.1791	15.1702	21.6707	18.6733
4833403I15Rik	2.41827	1.35973	1.48473	1.75424	12.2049	9.48139	29.2083	16.9649
4833411C07Rik	6.65023	2.71946	5.93892	5.10287	0.871777	0	0	0.290592
4833412C05Rik	4.83653	1.35973	8.90838	5.03488	0	0	0	0
4833415N18Rik	68.9206	51.6697	63.8434	61.4779	0	0	0.942203	0.314068
4833417C18Rik	29.0192	23.1154	26.7251	26.2866	53.1784	39.8218	47.1101	46.7035
4833418N02Rik	33.8557	25.8348	35.6335	31.7747	6.97422	6.63697	5.65322	6.42147
4833419F23Rik	7.2548	8.15837	4.45419	6.62245	13.9484	12.3258	13.1908	13.155
4833420G17Rik	360.926	364.407	348.911	358.082	713.114	722.482	709.479	715.025
4833422C13Rik	116.681	103.339	75.7212	98.5806	0.871777	0	0	0.290592
4833422M21Rik	24.7872	27.1946	13.3626	21.7815	3.48711	1.89628	1.88441	2.4226
4833423E24Rik	22.369	21.7556	13.3626	19.1624	0	0	0	0
4833427G06Rik	18.7416	12.2376	4.45419	11.8111	0	0.948139	0.942203	0.630114
4833428L15Rik	1.20913	4.07918	2.96946	2.75259	11.3331	4.74069	5.65322	7.24234
4833439L19Rik	3537.92	2734.41	2703.69	2992.01	1652.89	1613.73	1788.3	1684.97
4921504A21Rik	67.7115	58.4683	72.7517	66.3105	1.74355	2.84442	1.88441	2.15746
4921504E06Rik	1.8137	1.35973	1.48473	1.55272	0	0	3.76881	1.25627
4921507P07Rik	28.4146	10.8778	22.2709	20.5211	4.35889	3.79255	4.71101	4.28748
4921508D12Rik	1.20913	0	0	0.403044	0	0	0	0
4921509C19Rik	0.604567	0	0	0.201522	4.35889	3.79255	2.82661	3.65935
4921509O07Rik	1.20913	2.71946	0	1.30953	9.58955	6.63697	5.65322	7.29325
4921511C10Rik	4.83653	4.07918	8.90838	5.94137	1.74355	0.948139	0.942203	1.2113
4921515E04Rik	7.2548	2.71946	0	3.32475	0.871777	2.84442	4.71101	2.80907
4921524J17Rik	316.188	290.982	292.492	299.887	706.139	754.718	666.137	708.998
4921525O09Rik	3.02283	4.07918	2.96946	3.35716	62.768	48.3551	65.9542	59.0257
4921530L21Rik	1.20913	1.35973	0	0.856287	0	0	0	0
4921531C22Rik	43.5288	42.1516	43.0572	42.9125	20.0509	22.7553	15.0752	19.2938
4921536K21Rik	18.7416	19.0362	19.3015	19.0264	54.0502	44.5625	41.4569	46.6899
4921539E11Rik	0	0	0	0	1.74355	0.948139	3.76881	2.1535
4922502N22Rik	1.8137	2.71946	0	1.51105	0	0	0	0
4930401C15Rik	1.20913	0	0	0.403044	0	0	0.942203	0.314068
4930401O12Rik	1.20913	1.35973	0	0.856287	2.61533	0.948139	2.82661	2.13003
4930402F06Rik	0.604567	0	0	0.201522	0	0.948139	0	0.316046
4930402H24Rik	3335.39	2998.2	3022.91	3118.83	1446.28	1499.96	1454.76	1467
4930404I05Rik	0	1.35973	1.48473	0.948152	0.871777	0.948139	0	0.606639
4930404N11Rik	4.23197	4.07918	1.48473	3.26529	3.48711	0.948139	3.76881	2.73469
4930405A21Rik	27.8101	25.8348	38.603	30.7493	15.692	10.4295	4.71101	10.2775
4930405D11Rik	3.6274	0	0	1.20913	0	0	0	0
4930406D18Rik	1.20913	0	0	0.403044	0	0	0	0
4930412B13Rik	0.604567	2.71946	1.48473	1.60292	1.74355	2.84442	0.942203	1.84339
4930412C18Rik	21.7644	24.4751	23.7557	23.3317	4.35889	3.79255	2.82661	3.65935
4930412D23Rik	0.604567	1.35973	0	0.654765	15.692	21.8072	21.6707	19.7233
4930412O13Rik	6.04567	5.43891	2.96946	4.81801	0	0	0.942203	0.314068
4930413F20Rik	3.6274	4.07918	5.93892	4.5485	0	0	0	0
4930413G21Rik	2.41827	0	0	0.806089	0.871777	2.84442	1.88441	1.86687
4930414L22Rik	743.617	916.457	1051.19	903.754	17.4355	23.7035	13.1908	18.1099
4930415F15Rik	8.46393	8.15837	5.93892	7.52041	3.48711	3.79255	1.88441	3.05469
4930415O20Rik	3.02283	0	0	1.00761	1.74355	0.948139	0.942203	1.2113
4930417O13Rik	3.02283	4.07918	1.48473	2.86225	3.48711	0	5.65322	3.04678
4930417O22Rik	2.41827	0	0	0.806089	0.871777	0	0	0.290592
4930419G24Rik	2.41827	2.71946	1.48473	2.20748	0	0	0	0
4930425L21Rik	1.8137	2.71946	1.48473	2.00596	0.871777	0	0.942203	0.60466
4930426D05Rik	40.506	54.3891	41.5724	45.4892	0	0	0	0
4930426L09Rik	8.46393	14.957	11.8778	11.7663	3.48711	1.89628	0.942203	2.10853
4930427A07Rik	64.6886	65.2669	60.8739	63.6098	1639.81	1773.02	1612.11	1674.98
4930428E07Rik	0	2.71946	0	0.906485	0	0	0.942203	0.314068
4930429B21Rik	142.678	180.844	146.988	156.837	113.331	125.154	95.1625	111.216
4930429D17Rik	0	0	0	0	1.74355	0.948139	0.942203	1.2113
4930429F24Rik	1.8137	4.07918	0	1.96429	0.871777	2.84442	0	1.23873
4930430A15Rik	0	0	0	0	6.10244	8.53325	10.3642	8.33331
4930430F08Rik	412.919	360.328	432.056	401.768	539.63	535.698	560.611	545.313
4930430F21Rik	3.6274	2.71946	1.48473	2.61053	0	0	0	0
4930431P03Rik	1.8137	1.35973	2.96946	2.04763	0.871777	0	0	0.290592
4930432K21Rik	133.005	130.534	126.202	129.914	354.813	345.122	338.251	346.062
4930433N12Rik	0	0	1.48473	0.49491	4.35889	7.58511	3.76881	5.2376
4930435E12Rik	0	0	0	0	0.871777	0.948139	0	0.606639
4930438E09Rik	0	1.35973	1.48473	0.948152	0	2.84442	0.942203	1.26221
4930440I19Rik	1.20913	1.35973	1.48473	1.3512	0	0	1.88441	0.628135
4930443O20Rik	0	1.35973	1.48473	0.948152	0	0	0	0
4930444M15Rik	0	5.43891	4.45419	3.2977	147.33	128.947	136.619	137.632
4930444P10Rik	23.5781	33.9932	20.7862	26.1192	5.23066	1.89628	2.82661	3.31785
4930445N18Rik	0.604567	0	0	0.201522	1.74355	0	0.942203	0.895252
4930447C04Rik	145.701	114.217	74.2365	111.385	507.374	470.277	410.8	462.817
4930447F24Rik	17.5324	16.3167	20.7862	18.2118	4.35889	1.89628	2.82661	3.02726
4930447J18Rik	0	1.35973	0	0.453243	4.35889	0	0	1.45296
4930447K03Rik	9.67307	4.07918	7.42365	7.05863	35.7429	18.9628	34.8615	29.8557
4930447M23Rik	129.377	130.534	138.08	132.664	3.48711	0	0.942203	1.47644
4930447N08Rik	1.8137	1.35973	0	1.05781	0	0	0	0
4930448C13Rik	0	1.35973	1.48473	0.948152	0	0	0	0
4930448I06Rik	0.604567	0	0	0.201522	0	0	0.942203	0.314068
4930449E01Rik	3.02283	0	0	1.00761	0	0	0	0
4930451G09Rik	126.959	138.692	184.106	149.919	16.5638	16.1184	26.3817	19.6879
4930451I11Rik	1.8137	1.35973	4.45419	2.54254	0	0	0	0
4930452A19Rik	0	1.35973	1.48473	0.948152	0	0	0	0
4930452B06Rik	134.214	141.412	121.748	132.458	670.397	692.141	720.785	694.441
4930452G13Rik	22.9735	28.5543	28.2099	26.5792	0	0	0.942203	0.314068
4930452N14Rik	1.8137	0	1.48473	1.09948	0	0.948139	0	0.316046
4930453H23Rik	0	0	0	0	4.35889	1.89628	1.88441	2.71319
4930453N24Rik	592.475	489.502	497.384	526.454	1440.18	1416.52	1295.53	1384.07
4930455B14Rik	1.20913	2.71946	0	1.30953	2.61533	1.89628	4.71101	3.07421
4930455C13Rik	0	0	0	0	0.871777	0	0.942203	0.60466
4930455D15Rik	1.8137	0	0	0.604567	0.871777	0.948139	0	0.606639
4930455H04Rik	2.41827	1.35973	0	1.25933	0	1.89628	0	0.632092
4930461G14Rik	0	1.35973	0	0.453243	276.353	249.36	317.522	281.079
4930465K10Rik	0.604567	1.35973	4.45419	2.13949	2.61533	1.89628	4.71101	3.07421
4930467D21Rik	42.3197	12.2376	25.2404	26.5992	7.84599	9.48139	14.133	10.4868
4930467K11Rik	3.02283	12.2376	0	5.08679	1.74355	0.948139	2.82661	1.83943
4930470H14Rik	2.41827	2.71946	0	1.71257	0	0	0	0
4930470P17Rik	0	0	0	0	1.74355	1.89628	0	1.21328
4930471C04Rik	9.0685	2.71946	8.90838	6.89878	0	0	0	0
4930471L23Rik	0.604567	1.35973	0	0.654765	0	0	0	0
4930471M09Rik	2.41827	0	2.96946	1.79591	0	1.89628	0	0.632092
4930473A02Rik	0.604567	1.35973	2.96946	1.64458	0	0	0	0
4930473O22Rik	0	1.35973	1.48473	0.948152	0	0	0	0
4930474G06Rik	53.2019	33.9932	40.0877	42.4276	4.35889	2.84442	2.82661	3.3433
4930474H20Rik	0.604567	0	0	0.201522	0.871777	0	0.942203	0.60466
4930474N09Rik	1.20913	0	4.45419	1.88777	0.871777	0	0	0.290592
4930477N07Rik	0	0	0	0	3.48711	0.948139	4.71101	3.04875
4930479D17Rik	7.85937	1.35973	8.90838	6.04249	6.97422	0	0.942203	2.63881
4930480K23Rik	177.138	186.283	161.836	175.085	56.6655	55.9402	72.5496	61.7184
4930481A15Rik	36.274	40.7918	62.3586	46.4748	2.61533	6.63697	7.53762	5.59664
4930482G09Rik	2.41827	2.71946	5.93892	3.69221	0	0	0	0
4930483J18Rik	1.20913	0	2.96946	1.39286	0.871777	0.948139	0.942203	0.920706
4930483O08Rik	15.1142	19.0362	20.7862	18.3122	2.61533	2.84442	0.942203	2.13398
4930486I03Rik	0.604567	1.35973	1.48473	1.14967	0	0	0	0
4930486L24Rik	1.8137	1.35973	2.96946	2.04763	77.5882	80.5918	84.7982	80.9927
4930488L21Rik	6.65023	10.8778	0	5.84269	0	0	0	0
4930500F04Rik	1.20913	1.35973	7.42365	3.33084	0	0	0	0
4930500J02Rik	10.2776	10.8778	17.8168	12.9907	2406.98	2229.07	2300.86	2312.3
4930500L23Rik	3.6274	6.79864	0	3.47535	0	0.948139	0	0.316046
4930502E09Rik	0.604567	0	0	0.201522	0.871777	0	2.82661	1.2328
4930502E18Rik	9.67307	14.957	13.3626	12.6642	19.1791	15.1702	20.7285	18.3593
4930503B20Rik	13.3005	5.43891	5.93892	8.2261	10.4613	7.58511	8.47982	8.84209
4930503E14Rik	1.20913	1.35973	0	0.856287	6.97422	0	4.71101	3.89508
4930503E24Rik	8.46393	4.07918	10.3931	7.64541	21.7944	14.2221	25.4395	20.4853
4930503L19Rik	119.704	127.814	95.0227	114.18	867.418	841.947	962.931	890.766
4930503O07Rik	0.604567	0	1.48473	0.696432	0	0	0	0
4930505A04Rik	10.2776	4.07918	2.96946	5.77543	0.871777	0.948139	1.88441	1.23477
4930506A18Rik	10.8822	12.2376	10.3931	11.171	0.871777	0.948139	4.71101	2.17698
4930506C21Rik	88.8713	85.6629	71.267	81.9337	0.871777	2.84442	0.942203	1.5528
4930506M07Rik	1004.79	999.4	990.315	998.168	49.6913	44.5625	43.3413	45.865
4930507D05Rik	19.9507	42.1516	25.2404	29.1142	11.3331	14.2221	14.133	13.2294
4930509E16Rik	3.6274	1.35973	0	1.66238	15.692	12.3258	12.2486	13.4221
4930509J09Rik	3.6274	1.35973	2.96946	2.6522	0.871777	0	0.942203	0.60466
4930511A02Rik	5.4411	4.07918	2.96946	4.16325	0	0	0	0
4930511M06Rik	2.41827	4.07918	2.96946	3.15564	0	0	0	0
4930512B01Rik	34.4603	29.914	48.9961	37.7901	2.61533	0.948139	1.88441	1.81596
4930513D17Rik	2.41827	2.71946	10.3931	5.17694	0.871777	1.89628	0	0.922685
4930513N10Rik	10.2776	20.3959	13.3626	14.6787	59.2808	54.992	59.3588	57.8772
4930515B02Rik	1.20913	0	0	0.403044	0	0	0	0
4930515G01Rik	1.20913	2.71946	4.45419	2.79426	1.74355	1.89628	3.76881	2.46955
4930515L03Rik	19.9507	14.957	19.3015	18.0697	0	0	0	0
4930519F09Rik	0	0	0	0	2.61533	0	1.88441	1.49991
4930519F16Rik	22.369	9.5181	11.8778	14.5883	330.404	323.315	391.956	348.558
4930519G04Rik	0.604567	1.35973	1.48473	1.14967	0	0	0	0
4930520O04Rik	35.0649	36.7127	20.7862	30.8546	22.6662	16.1184	32.0349	23.6065
4930523C07Rik	55.0156	50.3099	46.0266	50.4507	0	0	0	0
4930524B15Rik	5.4411	5.43891	2.96946	4.61649	46.2042	57.8365	38.6303	47.557
4930525D18Rik	0.604567	0	1.48473	0.696432	5.23066	5.68883	5.65322	5.52424
4930525G20Rik	20.5553	23.1154	13.3626	19.0111	8.71777	10.4295	15.0752	11.4075
4930526I15Rik	87.6622	146.851	173.713	136.075	65.3833	76.7992	59.3588	67.1804
4930526L06Rik	2.41827	1.35973	0	1.25933	125.536	99.5545	128.14	117.743
4930527F14Rik	1.20913	1.35973	0	0.856287	4.35889	0	2.82661	2.39516
4930528A17Rik	17.5324	24.4751	17.8168	19.9414	18.3073	6.63697	6.59542	10.5132
4930528D03Rik	0.604567	0	0	0.201522	11.3331	4.74069	5.65322	7.24234
4930529C04Rik	0	0	0	0	1.74355	0	0	0.581185
4930533B01Rik	0	0	1.48473	0.49491	0	0.948139	0	0.316046
4930533P14Rik	0	0	1.48473	0.49491	0.871777	0	0.942203	0.60466
4930538K18Rik	160.815	148.21	144.019	151.015	63.6397	65.4216	93.2781	74.1131
4930539E08Rik	178.347	209.398	213.801	200.515	201.381	221.864	207.285	210.177
4930539J05Rik	29.6238	42.1516	47.5113	39.7622	7.84599	12.3258	3.76881	7.9802
4930539M17Rik	0.604567	1.35973	0	0.654765	2.61533	1.89628	0.942203	1.81794
4930542D17Rik	0.604567	0	0	0.201522	0	0.948139	0	0.316046
4930543E12Rik	0.604567	2.71946	2.96946	2.09783	6.97422	4.74069	4.71101	5.47531
4930544D05Rik	0.604567	0	2.96946	1.19134	0.871777	1.89628	0	0.922685
4930544M13Rik	3.6274	1.35973	8.90838	4.63184	7.84599	2.84442	7.53762	6.07601
4930545L23Rik	0.604567	1.35973	1.48473	1.14967	0	0.948139	0	0.316046
4930546C10Rik	2.41827	0	1.48473	1.301	0	0	0	0
4930546K05Rik	5.4411	6.79864	1.48473	4.57482	0	0.948139	0	0.316046
4930547E08Rik	0	0	0	0	2.61533	0.948139	4.71101	2.75816
4930547E14Rik	1.8137	2.71946	0	1.51105	5.23066	1.89628	5.65322	4.26005
4930548H24Rik	0	0	0	0	4.35889	5.68883	5.65322	5.23364
4930548K13Rik	0.604567	0	0	0.201522	1.74355	1.89628	4.71101	2.78362
4930549C01Rik	0	0	0	0	1.74355	0.948139	2.82661	1.83943
4930549G23Rik	1.20913	0	0	0.403044	9.58955	4.74069	11.3064	8.54556
4930550C14Rik	22.369	19.0362	17.8168	19.7406	16.5638	18.0146	34.8615	23.1466
4930550L24Rik	1.20913	0	1.48473	0.897954	33.9993	21.8072	40.5147	32.1071
4930552P12Rik	1.8137	1.35973	0	1.05781	30.5122	27.496	26.3817	28.13
4930553C11Rik	2.41827	2.71946	4.45419	3.1973	0	0	0	0
4930555G01Rik	0	0	1.48473	0.49491	0	0	0.942203	0.314068
4930556G01Rik	1.20913	0	0	0.403044	6.97422	7.58511	6.59542	7.05158
4930556J02Rik	0	0	2.96946	0.98982	0.871777	0	0	0.290592
4930556M19Rik	1.8137	2.71946	8.90838	4.48051	13.9484	13.2739	14.133	13.7851
4930556N09Rik	0.604567	0	0	0.201522	0	0	0.942203	0.314068
4930556N13Rik	1.20913	1.35973	2.96946	1.84611	2.61533	2.84442	8.47982	4.64652
4930557F10Rik	0	1.35973	2.96946	1.44306	1.74355	0.948139	0	0.897231
4930557J02Rik	0.604567	0	0	0.201522	0.871777	1.89628	0	0.922685
4930558C23Rik	0	0	0	0	23.538	26.5479	31.0927	27.0595
4930558J18Rik	1.20913	0	0	0.403044	115.075	106.192	114.007	111.758
4930558K02Rik	9.67307	5.43891	4.45419	6.52206	1.74355	0	0	0.581185
4930559C10Rik	0.604567	0	2.96946	1.19134	0	0	0.942203	0.314068
4930562C15Rik	0	0	1.48473	0.49491	2.61533	4.74069	0.942203	2.76608
4930563D23Rik	0	1.35973	0	0.453243	0	0.948139	0	0.316046
4930563E18Rik	0	0	0	0	0.871777	0	0.942203	0.60466
4930563E22Rik	162.024	119.656	127.687	136.456	21.7944	16.1184	19.7863	19.233
4930563M20Rik	0	0	0	0	0.871777	0.948139	0.942203	0.920706
4930564B18Rik	0	1.35973	0	0.453243	0.871777	0	0.942203	0.60466
4930564D02Rik	0	0	0	0	0	0.948139	0.942203	0.630114
4930565D16Rik	0.604567	0	0	0.201522	0	1.89628	0.942203	0.94616
4930567H12Rik	3.6274	1.35973	7.42365	4.13693	1.74355	4.74069	3.76881	3.41769
4930567J20Rik	1.20913	0	0	0.403044	0	0	0	0
4930568G15Rik	1.20913	4.07918	8.90838	4.73223	0	0	0	0
4930570G19Rik	357.299	358.968	365.243	360.504	0.871777	0	0	0.290592
4930572O13Rik	1.8137	0	0	0.604567	0	0	0	0
4930577N17Rik	26.6009	33.9932	37.1182	32.5708	8.71777	5.68883	6.59542	7.00067
4930578C19Rik	22.369	14.957	16.332	17.886	0	0.948139	0	0.316046
4930578E11Rik	6.65023	4.07918	4.45419	5.0612	1.74355	5.68883	0.942203	2.79153
4930578M01Rik	8.46393	12.2376	11.8778	10.8598	4.35889	3.79255	6.59542	4.91562
4930579G18Rik	0	4.07918	1.48473	1.85464	2.61533	5.68883	0.942203	3.08212
4930579G24Rik	44.1334	43.5113	48.9961	45.5469	348.711	372.618	359.921	360.417
4930579K19Rik	25.9964	25.8348	37.1182	29.6498	10.4613	16.1184	14.133	13.5709
4930581F22Rik	154.769	157.728	158.866	157.121	25.2815	19.9109	21.6707	22.2877
4930583K01Rik	1.20913	0	2.96946	1.39286	0	0.948139	0	0.316046
4930584F24Rik	1.20913	0	0	0.403044	0	0.948139	0	0.316046
4930590J08Rik	88.2667	89.742	83.1449	87.0512	13.9484	20.859	18.8441	17.8838
4930590L20Rik	4.83653	0	1.48473	2.10709	14.8202	18.0146	8.47982	13.7716
4930591A17Rik	0	0	0	0	146.459	137.48	147.926	143.955
4930592A05Rik	7.85937	1.35973	8.90838	6.04249	0	0	0	0
4930593A02Rik	47.7608	42.1516	29.6946	39.869	4.35889	3.79255	3.76881	3.97342
4930593C16Rik	3.6274	2.71946	4.45419	3.60035	0	0.948139	0	0.316046
4930598F16Rik	0.604567	0	0	0.201522	0.871777	0	0	0.290592
4930599N23Rik	19.9507	28.5543	19.3015	22.6022	2.61533	1.89628	2.82661	2.44607
4931402G19Rik	2.41827	0	1.48473	1.301	0	0.948139	4.71101	1.88638
4931403E22Rik	0	1.35973	2.96946	1.44306	0	0	0	0
4931403G20Rik	0	1.35973	1.48473	0.948152	0	0	0	0
4931406C07Rik	503	454.149	472.144	476.431	406.248	400.114	429.644	412.002
4931406P16Rik	876.017	870.226	840.357	862.2	2749.59	3028.35	2943.44	2907.13
4931408D14Rik	6.65023	6.79864	8.90838	7.45242	0.871777	0.948139	0.942203	0.920706
4931409K22Rik	3.6274	2.71946	1.48473	2.61053	0	1.89628	0.942203	0.94616
4931412M21	1.20913	0	0	0.403044	0	0	0	0
4931414P19Rik	143.887	171.326	145.503	153.572	414.966	428.559	401.378	414.968
4931423N10Rik	59.8521	58.4683	51.9655	56.762	27.0251	20.859	26.3817	24.7553
4931428F04Rik	1055.57	989.882	988.83	1011.43	571.886	596.379	609.605	592.623
4931428L18Rik	0	0	0	0	0.871777	2.84442	2.82661	2.18093
4931429I11Rik	27.8101	36.7127	19.3015	27.9414	0	0	0.942203	0.314068
4931429L15Rik	6.04567	1.35973	5.93892	4.4481	0	0.948139	1.88441	0.944181
4931429P17Rik	3.02283	1.35973	1.48473	1.95576	2.61533	0.948139	0.942203	1.50189
4931431C16Rik	0	0	1.48473	0.49491	0.871777	0	1.88441	0.918728
4931440J10Rik	122.727	101.98	151.442	125.383	13.9484	17.0665	16.9596	15.9915
4931440P22Rik	21.1598	39.4321	47.5113	36.0344	17.4355	26.5479	23.5551	22.5128
4932411E22Rik	10.2776	10.8778	13.3626	11.506	0	0	0	0
4932412D23Rik	2.41827	2.71946	7.42365	4.18712	18.3073	31.2886	20.7285	23.4415
4932413F04Rik	5.4411	14.957	2.96946	7.78919	0	0	0	0
4932414N04Rik	0.604567	0	1.48473	0.696432	2.61533	5.68883	5.65322	4.65246
4932415M13Rik	0.604567	1.35973	0	0.654765	0	0	0	0
4932416H05Rik	158.396	212.118	185.591	185.368	32.2558	37.9255	35.8037	35.3283
4932418E24Rik	179.556	183.563	218.255	193.792	3.48711	3.79255	3.76881	3.68282
4932435O22Rik	2.41827	5.43891	8.90838	5.58852	0	0	0	0
4932438A13Rik	1749.62	1526.97	1624.29	1633.63	1367.82	1350.15	1551.81	1423.26
4932438H23Rik	47.1562	58.4683	43.0572	49.5606	0.871777	0.948139	1.88441	1.23477
4932441J04Rik	189.229	198.52	155.897	181.215	1.74355	0.948139	2.82661	1.83943
4932443I19Rik	70.7343	55.7488	57.9045	61.4625	3.48711	0.948139	7.53762	3.99096
4932702P03Rik	0	4.07918	0	1.35973	0.871777	0	0.942203	0.60466
4933400B14Rik	1.20913	0	0	0.403044	0	0	0	0
4933400C23Rik	1.8137	1.35973	0	1.05781	0	2.84442	0	0.948139
4933400L20Rik	0	0	0	0	0.871777	0	2.82661	1.2328
4933401D09Rik	0.604567	0	1.48473	0.696432	0.871777	0	4.71101	1.86093
4933402D24Rik	4.83653	6.79864	2.96946	4.86821	0	0	0	0
4933402E13Rik	0	0	0	0	85.4342	125.154	114.949	108.512
4933402J07Rik	2.41827	5.43891	4.45419	4.10379	2.61533	0.948139	0	1.18782
4933402J15Rik	0.604567	2.71946	0	1.10801	0	0.948139	0	0.316046
4933403O08Rik	1.8137	1.35973	8.90838	4.02727	1.74355	0	0	0.581185
4933404K08Rik	1.20913	0	0	0.403044	0	1.89628	0.942203	0.94616
4933404O12Rik	386.923	333.133	359.305	359.787	764.549	766.096	826.312	785.652
4933405D12Rik	4.83653	6.79864	4.45419	5.36312	10.4613	10.4295	16.9596	12.6168
4933405L10Rik	5.4411	8.15837	8.90838	7.50262	3.48711	4.74069	1.88441	3.37074
4933406C10Rik	95.5215	93.8212	93.538	94.2936	3.48711	2.84442	2.82661	3.05271
4933406G16Rik	0.604567	1.35973	1.48473	1.14967	0	0	0	0
4933406I18Rik	213.412	146.851	157.381	172.548	0	0	0.942203	0.314068
4933406J08Rik	1.20913	1.35973	4.45419	2.34102	156.92	131.791	124.371	137.694
4933406J10Rik	0	0	0	0	0.871777	1.89628	0	0.922685
4933406M09Rik	0	0	0	0	0	2.84442	0.942203	1.26221
4933407E24Rik	1.8137	4.07918	0	1.96429	0	0	0	0
4933407I05Rik	3.6274	5.43891	4.45419	4.50683	0	0	0.942203	0.314068
4933407K13Rik	16.3233	13.5973	26.7251	18.8819	38.3582	35.0811	42.3991	38.6128
4933407L21Rik	76.78	78.8642	86.1143	80.5862	0	0	0	0
4933408B17Rik	30.8329	24.4751	26.7251	27.3444	20.0509	19.9109	29.2083	23.0567
4933408N05Rik	1.20913	0	0	0.403044	1.74355	1.89628	3.76881	2.46955
4933411E08Rik	1.20913	1.35973	1.48473	1.3512	4.35889	0.948139	0.942203	2.08308
4933411G11Rik	0	1.35973	0	0.453243	1.74355	1.89628	0.942203	1.52734
4933412E12Rik	109.427	111.498	111.355	110.76	6.97422	5.68883	8.47982	7.04762
4933412O06Rik	54.411	46.2307	34.1488	44.9302	0	0	0.942203	0.314068
4933413G19Rik	19.3461	17.6765	11.8778	16.3001	16.5638	13.2739	11.3064	13.7147
4933413J09Rik	0.604567	0	1.48473	0.696432	0	0.948139	4.71101	1.88638
4933415F23Rik	0	0	0	0	0	0	2.82661	0.942203
4933416C03Rik	0	0	0	0	5.23066	4.74069	5.65322	5.20819
4933416M06Rik	0.604567	0	0	0.201522	0	0	0.942203	0.314068
4933416M07Rik	1.20913	0	0	0.403044	2.61533	2.84442	3.76881	3.07619
4933417D19Rik	19.9507	19.0362	22.2709	20.4193	7.84599	12.3258	11.3064	10.4927
4933417E11Rik	2.41827	4.07918	1.48473	2.66073	4.35889	1.89628	0.942203	2.39912
4933417G07Rik	1.8137	1.35973	2.96946	2.04763	0.871777	3.79255	0	1.55478
4933417O13Rik	6.65023	2.71946	1.48473	3.61814	0	0	0	0
4933421O10Rik	197.089	278.744	293.976	256.603	9.58955	9.48139	7.53762	8.86952
4933422A05Rik	6.65023	8.15837	4.45419	6.42093	0	1.89628	1.88441	1.26023
4933424G05Rik	3.02283	5.43891	0	2.82058	7.84599	13.2739	8.47982	9.86659
4933424G06Rik	10.8822	10.8778	5.93892	9.23298	4.35889	3.79255	2.82661	3.65935
4933425B07Rik	0	0	1.48473	0.49491	0	0	0.942203	0.314068
4933425L06Rik	2.41827	1.35973	1.48473	1.75424	2.61533	0	0.942203	1.18584
4933427D06Rik	0.604567	1.35973	1.48473	1.14967	25.2815	35.0811	33.9193	31.4273
4933427D14Rik	882.063	1023.88	939.834	948.591	580.604	588.794	639.756	603.051
4933427E11Rik	1.20913	1.35973	0	0.856287	1.74355	0.948139	0	0.897231
4933427E13Rik	0.604567	1.35973	1.48473	1.14967	0	0	0	0
4933427G17Rik	13.3005	17.6765	10.3931	13.79	1.74355	1.89628	0	1.21328
4933427I22Rik	8.46393	2.71946	4.45419	5.21253	0	0	0	0
4933428C19Rik	0	1.35973	0	0.453243	9.58955	7.58511	12.2486	9.80776
4933428G20Rik	4.23197	0	4.45419	2.89539	2.61533	4.74069	1.88441	3.08014
4933429K18Rik	0	0	0	0	3.48711	3.79255	0	2.42655
4933429O19Rik	3.02283	1.35973	1.48473	1.95576	0	0	0	0
4933430H16Rik	1.8137	0	0	0.604567	1.74355	0	0	0.581185
4933430I17Rik	15.7187	20.3959	25.2404	20.4517	41.8453	42.6662	43.3413	42.6176
4933430M04Rik	7.2548	2.71946	7.42365	5.7993	0.871777	1.89628	1.88441	1.55082
4933431E20Rik	1764.73	1992	1998.45	1918.39	5.23066	6.63697	7.53762	6.46842
4933432G23Rik	0	0	0	0	1.74355	0.948139	2.82661	1.83943
4933432I03Rik	1.20913	0	0	0.403044	0	0.948139	0	0.316046
4933432I09Rik	29.6238	21.7556	25.2404	25.5399	0.871777	1.89628	0	0.922685
4933433C11Rik	0.604567	0	1.48473	0.696432	11.3331	9.48139	8.47982	9.76477
4933433G15Rik	4.23197	8.15837	11.8778	8.08939	25.2815	18.0146	19.7863	21.0275
4933433G19Rik	16.3233	5.43891	2.96946	8.24389	27.0251	20.859	29.2083	25.6975
4933433H22Rik	0.604567	1.35973	1.48473	1.14967	0	0	0	0
4933434E20Rik	1784.08	1586.8	1656.96	1675.95	990.339	977.531	920.532	962.801
4933436E23Rik	0.604567	0	0	0.201522	0	0	0.942203	0.314068
4933439C10Rik	721.248	717.936	807.693	748.959	45.3324	36.9774	57.4744	46.5947
4933439K11Rik	6.04567	5.43891	2.96946	4.81801	0.871777	0.948139	0.942203	0.920706
4933440M02Rik	0	1.35973	0	0.453243	4.35889	0.948139	4.71101	3.33935
5031414D18Rik	41.7151	44.871	38.603	41.7297	3.48711	0.948139	0.942203	1.79248
5031425E22Rik	349.44	668.986	669.613	562.68	108.1	119.465	122.486	116.684
5031425F14Rik	3.6274	1.35973	2.96946	2.6522	0	0	0	0
5031434C07Rik	2.41827	4.07918	0	2.16582	2.61533	4.74069	0.942203	2.76608
5031434O11Rik	351.858	348.09	319.217	339.722	3.48711	1.89628	0.942203	2.10853
5031439G07Rik	3710.23	4590.44	4641.26	4313.98	1323.36	1419.36	1498.1	1413.61
5033404E19Rik	4.23197	2.71946	2.96946	3.30696	16.5638	6.63697	12.2486	11.8165
5033406O09Rik	16.3233	25.8348	40.0877	27.4153	20.9227	19.9109	15.0752	18.6363
5133400J02Rik	0	0	0	0	110.716	106.192	137.562	118.156
5330411J11Rik	4.23197	5.43891	1.48473	3.71854	117.69	125.154	120.602	121.149
5330413P13Rik	19.9507	36.7127	22.2709	26.3114	29.6404	25.5997	23.5551	26.2651
5330417C22Rik	777.473	613.237	688.915	693.208	7.84599	6.63697	5.65322	6.71206
5330426P16Rik	200.716	220.276	228.648	216.547	42.7171	40.77	37.6881	40.3917
5330434G04Rik	106.404	91.1018	109.87	102.459	0	0	0	0
5430402O13Rik	30.2283	16.3167	13.3626	19.9692	0.871777	4.74069	1.88441	2.49896
5430403N17Rik	1.20913	1.35973	2.96946	1.84611	0	0	0	0
5430405H02Rik	175.929	193.081	172.229	180.413	67.9986	52.1476	69.723	63.2897
5430416N02Rik	250.291	269.226	277.644	265.72	2004.22	1918.08	1704.44	1875.58
5430416O09Rik	16.9279	12.2376	26.7251	18.6302	0	0	0	0
5430419D17Rik	1.20913	0	2.96946	1.39286	2.61533	0.948139	2.82661	2.13003
5430421F17Rik	5.4411	4.07918	4.45419	4.65816	0	3.79255	5.65322	3.14859
5430427O19Rik	22.369	36.7127	22.2709	27.1175	3.48711	3.79255	4.71101	3.99689
5430428K19Rik	0.604567	0	1.48473	0.696432	0	0	0.942203	0.314068
5430435G22Rik	67.7115	69.3461	75.7212	70.9263	0	0	0	0
5430437J10Rik	6.04567	2.71946	4.45419	4.40644	0	0	0	0
5430440P10Rik	5.4411	0	1.48473	2.30861	0	0.948139	0	0.316046
5530401A14Rik	1.20913	2.71946	0	1.30953	0	0.948139	0	0.316046
5530601H04Rik	273.869	236.593	236.072	248.844	176.099	156.443	173.365	168.636
5730403I07Rik	3.6274	4.07918	2.96946	3.55868	0	0.948139	0	0.316046
5730405O15Rik	31.4375	21.7556	20.7862	24.6598	31.384	31.2886	30.1505	30.941
5730408K05Rik	25.3918	12.2376	16.332	17.9871	48.8195	67.3178	43.3413	53.1596
5730409E04Rik	4007.07	4889.58	4840.22	4578.96	101.998	131.791	99.8735	111.221
5730412P04Rik	0.604567	1.35973	0	0.654765	0	0	0	0
5730416F02Rik	0	0	1.48473	0.49491	0	0.948139	0	0.316046
5730420D15Rik	1.8137	0	1.48473	1.09948	1.74355	0	3.76881	1.83746
5730422E09Rik	119.1	69.3461	86.1143	91.52	13.0767	15.1702	15.0752	14.4407
5730435O14Rik	5.4411	6.79864	0	4.07991	0	0	0	0
5730455P16Rik	1388.69	1445.39	1273.9	1369.33	593.68	545.18	600.183	579.681
5730457N03Rik	9.0685	14.957	11.8778	11.9678	0	2.84442	0	0.948139
5730480H06Rik	60.4567	39.4321	48.9961	49.6283	49.6913	47.4069	65.9542	54.3508
5730488B01Rik	1.8137	0	0	0.604567	0	0.948139	0	0.316046
5730507C01Rik	6.65023	6.79864	10.3931	7.94733	139.484	135.584	150.752	141.94
5730508B09Rik	48.9699	43.5113	60.8739	51.1184	32.2558	36.9774	32.9771	34.0701
5730522E02Rik	400.828	224.355	244.98	290.054	84.5624	79.6436	105.527	89.9109
5730559C18Rik	51.9927	91.1018	108.385	83.8266	768.907	875.132	732.092	792.044
5830411N06Rik	1.8137	0	1.48473	1.09948	0.871777	0.948139	0	0.606639
5830415F09Rik	144.491	115.577	148.473	136.18	652.961	726.274	720.785	700.007
5830416I19Rik	0.604567	0	0	0.201522	0.871777	4.74069	5.65322	3.75523
5830416P10Rik	119.704	69.3461	75.7212	88.2572	21.7944	11.3777	17.9019	17.0246
5830417I10Rik	233.967	156.369	154.412	181.583	592.808	586.898	619.969	599.892
5830418P13Rik	20.5553	29.914	19.3015	23.2569	122.921	117.569	97.9891	112.826
5830428M24Rik	1.8137	0	1.48473	1.09948	1.74355	0.948139	2.82661	1.83943
5830432E09Rik	0.604567	2.71946	0	1.10801	0	0	0	0
5830444B04Rik	4.83653	1.35973	4.45419	3.55015	1.74355	3.79255	1.88441	2.4735
5830454E08Rik	33.8557	35.3529	43.0572	37.4219	9.58955	4.74069	9.42203	7.91742
5830473C10Rik	2.41827	1.35973	2.96946	2.24915	0	0	0.942203	0.314068
5930412G12Rik	191.648	182.204	173.713	182.522	146.459	168.769	175.25	163.492
5930430L01Rik	68.316	81.5837	50.4808	66.7935	22.6662	22.7553	25.4395	23.6203
5930438M14Rik	7.85937	5.43891	4.45419	5.91749	0	0	0	0
6030407O03Rik	33.8557	32.6335	37.1182	34.5358	32.2558	32.2367	48.9945	37.829
6030408B16Rik	14.5096	4.07918	7.42365	8.67081	11.3331	8.53325	9.42203	9.76279
6030419C18Rik	3649.16	4988.84	5336.12	4658.04	59.2808	48.3551	45.2257	50.9539
6030440G07Rik	0.604567	1.35973	0	0.654765	0.871777	6.63697	5.65322	4.38732
6030443J06Rik	13.905	12.2376	13.3626	13.1684	48.8195	42.6662	48.9945	46.8268
6030458C11Rik	466.726	465.027	394.938	442.23	1408.79	1530.3	1626.24	1521.78
6030466F02Rik	1.8137	2.71946	0	1.51105	3.48711	0.948139	1.88441	2.10655
6030468B19Rik	0	0	0	0	0.871777	1.89628	0.942203	1.23675
6030498E09Rik	1.20913	0	1.48473	0.897954	2.61533	2.84442	0.942203	2.13398
6230400D17Rik	42.9242	48.9502	20.7862	37.5536	20.0509	21.8072	17.9019	19.92
6330403A02Rik	4179.97	5152.01	4464.58	4598.86	3.48711	8.53325	1.88441	4.63492
6330403K07Rik	5496.12	6162.29	5977.52	5878.64	44.4606	42.6662	47.1101	44.7457
6330408A02Rik	284.146	458.228	393.453	378.609	216.201	225.657	209.169	217.009
6330409D20Rik	114.263	118.296	115.809	116.123	0	0	0	0
6330410L21Rik	9.67307	16.3167	5.93892	10.6429	212.714	192.472	207.285	204.157
6330415G19Rik	49.5745	51.6697	57.9045	53.0495	0.871777	4.74069	0.942203	2.18489
6330416G13Rik	552.574	647.23	688.915	629.573	587.578	650.423	632.218	623.406
6330418K02Rik	72.548	93.8212	96.5074	87.6256	47.076	29.3923	27.3239	34.5974
6330419J24Rik	912.896	1002.12	893.807	936.274	142.971	128.947	123.429	131.782
6330549D23Rik	36.274	33.9932	20.7862	30.3511	54.922	55.9402	53.7056	54.8559
6430411K18Rik	143.282	135.973	126.202	135.152	13.0767	11.3777	20.7285	15.0609
6430531B16Rik	27.8101	24.4751	29.6946	27.3266	29.6404	36.9774	39.5725	35.3968
6430548M08Rik	6310.47	7554.65	7466.71	7110.61	61.0244	70.1623	56.5322	62.5729
6430550D23Rik	39.2968	25.8348	31.1793	32.1037	8.71777	5.68883	12.2486	8.88508
6430571L13Rik	415.337	479.984	430.572	441.964	49.6913	44.5625	49.9367	48.0635
6430573F11Rik	654.746	572.445	549.35	592.18	14.8202	15.1702	9.42203	13.1375
6430584L05Rik	154.165	131.894	127.687	137.915	0	0	0	0
6430710C18Rik	6.04567	5.43891	0	3.82819	2.61533	2.84442	5.65322	3.70432
6530402F18Rik	109.427	164.527	127.687	133.88	5.23066	2.84442	1.88441	3.31983
6530403H02Rik	237.595	171.326	179.652	196.191	9.58955	6.63697	7.53762	7.92138
6530411M01Rik	39.9014	38.0724	40.0877	39.3538	0.871777	0.948139	1.88441	1.23477
6720468P15Rik	36.8786	31.2737	28.2099	32.1207	0	1.89628	1.88441	1.26023
6720483E21Rik	9.67307	10.8778	14.8473	11.7994	1.74355	0.948139	0.942203	1.2113
6720489N17Rik	31.4375	19.0362	28.2099	26.2278	90.6648	93.8657	111.18	98.5702
6820408C15Rik	160.815	174.045	130.656	155.172	34.8711	41.7181	36.7459	37.7784
6820431F20Rik	38.0877	31.2737	31.1793	33.5136	113.331	107.14	126.255	115.575
7420426K07Rik	0	0	0	0	0	1.89628	0.942203	0.94616
7420461P10Rik	0	0	0	0	0.871777	0.948139	0.942203	0.920706
7420700N18Rik	0	0	0	0	3.48711	0	0	1.16237
8030411F24Rik	0	0	0	0	0.871777	1.89628	0	0.922685
8030423F21Rik	6.04567	8.15837	5.93892	6.71432	0	0.948139	0	0.316046
8030423J24Rik	1.8137	0	1.48473	1.09948	0	0	0	0
8030442B05Rik	14.5096	19.0362	14.8473	16.131	0.871777	0.948139	0.942203	0.920706
8030462N17Rik	1117.84	949.09	1027.43	1031.46	1460.23	1561.58	1745.9	1589.24
8430408G22Rik	42.9242	53.0294	57.9045	51.286	0	0.948139	0	0.316046
8430419L09Rik	3923.03	3695.74	3466.84	3695.21	721.831	801.177	731.149	751.386
8430426J06Rik	7.85937	6.79864	7.42365	7.36055	0	0	0	0
8430429K09Rik	195.88	239.312	204.893	213.361	38.3582	45.5107	44.2835	42.7175
8430436N08Rik	3.6274	1.35973	0	1.66238	0	0	0	0
9030025P20Rik	155.978	115.577	77.2059	116.254	49.6913	48.3551	49.9367	49.3277
9030404E10Rik	1.20913	0	1.48473	0.897954	69.7422	48.3551	42.3991	53.4988
9030612E09Rik	35.6694	54.3891	48.9961	46.3515	0	0.948139	0.942203	0.630114
9030617O03Rik	198.298	229.794	242.011	223.368	662.551	621.031	675.559	653.047
9030619P08Rik	0	0	0	0	1.74355	0	0.942203	0.895252
9030624G23Rik	23.5781	25.8348	17.8168	22.4099	448.093	402.011	432.471	427.525
9030624J02Rik	1405.01	1144.89	1169.97	1239.96	2788.82	2931.64	2983.01	2901.16
9030625G05Rik	0.604567	0	0	0.201522	14.8202	16.1184	16.0174	15.652
9130008F23Rik	4.23197	4.07918	4.45419	4.25511	1.74355	0	0.942203	0.895252
9130011E15Rik	879.04	773.685	783.937	812.221	1032.18	1130.18	1067.52	1076.63
9130019P16Rik	9.67307	19.0362	14.8473	14.5189	0	0	2.82661	0.942203
9130023H24Rik	50.7836	38.0724	40.0877	42.9812	44.4606	50.2513	46.1679	46.96
9130024F11Rik	210.389	263.787	285.068	253.082	1.74355	4.74069	5.65322	4.04582
9130204L05Rik	0	0	0	0	12.2049	11.3777	8.47982	10.6875
9130221F21Rik	0	0	1.48473	0.49491	0.871777	0	0	0.290592
9130221H12Rik	149.328	225.715	190.045	188.363	236.252	260.738	219.533	238.841
9130227L01Rik	13.3005	4.07918	16.332	11.2372	0	0.948139	0	0.316046
9130230L23Rik	0	0	0	0	4.35889	0.948139	6.59542	3.96748
9130401M01Rik	1253.27	1503.86	1533.73	1430.28	2054.78	2069.79	1952.24	2025.6
9130409I23Rik	2.41827	4.07918	4.45419	3.65055	2.61533	3.79255	3.76881	3.39223
9230009I02Rik	2.41827	5.43891	4.45419	4.10379	0	1.89628	0	0.632092
9230102K24Rik	1.20913	1.35973	1.48473	1.3512	0.871777	0	0	0.290592
9230104L09Rik	0	1.35973	1.48473	0.948152	0	0	0	0
9230105E05Rik	0	0	0	0	4.35889	0	2.82661	2.39516
9230110C19Rik	312.561	250.19	237.557	266.769	106.357	100.503	95.1625	100.674
9230112D13Rik	0.604567	0	0	0.201522	0.871777	0.948139	2.82661	1.54884
9230112J17Rik	6.04567	2.71946	2.96946	3.91153	0	0	0	0
9230114K14Rik	49.5745	21.7556	35.6335	35.6545	60.1526	70.1623	76.3184	68.8778
9230116L04Rik	0	0	1.48473	0.49491	0	1.89628	0.942203	0.94616
9230116N13Rik	5.4411	8.15837	5.93892	6.5128	13.0767	5.68883	18.8441	12.5365
9330020H09Rik	79.8028	77.5045	83.1449	80.1507	34.8711	39.8218	32.9771	35.89
9330102E08Rik	629.354	666.267	769.09	688.237	44.4606	40.77	34.8615	40.0307
9330111N05Rik	21.1598	25.8348	29.6946	25.5631	2.61533	3.79255	3.76881	3.39223
9330117O12Rik	47.1562	39.4321	38.603	41.7304	0	0	0	0
9330133O14Rik	157.792	145.491	154.412	152.565	23.538	28.4442	34.8615	28.9479
9330151L19Rik	591.871	671.706	709.701	657.759	46.2042	46.4588	47.1101	46.591
9330158H04Rik	38.0877	25.8348	35.6335	33.1853	0	0.948139	0	0.316046
9330159F19Rik	1853.6	1327.09	1371.89	1517.53	12.2049	6.63697	14.133	10.9916
9330159M07Rik	50.179	33.9932	60.8739	48.3487	156.048	157.391	140.388	151.276
9330162012Rik	96.1261	115.577	126.202	112.635	5.23066	0.948139	0.942203	2.37367
9330162B11Rik	0	1.35973	1.48473	0.948152	0	0	0	0
9330175M20Rik	28.4146	28.5543	19.3015	25.4235	0	0	1.88441	0.628135
9330178D15Rik	0.604567	0	1.48473	0.696432	0	0	0	0
9330179D12Rik	65.2932	87.0226	72.7517	75.0225	0	0	0.942203	0.314068
9330182L06Rik	834.302	772.325	914.593	840.407	44.4606	41.7181	61.2432	49.1406
9330182O14Rik	0	0	0	0	0	0.948139	0.942203	0.630114
9330188P03Rik	55.0156	46.2307	44.5419	48.5961	0	0	0	0
9430008C03Rik	219.458	209.398	218.255	215.704	1887.4	1764.49	1881.58	1844.49
9430015G10Rik	741.803	727.454	731.972	733.743	1676.43	1634.59	1678.06	1663.03
9430016H08Rik	472.771	414.717	402.362	429.95	799.42	791.696	687.808	759.641
9430018G01Rik	0	0	0	0	4.35889	4.74069	7.53762	5.54573
9430020K01Rik	1236.34	1331.17	1518.88	1362.13	316.455	340.382	360.864	339.234
9430021M05Rik	181.975	203.959	225.679	203.871	0	0	0	0
9430037G07Rik	12.6959	12.2376	13.3626	12.7653	9.58955	6.63697	11.3064	9.17765
9430038I01Rik	105.799	118.296	127.687	117.261	500.4	437.092	463.564	467.019
9430041J12Rik	84.6393	74.785	71.267	76.8971	26.1533	17.0665	29.2083	24.1427
9430060I03Rik	14.5096	12.2376	5.93892	10.8954	6.97422	7.58511	3.76881	6.10938
9430069I07Rik	0	0	0	0	0	0.948139	0.942203	0.630114
9430076C15Rik	20.5553	14.957	20.7862	18.7662	0	0	0.942203	0.314068
9430083A17Rik	63.4795	97.9004	83.1449	81.5083	17.4355	21.8072	16.9596	18.7341
9430091E24Rik	184.997	111.498	124.717	140.404	25.2815	16.1184	21.6707	21.0235
9530026P05Rik	45.9471	29.914	29.6946	35.1852	20.9227	19.9109	27.3239	22.7191
9530027J09Rik	1.8137	1.35973	4.45419	2.54254	4.35889	1.89628	0.942203	2.39912
9530036O11Rik	59.8521	61.1878	60.8739	60.6379	9.58955	6.63697	2.82661	6.35104
9530052E02Rik	86.453	70.7059	63.8434	73.6674	5.23066	4.74069	4.71101	4.89412
9530053A07Rik	1.8137	4.07918	4.45419	3.44902	215.329	219.968	189.383	208.227
9530059O14Rik	16.3233	9.5181	19.3015	15.0476	0.871777	0	0	0.290592
9530068E07Rik	3076.64	2960.13	2720.02	2918.93	1332.08	1450.65	1336.99	1373.24
9530077C05Rik	319.816	237.952	249.435	269.068	190.047	184.887	227.071	200.668
9530080O11Rik	27.8101	17.6765	14.8473	20.1113	1.74355	1.89628	0.942203	1.52734
9530082P21Rik	59.2475	89.742	84.6296	77.8731	25.2815	22.7553	26.3817	24.8062
9630001P10Rik	27.2055	29.914	38.603	31.9075	0	0	0	0
9630013A20Rik	28.4146	38.0724	53.4503	39.9791	0	0	0	0
9630028B13Rik	9.67307	13.5973	8.90838	10.7262	0	0.948139	0	0.316046
9630028H03Rik	3.02283	2.71946	1.48473	2.40901	0	0	0	0
9630033F20Rik	701.297	814.477	773.544	763.106	4769.49	4594.68	4186.21	4516.79
9830132P13Rik	0	1.35973	1.48473	0.948152	8.71777	2.84442	1.88441	4.4822
9830147E19Rik	67.7115	48.9502	56.4197	57.6938	368.762	385.892	438.124	397.593
9830166K06Rik	23.5781	21.7556	13.3626	19.5654	0	0	0.942203	0.314068
9930012K11Rik	65.8978	84.3031	87.599	79.2666	117.69	112.828	107.411	112.643
9930014A18Rik	42.3197	61.1878	53.4503	52.3192	3.48711	7.58511	4.71101	5.26108
9930021J03Rik	1006.6	708.418	740.88	818.634	641.628	710.156	740.571	697.452
9930104L06Rik	438.915	533.013	472.144	481.358	917.981	821.088	796.161	845.077
9930111J21Rik1	1.20913	1.35973	1.48473	1.3512	0	0	1.88441	0.628135
A130010J15Rik	170.488	121.016	152.927	148.144	277.225	289.182	289.256	285.221
A130077B15Rik	1.20913	5.43891	2.96946	3.20583	0	0	0	0
A1cf	0.604567	0	0	0.201522	0.871777	0	1.88441	0.918728
A230001M10Rik	51.3882	66.6267	47.5113	55.1754	1.74355	1.89628	7.53762	3.72582
A230009B12Rik	87.0576	89.742	109.87	95.5565	20.9227	17.0665	21.6707	19.8866
A230028O05Rik	4.83653	5.43891	1.48473	3.92006	16.5638	11.3777	9.42203	12.4545
A230046K03Rik	816.77	663.547	666.644	715.653	3195.06	3353.57	3633.13	3393.92
A230050P20Rik	1837.28	1864.19	1910.85	1870.77	891.828	875.132	827.254	864.738
A230056J06Rik	21.1598	17.6765	34.1488	24.3284	1.74355	1.89628	0	1.21328
A230056P14Rik	10.2776	12.2376	7.42365	9.97961	3.48711	1.89628	6.59542	3.99294
A230057D06Rik	1365.72	681.224	853.72	966.886	0	1.89628	1.88441	1.26023
A230065H16Rik	133.005	214.837	184.106	177.316	0	0	0	0
A230070E04Rik	725.48	693.461	776.514	731.818	196.15	244.62	240.262	227.01
A230072C01Rik	255.732	233.873	231.618	240.408	67.1268	70.1623	63.1276	66.8056
A230072E10Rik	19.3461	17.6765	29.6946	22.2391	6.97422	4.74069	1.88441	4.53311
A230073K19Rik	79.8028	36.7127	48.9961	55.1705	0	0	0	0
A230077H06Rik	132.4	73.4253	74.2365	93.354	0	0.948139	0	0.316046
A230103J11Rik	71.3389	84.3031	90.5685	82.0702	2.61533	2.84442	0.942203	2.13398
A230108P19Rik	8.46393	4.07918	4.45419	5.66577	1.74355	1.89628	2.82661	2.15548
A2m	638.422	588.762	503.323	576.836	2500.26	2392.15	3432.44	2774.95
A330009N23Rik	319.211	345.371	347.427	337.336	19.1791	12.3258	15.0752	15.5267
A330015K06Rik	20.5553	25.8348	32.6641	26.3514	12.2049	6.63697	5.65322	8.16502
A330023F24Rik	2523.46	1872.35	2136.53	2177.44	3.48711	5.68883	0.942203	3.37271
A330032B11Rik	74.3617	48.9502	59.3892	60.9004	0.871777	2.84442	0.942203	1.5528
A330033J07Rik	107.613	110.138	103.931	107.227	14.8202	14.2221	11.3064	13.4496
A330035P11Rik	19.3461	21.7556	16.332	19.1446	22.6662	23.7035	19.7863	22.052
A330040F15Rik	1.8137	1.35973	4.45419	2.54254	0.871777	0	0.942203	0.60466
A330041J22Rik	214.017	225.715	221.225	220.319	12.2049	19.9109	8.47982	13.5319
A330048O09Rik	15.1142	17.6765	17.8168	16.8691	26.1533	22.7553	18.8441	22.5842
A330049N07Rik	62.8749	44.871	59.3892	55.7117	0	0.948139	0	0.316046
A330050F15Rik	365.158	354.889	380.091	366.713	4.35889	2.84442	3.76881	3.65737
A330069E16Rik	36.8786	23.1154	38.603	32.8656	26.1533	25.5997	23.5551	25.1027
A330070K13Rik	15.1142	8.15837	10.3931	11.2219	0	0	0	0
A330074K22Rik	107.613	114.217	148.473	123.434	0.871777	5.68883	2.82661	3.12907
A330076C08Rik	8.46393	8.15837	17.8168	11.4797	3.48711	1.89628	6.59542	3.99294
A330076H08Rik	59.2475	33.9932	35.6335	42.9581	0	0	0.942203	0.314068
A330093E20Rik	15.7187	16.3167	11.8778	14.6378	1.74355	0	3.76881	1.83746
A330102I10Rik	469.748	300.5	311.793	360.68	26.1533	24.6516	16.0174	22.2741
A3galt2	18.7416	14.957	14.8473	16.182	1.74355	0.948139	3.76881	2.1535
A430005L14Rik	908.664	935.493	963.59	935.915	1818.53	1817.58	1616.82	1750.98
A430033K04Rik	224.899	206.679	209.347	213.641	238.867	222.813	215.764	225.815
A430035B10Rik	47.1562	40.7918	43.0572	43.6684	0.871777	0.948139	3.76881	1.86291
A430078G23Rik	1.20913	0	0	0.403044	3.48711	6.63697	2.82661	4.3169
A430090L17Rik	1.20913	0	0	0.403044	0.871777	1.89628	0	0.922685
A430093F15Rik	4.83653	12.2376	5.93892	7.671	0	0.948139	0	0.316046
A430105I19Rik	196.484	254.269	249.435	233.396	44.4606	35.0811	35.8037	38.4485
A4galt	46.5516	51.6697	53.4503	50.5572	1073.16	1170	1302.12	1181.76
A4gnt	4.23197	5.43891	0	3.22363	0	0	0	0
A530013C23Rik	4.23197	10.8778	13.3626	9.49079	4.35889	0.948139	2.82661	2.71121
A530016L24Rik	0	1.35973	1.48473	0.948152	0	0	0	0
A530032D15Rik	0.604567	0	1.48473	0.696432	0	0	0	0
A530046M15Rik	0.604567	0	0	0.201522	0	0	0.942203	0.314068
A530050N04Rik	3.02283	4.07918	1.48473	2.86225	0	0	0	0
A530053G22Rik	1.8137	1.35973	0	1.05781	1.74355	0	0.942203	0.895252
A530054K11Rik	232.758	179.484	215.286	209.176	280.712	257.894	284.545	274.384
A530058N18Rik	186.207	150.93	187.076	174.737	0	0	0	0
A530064D06Rik	0	1.35973	0	0.453243	0.871777	0.948139	0	0.606639
A530065N20Rik	5.4411	1.35973	0	2.26694	0	0.948139	0	0.316046
A530072M11Rik	30.2283	31.2737	29.6946	30.3989	13.9484	23.7035	24.4973	20.7164
A530088E08Rik	0.604567	4.07918	1.48473	2.05616	0	0	0	0
A630001G21Rik	25.3918	16.3167	29.6946	23.801	41.8453	37.9255	36.7459	38.8389
A630010A05Rik	0	0	1.48473	0.49491	7.84599	2.84442	0.942203	3.87754
A630019I02Rik	3.6274	2.71946	1.48473	2.61053	1.74355	1.89628	1.88441	1.84141
A630020A06	4.23197	6.79864	5.93892	5.65651	16.5638	18.0146	21.6707	18.7497
A630023A22Rik	0	0	0	0	0	0	1.88441	0.628135
A630023P12Rik	15.7187	9.5181	11.8778	12.3716	16.5638	13.2739	15.0752	14.971
A630033H20Rik	3.02283	2.71946	1.48473	2.40901	0	0	0	0
A630066F11Rik	22.9735	25.8348	34.1488	27.6524	18.3073	25.5997	19.7863	21.2311
A630072M18Rik	140.864	130.534	149.958	140.452	54.0502	56.8883	64.0698	58.3361
A630075F10Rik	0	0	0	0	1.74355	0	0.942203	0.895252
A630077J23Rik	0.604567	2.71946	4.45419	2.59274	2.61533	1.89628	1.88441	2.132
A630089N07Rik	108.217	97.9004	69.7823	91.9667	360.044	469.329	474.87	434.748
A630095E13Rik	0	0	0	0	0	1.89628	0	0.632092
A630095N17Rik	3.02283	6.79864	1.48473	3.76873	2.61533	3.79255	2.82661	3.07816
A730006G06Rik	1.20913	0	0	0.403044	0	0	0	0
A730017C20Rik	1043.48	1253.67	1066.04	1121.06	0.871777	0	5.65322	2.175
A730017L22Rik	223.69	150.93	158.866	177.829	43.5889	38.8737	35.8037	39.4221
A730018C14Rik	9.0685	8.15837	14.8473	10.6914	0	0	0	0
A730020E08Rik	25.9964	38.0724	41.5724	35.2137	0	0	0	0
A730020M07Rik	10.2776	4.07918	11.8778	8.74488	0	0	2.82661	0.942203
A730036I17Rik	17.5324	27.1946	16.332	20.353	109.844	94.8139	96.1047	100.254
A730046J19Rik	3.02283	2.71946	1.48473	2.40901	0	0	0	0
A730056A06Rik	113.659	99.2601	81.6601	98.1929	6.10244	8.53325	4.71101	6.4489
A730063M14Rik	44.1334	24.4751	35.6335	34.7473	20.0509	14.2221	14.133	16.1353
A730082K24Rik	1.20913	0	1.48473	0.897954	7.84599	4.74069	7.53762	6.7081
A730085K08Rik	7.2548	1.35973	4.45419	4.35624	0	0	1.88441	0.628135
A730090H04Rik	35.0649	24.4751	25.2404	28.2601	1.74355	0.948139	0.942203	1.2113
A730090N16Rik	5.4411	4.07918	5.93892	5.15307	15.692	11.3777	16.0174	14.3624
A830009L08Rik	146.305	186.283	175.198	169.262	0	0	0	0
A830010M20Rik	1819.75	1856.03	1993.99	1889.92	197.022	191.524	196.92	195.155
A830011K09Rik	41.1105	31.2737	34.1488	35.511	0	0	0	0
A830018L16Rik	683.765	670.346	693.369	682.493	191.791	226.605	183.73	200.709
A830019L24Rik	0.604567	2.71946	2.96946	2.09783	0	0	0	0
A830052D11Rik	39.9014	46.2307	41.5724	42.5682	0	0	0.942203	0.314068
A830080D01Rik	195.88	172.685	145.503	171.356	1812.42	1791.03	1918.32	1840.59
A830082K12Rik	439.52	474.545	527.079	480.381	1.74355	0	0	0.581185
A830082N09Rik	531.414	474.545	445.419	483.793	75.8446	92.9176	84.7982	84.5201
A930001A20Rik	4.23197	2.71946	4.45419	3.80187	0	0	1.88441	0.628135
A930001C03Rik	2.41827	4.07918	0	2.16582	91.5366	84.3843	105.527	93.8159
A930002C04Rik	21.7644	12.2376	16.332	16.778	0.871777	0	0	0.290592
A930003A15Rik	18.137	10.8778	23.7557	17.5902	0	0	0	0
A930003O13Rik	19.9507	19.0362	19.3015	19.4295	0	0	0	0
A930004D18Rik	85.2439	97.9004	99.4769	94.2071	405.376	450.366	435.298	430.347
A930005H10Rik	646.282	571.086	506.293	574.553	134.254	108.088	108.353	116.898
A930006I01Rik	1.8137	5.43891	2.96946	3.40736	0	0	0	0
A930006K02Rik	15.1142	23.1154	14.8473	17.6923	7.84599	4.74069	4.71101	5.7659
A930007I19Rik	59.2475	48.9502	48.9961	52.3979	30.5122	24.6516	29.2083	28.124
A930009A15Rik	27.8101	27.1946	32.6641	29.2229	0	0	0	0
A930011G23Rik	227.922	131.894	185.591	181.802	5.23066	4.74069	1.88441	3.95192
A930011O12Rik	3719.29	2636.51	2813.56	3056.46	21.7944	15.1702	25.4395	20.8014
A930012L18Rik	133.609	108.778	115.809	119.399	1.74355	1.89628	3.76881	2.46955
A930015D03Rik	230.34	224.355	246.465	233.72	162.151	141.273	153.579	152.334
A930016O22Rik	17.5324	21.7556	40.0877	26.4586	7.84599	9.48139	6.59542	7.97427
A930017M01Rik	368.786	357.608	386.03	370.808	0	0	0	0
A930018P22Rik	1.20913	5.43891	0	2.21602	0	0	0.942203	0.314068
A930019D19Rik	1.20913	1.35973	1.48473	1.3512	0	0	0	0
A930024E05Rik	172.302	156.369	160.351	163.007	31.384	31.2886	38.6303	33.7676
A930031H19Rik	1.20913	2.71946	0	1.30953	0.871777	0	0	0.290592
A930041C12Rik	0	1.35973	1.48473	0.948152	0	0	0.942203	0.314068
AA387883	44.1334	59.828	47.5113	50.4909	0	0	0	0
AA388235	108.822	69.3461	100.962	93.0432	39.23	29.3923	26.3817	31.668
AA414768	202.53	212.118	203.408	206.018	312.096	305.301	271.354	296.25
AA415398	316.188	335.853	319.217	323.753	19.1791	17.0665	17.9019	18.0491
AA465934	584.616	603.719	599.831	596.055	444.606	401.063	406.089	417.253
AA467197	7.85937	2.71946	2.96946	4.51609	26.1533	18.0146	17.9019	20.6899
AA474331	20.5553	51.6697	37.1182	36.4477	86.3059	119.465	89.5093	98.4269
AA543186	39.9014	27.1946	20.7862	29.2941	15.692	8.53325	18.8441	14.3564
AA543401	0	0	0	0	115.946	103.347	79.145	99.4795
AA792892	0	0	0	0	0	0.948139	0.942203	0.630114
AA986860	116.681	115.577	108.385	113.548	16.5638	23.7035	21.6707	20.646
AA987161	133.609	137.333	127.687	132.876	361.788	344.174	380.65	362.204
AB124611	6.65023	8.15837	11.8778	8.89548	1.74355	1.89628	0.942203	1.52734
AF067061	0	0	0	0	11.3331	10.4295	13.1908	11.6512
AF251705	79.1982	58.4683	69.7823	69.1496	0	0	0	0
AF529169	75.5708	70.7059	69.7823	72.0197	7.84599	5.68883	7.53762	7.02415
AI115009	79.1982	53.0294	62.3586	64.8621	0	0	0	0
AI118078	937.683	897.42	920.532	918.545	48.8195	37.9255	32.9771	39.9074
AI182371	9.0685	6.79864	5.93892	7.26869	3.48711	0	8.47982	3.98898
AI197445	6.65023	8.15837	10.3931	8.40057	0	0	0	0
AI314180	2839.65	2684.1	2353.3	2625.68	502.144	566.987	642.582	570.571
AI314278	1.20913	0	0	0.403044	0	0	0	0
AI317395	30.8329	35.3529	28.2099	31.4652	12.2049	5.68883	3.76881	7.22084
AI413582	1304.05	1240.07	1250.14	1264.75	210.098	189.628	163.943	187.89
AI427809	0	1.35973	0	0.453243	2.61533	0.948139	2.82661	2.13003
AI429214	136.028	119.656	112.839	122.841	12.2049	13.2739	6.59542	10.6914
AI450353	2.41827	0	2.96946	1.79591	0	0	0.942203	0.314068
AI463170	0.604567	4.07918	0	1.56125	0	0	0.942203	0.314068
AI464131	1044.09	1057.87	1144.73	1082.23	1872.58	2086.85	1803.38	1920.94
AI467606	42.3197	59.828	47.5113	49.8863	283.328	263.583	273.239	273.383
AI504432	392.968	330.414	400.877	374.753	0.871777	0.948139	0.942203	0.920706
AI506816	60.4567	43.5113	35.6335	46.5338	616.346	500.617	626.565	581.176
AI593442	3637.07	3215.76	3737.06	3529.96	0.871777	2.84442	4.71101	2.80907
AI597479	627.54	629.554	596.861	617.985	970.288	1054.33	955.394	993.337
AI606473	7.85937	5.43891	25.2404	12.8462	0	0	0	0
AI607873	2.41827	0	7.42365	3.28064	0	0	0	0
AI661453	12.6959	19.0362	8.90838	13.5468	439.376	444.677	456.026	446.693
AI662270	6.04567	1.35973	2.96946	3.45828	427.171	406.751	418.338	417.42
AI837181	1130.54	1452.19	1700.02	1427.58	965.929	1059.07	899.804	974.934
AI839979	10.8822	5.43891	5.93892	7.42001	0.871777	0	0	0.290592
AI846148	700.693	811.758	831.449	781.3	1855.14	1782.5	1791.13	1809.59
AI847159	4.83653	4.07918	8.90838	5.94137	3.48711	0	0.942203	1.47644
AI854517	907.455	928.694	1037.83	957.992	193.535	208.59	171.481	191.202
AI854703	934.056	1015.72	1080.88	1010.22	39.23	43.6144	48.0523	43.6322
AI987944	166.256	163.167	148.473	159.299	128.151	107.14	157.348	130.88
AK129341	277.496	232.513	271.706	260.572	170.868	167.821	148.868	162.519
AK157302	62.2704	66.6267	59.3892	62.7621	38.3582	42.6662	27.3239	36.1161
ATP6	5.4411	2.71946	4.45419	4.20492	0.871777	1.89628	0	0.922685
AU015836	0	0	0	0	31.384	31.2886	39.5725	34.0817
AU018091	0	0	0	0	4549.8	4673.38	5014.4	4745.86
AU019823	365.763	358.968	319.217	347.983	819.471	772.733	758.473	783.559
AU019990	0.604567	1.35973	0	0.654765	6.10244	4.74069	3.76881	4.87065
AU021092	73.1526	76.1448	60.8739	70.0571	0.871777	1.89628	2.82661	1.86489
AU022252	274.473	290.982	255.373	273.61	734.908	714.896	676.502	708.769
AU022751	0.604567	5.43891	5.93892	3.99413	51.4349	62.5771	44.2835	52.7652
AU022754	44.7379	58.4683	34.1488	45.785	0.871777	1.89628	1.88441	1.55082
AU022793	1.20913	1.35973	0	0.856287	0	0	0	0
AU023762	29.0192	31.2737	28.2099	29.5009	0.871777	0.948139	0	0.606639
AU040320	2238.11	2088.54	2246.4	2191.01	684.345	698.778	723.612	702.245
AU040972	4.83653	1.35973	4.45419	3.55015	1.74355	2.84442	0.942203	1.84339
AU041133	125.75	84.3031	117.294	109.116	54.922	73.9548	73.4918	67.4562
AV039307	35.0649	29.914	40.0877	35.0222	1.74355	3.79255	3.76881	3.10164
AV051173	6.04567	4.07918	10.3931	6.83932	0	0	0	0
AW046200	99.1489	87.0226	92.0532	92.7416	0.871777	0	2.82661	1.2328
AW112010	15.7187	5.43891	5.93892	9.03219	0	0	0	0
AW146154	146.305	112.857	138.08	132.414	95.0237	95.762	118.718	103.168
AW209491	628.145	613.237	644.373	628.585	428.914	427.61	439.066	431.864
AW495222	18.137	17.6765	25.2404	20.3513	8.71777	2.84442	5.65322	5.73847
AW549542	13.905	16.3167	26.7251	18.9823	65.3833	46.4588	50.8789	54.2403
AW549877	934.056	720.656	855.204	836.639	1778.43	1786.29	2055.89	1873.53
AW551984	401.432	421.516	383.06	402.003	40.9735	50.2513	47.1101	46.1117
AW554918	405.664	295.061	368.213	356.313	304.25	292.027	342.02	312.766
AW822252	44.1334	74.785	78.6907	65.8697	4.35889	4.74069	4.71101	4.60353
AY074887	0	0	0	0	0	3.79255	1.88441	1.89232
AY358078	0	0	0	0	5.23066	0.948139	1.88441	2.68774
AY512931	0.604567	0	0	0.201522	9.58955	18.9628	12.2486	13.6003
AY761184	0.604567	0	0	0.201522	0.871777	0	0.942203	0.60466
Aaas	376.645	339.932	412.755	376.444	3567.31	3565	3722.64	3618.32
Aacs	1513.23	1937.61	1624.29	1691.71	1162.95	1278.09	1317.2	1252.75
Aadat	5.4411	1.35973	1.48473	2.76185	0	0.948139	2.82661	1.25825
Aaed1	227.922	217.556	216.771	220.75	480.349	586.898	502.194	523.147
Aagab	1995.67	2061.35	2034.08	2030.37	2345.08	2243.3	2235.85	2274.74
Aak1	5994.28	5457.95	5404.42	5618.88	645.987	609.653	660.484	638.708
Aamdc	976.375	1104.1	1118	1066.16	388.813	404.855	323.176	372.281
Aamp	4692.04	6022.23	6077	5597.09	6564.48	7518.74	6892.21	6991.81
Aanat	37.4831	32.6335	35.6335	35.25	3.48711	0.948139	1.88441	2.10655
Aar2	1974.51	1729.57	1747.53	1817.21	1238.8	1389.02	1254.07	1293.96
Aard	134.214	119.656	118.778	124.216	1412.28	1412.73	1221.09	1348.7
Aars	7636.89	8947.01	8829.69	8471.19	34567.7	37240	32512.6	34773.4
Aars2	1266.57	1581.36	1593.11	1480.35	3381.62	3577.33	3301.48	3420.14
Aarsd1	2025.9	2723.54	2736.36	2495.26	3928.23	4216.37	3527.61	3890.74
Aasdh	356.694	273.305	291.007	307.002	694.806	726.274	786.739	735.94
Aasdhppt	589.453	568.366	570.136	575.985	1482.02	1574.86	1484.91	1513.93
Aass	104.59	85.6629	108.385	99.5461	1199.57	1134.92	1170.22	1168.23
Aatf	759.336	704.339	742.365	735.347	1964.99	1989.19	1858.97	1937.72
Aatk	7332.19	10234.7	9814.06	9126.97	34.8711	41.7181	45.2257	40.605
Abat	6199.83	5951.53	6152.72	6101.36	106.357	104.295	119.66	110.104
Abca1	356.694	346.731	405.331	369.585	190.047	207.642	245.915	214.535
Abca12	0.604567	5.43891	0	2.01449	1.74355	1.89628	4.71101	2.78362
Abca13	3.6274	5.43891	4.45419	4.50683	11.3331	11.3777	11.3064	11.3391
Abca14	0.604567	1.35973	1.48473	1.14967	11.3331	2.84442	6.59542	6.92431
Abca15	0	2.71946	0	0.906485	0	0	0	0
Abca16	1.20913	0	0	0.403044	15.692	21.8072	13.1908	16.8967
Abca17	9.67307	13.5973	14.8473	12.7059	3.48711	2.84442	3.76881	3.36678
Abca2	10255.3	11172.9	10733.1	10720.4	920.597	952.879	959.162	944.213
Abca3	3363.81	3444.19	3601.95	3469.98	477.734	476.914	402.321	452.323
Abca4	155.374	210.758	138.08	168.07	25.2815	20.859	29.2083	25.1163
Abca5	678.928	713.857	651.796	681.527	135.997	138.428	131.908	135.445
Abca6	39.9014	46.2307	35.6335	40.5886	0	1.89628	3.76881	1.88836
Abca7	934.056	1057.87	1080.88	1024.27	1066.18	1094.15	1226.75	1129.03
Abca8a	250.895	231.154	283.583	255.211	0	0.948139	0	0.316046
Abca8b	325.257	314.097	329.61	322.988	14.8202	15.1702	28.2661	19.4188
Abca9	93.1033	106.059	92.0532	97.0718	0	0.948139	0	0.316046
Abcb10	1346.97	1388.28	1226.39	1320.55	1126.34	1214.57	1205.08	1181.99
Abcb11	1.8137	2.71946	2.96946	2.50087	0	0	2.82661	0.942203
Abcb1a	499.372	523.495	617.648	546.838	1502.94	1424.1	1483.97	1470.34
Abcb1b	96.1261	118.296	106.901	107.108	2079.19	1991.09	1982.39	2017.56
Abcb4	132.4	145.491	146.988	141.626	18.3073	21.8072	18.8441	19.6529
Abcb5	0.604567	0	1.48473	0.696432	3.48711	9.48139	11.3064	8.09164
Abcb6	854.857	833.513	847.781	845.384	857.829	827.725	875.306	853.62
Abcb7	577.966	527.574	521.14	542.227	1684.27	1599.51	1698.79	1660.86
Abcb8	2197.6	2591.64	2718.54	2502.59	1765.35	1863.09	1667.7	1765.38
Abcb9	1853	2174.2	2469.11	2165.44	24.4098	36.0293	16.0174	25.4855
Abcc1	560.433	515.337	553.804	543.191	1938.83	2029.02	2329.13	2098.99
Abcc10	421.988	416.077	513.716	450.594	936.289	1008.82	909.226	951.445
Abcc12	61.0612	55.7488	54.935	57.2484	6.10244	3.79255	4.71101	4.86867
Abcc2	1.20913	1.35973	1.48473	1.3512	112.459	90.0732	110.238	104.257
Abcc3	55.6201	67.9864	72.7517	65.4528	32.2558	23.7035	21.6707	25.8766
Abcc4	207.366	237.952	170.744	205.354	2835.02	2972.41	2849.22	2885.55
Abcc5	4033.67	3786.84	3701.43	3840.65	5256.82	5678.4	6212.89	5716.03
Abcc6	67.7115	66.6267	99.4769	77.9383	10.4613	11.3777	11.3064	11.0485
Abcc8	1046.51	1006.2	979.922	1010.88	15.692	24.6516	21.6707	20.6714
Abcc9	59.2475	39.4321	68.2976	55.6591	0	0	0	0
Abcd1	331.303	380.724	305.854	339.294	194.406	196.265	252.51	214.394
Abcd2	692.833	654.029	690.399	679.087	0	0	0	0
Abcd3	2024.69	1803	1852.94	1893.55	1955.4	1894.38	1938.11	1929.3
Abcd4	507.231	560.208	553.804	540.415	1556.99	1538.83	1598.92	1564.91
Abce1	1664.37	1528.33	1609.45	1600.72	7743.12	7204.9	7767.52	7571.85
Abcf1	2784.63	3315.02	3131.29	3076.98	9153.66	9739.28	9408.84	9433.93
Abcf2	3300.33	3606	3518.81	3475.05	8189.47	8248.81	7939	8125.76
Abcf3	2118.4	2745.29	2576.01	2479.9	2419.18	2528.69	2353.62	2433.83
Abcg1	1938.24	2234.03	2069.71	2080.66	384.454	402.959	390.072	392.495
Abcg2	322.839	305.939	322.186	316.988	670.397	621.031	735.86	675.763
Abcg3	3.6274	5.43891	7.42365	5.49665	4.35889	3.79255	7.53762	5.22969
Abcg4	1046.51	1033.39	1009.62	1029.84	8.71777	8.53325	1.88441	6.37847
Abcg5	0.604567	2.71946	0	1.10801	0	0	0.942203	0.314068
Abcg8	1.20913	4.07918	0	1.76277	0	0	0	0
Abhd1	645.073	475.905	541.926	554.301	266.764	267.375	286.43	273.523
Abhd10	648.096	581.964	525.594	585.218	1100.18	1105.53	1044.9	1083.54
Abhd11	761.15	802.239	815.117	792.835	1062.7	1058.12	1014.75	1045.19
Abhd11os	74.9663	141.412	176.683	131.02	71.4857	70.1623	48.0523	63.2334
Abhd12	8247.5	9008.2	9278.08	8844.59	1630.22	1604.25	1455.7	1563.39
Abhd12b	77.9891	32.6335	69.7823	60.135	0	0	0	0
Abhd13	763.568	682.583	636.949	694.367	857.829	946.242	953.509	919.193
Abhd14a	481.235	444.631	439.48	455.115	557.066	519.58	591.703	556.116
Abhd14b	564.665	533.013	564.197	553.959	158.663	138.428	179.961	159.017
Abhd15	22.369	27.1946	17.8168	22.4601	6.97422	12.3258	6.59542	8.63181
Abhd16a	2936.99	3807.24	4311.65	3685.29	1131.57	1311.28	1127.82	1190.22
Abhd16b	0	0	0	0	3.48711	1.89628	2.82661	2.73666
Abhd17a	7519	6908.78	7111.85	7179.88	3097.42	3230.31	2972.65	3100.13
Abhd17b	869.367	732.893	742.365	781.542	730.549	764.2	707.594	734.114
Abhd17c	772.032	621.396	650.312	681.246	1197.82	1434.53	1400.11	1344.16
Abhd2	341.58	365.767	347.427	351.591	1006.9	1080.88	1147.6	1078.46
Abhd3	2492.02	2418.96	2589.37	2500.12	28.7686	23.7035	42.3991	31.6237
Abhd4	1612.38	1614	1674.77	1633.72	1814.17	1589.08	1774.17	1725.81
Abhd5	378.459	322.256	362.274	354.329	270.251	256.946	293.025	273.407
Abhd6	1676.46	1382.84	1474.34	1511.21	377.48	396.322	409.858	394.553
Abhd8	11909.4	14791.1	15078.9	13926.5	404.505	413.388	423.049	413.647
Abi1	2464.82	2263.95	2313.21	2347.32	1867.35	1693.38	1923.98	1828.23
Abi2	3677.58	2811.92	2708.15	3065.88	515.22	564.142	608.663	562.675
Abi3	121.518	110.138	123.233	118.296	31.384	25.5997	20.7285	25.9041
Abi3bp	225.503	137.333	234.587	199.141	19.1791	29.3923	30.1505	26.2406
Abl1	1456.4	1590.88	1404.55	1483.95	3592.59	3829.53	4112.72	3844.95
Abl2	1223.64	1018.44	1161.06	1134.38	1953.65	2066.94	2154.82	2058.47
Ablim1	3342.04	2724.89	2899.68	2988.87	2741.74	2921.21	2852.99	2838.65
Ablim2	4598.94	5187.36	5490.53	5092.28	884.854	790.748	731.149	802.25
Ablim3	939.497	909.658	969.528	939.561	0	0.948139	0.942203	0.630114
Abo	0.604567	0	0	0.201522	43.5889	36.0293	32.9771	37.5317
Abr	12636.7	13360.7	13456.1	13151.1	2975.38	3085.24	2989.61	3016.74
Abra	3.02283	0	2.96946	1.99743	0.871777	1.89628	2.82661	1.86489
Abracl	218.853	197.161	221.225	212.413	279.84	269.271	268.528	272.547
Abt1	515.695	628.194	607.254	583.715	1227.46	1166.21	1187.18	1193.62
Abtb1	1822.16	2092.62	2261.24	2058.68	1278.9	1277.14	1145.72	1233.92
Abtb2	646.282	645.871	648.827	646.993	205.739	235.138	200.689	213.856
Acaa1a	2494.44	3029.47	3006.58	2843.5	2283.18	2420.6	2026.68	2243.49
Acaa1b	36.8786	43.5113	48.9961	43.1286	101.126	130.843	122.486	118.152
Acaa2	1010.23	1066.03	1005.16	1027.14	4479.19	4414.53	4159.83	4351.18
Acaca	950.379	1030.67	966.559	982.537	1060.08	1042.95	1165.5	1089.51
Acacb	217.644	218.916	227.164	221.241	1458.48	1668.72	1625.3	1584.17
Acad10	157.187	135.973	155.897	149.686	395.787	430.455	381.592	402.611
Acad11	812.538	765.527	785.422	787.829	1469.82	1506.59	1534.85	1503.75
Acad12	114.868	115.577	133.626	121.357	168.253	173.509	210.111	183.958
Acad8	1082.78	1169.37	1043.76	1098.64	1416.64	1315.07	1322.85	1351.52
Acad9	1096.68	1049.71	1089.79	1078.73	3034.66	3209.45	3015.99	3086.7
Acadl	821.606	795.441	788.391	801.813	523.938	484.499	472.044	493.493
Acadm	954.611	1074.19	1097.22	1042	7343.85	7302.56	7189.01	7278.47
Acads	394.178	479.984	448.388	440.85	5043.23	5572.21	4763.78	5126.41
Acadsb	1398.97	1431.79	1321.41	1384.06	794.189	745.237	844.214	794.547
Acadvl	2364.46	2757.53	2736.36	2619.45	1563.1	1554.95	1444.4	1520.81
Acan	149.933	169.966	160.351	160.083	326.045	295.819	350.499	324.121
Acap1	3.02283	5.43891	4.45419	4.30531	278.969	297.716	277.008	284.564
Acap2	2169.19	1870.99	1796.52	1945.56	1625.86	1617.52	1687.49	1643.62
Acap3	3568.76	4049.27	3882.57	3833.53	475.99	478.81	447.546	467.449
Acat1	3906.71	4186.6	4072.61	4055.31	1069.67	1065.71	880.017	1005.13
Acat2	1487.23	1514.74	1394.16	1465.38	1703.45	1683.89	1920.21	1769.19
Acat3	153.56	131.894	138.08	141.178	10.4613	9.48139	9.42203	9.78825
Acbd3	694.647	674.425	718.609	695.894	1086.23	1029.68	1130.64	1082.19
Acbd4	1104.54	1329.81	1352.59	1262.32	756.703	787.903	715.132	753.246
Acbd5	1143.24	1162.57	1250.14	1185.32	616.346	628.616	644.467	629.81
Acbd6	1842.72	2030.07	1977.66	1950.15	2277.08	2382.67	2146.34	2268.7
Acbd7	18.7416	8.15837	14.8473	13.9157	43.5889	32.2367	32.0349	35.9535
Accs	140.864	138.692	149.958	143.171	230.149	211.435	213.88	218.488
Accsl	44.1334	24.4751	34.1488	34.2524	1115	1043.9	1066.57	1075.16
Acd	916.523	942.291	895.292	918.036	1169.92	1228.79	1132.53	1177.08
Ace	562.247	772.325	724.548	686.374	133.382	153.598	198.805	161.928
Ace2	53.2019	62.5475	43.0572	52.9355	0.871777	0	0.942203	0.60466
Acer1	0	1.35973	0	0.453243	1.74355	2.84442	2.82661	2.47153
Acer2	133.609	187.642	200.438	173.897	393.171	408.648	392.899	398.239
Acer3	328.28	262.427	243.496	278.068	229.277	179.198	233.666	214.047
Ache	3779.75	4832.47	4806.07	4472.76	2.61533	1.89628	1.88441	2.132
Acin1	2375.95	2718.1	2728.93	2607.66	7209.6	7702.68	7626.19	7512.82
Ackr1	1207.32	779.124	841.842	942.762	0	0	0	0
Ackr2	33.2512	39.4321	37.1182	36.6005	0	0	0	0
Ackr3	451.611	376.645	366.728	398.328	265.02	293.923	292.083	283.675
Ackr4	7.85937	9.5181	7.42365	8.26704	9.58955	2.84442	6.59542	6.34313
Acly	3720.5	4935.81	4881.79	4512.7	10947.8	11286.6	12278.8	11504.4
Acmsd	1.20913	0	0	0.403044	0	0	2.82661	0.942203
Acn9	277.496	237.952	224.194	246.548	142.1	146.013	155.463	147.859
Acnat1	3.6274	1.35973	2.96946	2.6522	19.1791	27.496	20.7285	22.4679
Aco1	1003.58	1011.64	944.288	986.502	2201.24	2243.3	2347.97	2264.17
Aco2	18148.5	18556.2	17597	18100.6	11905	11833.7	11183.9	11640.9
Acot1	292.61	318.176	372.667	327.818	648.602	658.008	593.588	633.399
Acot10	8.46393	5.43891	7.42365	7.10883	10.4613	9.48139	12.2486	10.7304
Acot11	1025.35	1244.15	1278.35	1182.62	156.92	178.25	133.793	156.321
Acot12	7.85937	6.79864	5.93892	6.86564	0	0	0.942203	0.314068
Acot13	1762.31	1426.35	1374.86	1521.18	402.761	347.019	400.436	383.405
Acot2	114.263	100.62	99.4769	104.787	190.919	214.279	142.273	182.49
Acot3	29.6238	47.5905	31.1793	36.1312	20.0509	19.9109	14.133	18.0316
Acot4	12.6959	9.5181	10.3931	10.869	1.74355	6.63697	10.3642	6.24825
Acot5	65.8978	62.5475	66.8128	65.086	0	0	2.82661	0.942203
Acot6	51.3882	54.3891	53.4503	53.0759	20.0509	9.48139	9.42203	12.9848
Acot7	13433.5	12782.8	12642.5	12952.9	2983.22	2939.23	2830.38	2917.61
Acot8	782.914	747.85	783.937	771.567	1884.78	1978.77	1925.86	1929.8
Acot9	569.502	533.013	525.594	542.703	2456.67	2422.49	2367.76	2415.64
Acox1	4765.8	4504.78	4178.03	4482.87	1428.84	1472.46	1456.65	1452.65
Acox2	5.4411	5.43891	5.93892	5.60631	0	0.948139	0.942203	0.630114
Acox3	979.398	1025.23	979.922	994.851	2466.26	2486.02	2539.24	2497.17
Acoxl	2.41827	2.71946	2.96946	2.70239	149.074	161.184	130.024	146.76
Acp1	530.81	496.301	463.236	496.782	899.674	817.295	818.774	845.248
Acp2	1748.41	1686.06	1677.74	1704.07	711.37	649.475	635.987	665.611
Acp5	22.9735	13.5973	25.2404	20.6037	553.578	562.246	584.166	566.663
Acp6	548.947	531.654	556.774	545.791	6191.36	6238.75	6274.13	6234.75
Acpp	6.65023	6.79864	4.45419	5.96769	331.275	332.797	314.696	326.256
Acpt	0	0	0	0	0.871777	0.948139	0.942203	0.920706
Acr	26.6009	19.0362	46.0266	30.5546	2.61533	2.84442	1.88441	2.44805
Acrbp	313.77	228.434	252.404	264.869	320.814	312.886	326.002	319.901
Acsbg1	6806.21	7437.71	7935.88	7393.27	8.71777	7.58511	3.76881	6.69056
Acsbg2	0.604567	4.07918	1.48473	2.05616	174.355	169.717	179.019	174.364
Acsf2	205.553	263.787	239.041	236.127	1876.06	1970.23	2106.77	1984.35
Acsf3	761.15	921.896	843.326	842.124	801.163	863.754	782.028	815.649
Acsl1	1116.03	1095.94	1025.95	1079.31	1038.29	1066.66	1147.6	1084.18
Acsl3	4497.37	4632.59	4694.71	4608.23	1772.32	1627.95	1890.06	1763.45
Acsl4	1333.67	1154.41	1190.75	1226.28	539.63	501.565	665.195	568.797
Acsl5	1352.42	1517.46	1379.31	1416.4	212.714	210.487	199.747	207.649
Acsl6	5052.36	5646.95	5783.02	5494.11	334.762	284.442	310.927	310.044
Acsm3	13.3005	19.0362	13.3626	15.2331	0.871777	0	0	0.290592
Acsm4	0	0	1.48473	0.49491	0	0	0.942203	0.314068
Acsm5	13.905	24.4751	14.8473	17.7425	0.871777	0	0	0.290592
Acss1	684.37	667.626	727.517	693.171	2231.75	2267.95	2284.84	2261.51
Acss2	1680.7	1653.43	1833.64	1722.59	1448.89	1497.11	1592.32	1512.78
Acss2os	2.41827	0	0	0.806089	0.871777	2.84442	0.942203	1.5528
Acss3	26.6009	27.1946	19.3015	24.3657	0	0.948139	0.942203	0.630114
Acta1	306.515	263.787	243.496	271.266	2.61533	1.89628	2.82661	2.44607
Acta2	395.387	284.183	403.846	361.139	0.871777	1.89628	1.88441	1.55082
Actb	28866.9	20790.2	18805.6	22820.9	16386.8	16834.2	19618.5	17613.2
Actbl2	3.6274	2.71946	5.93892	4.09526	0	0	0	0
Actc1	0.604567	2.71946	0	1.10801	2.61533	0	0	0.871777
Actg-ps1	53.2019	63.9072	47.5113	54.8735	20.9227	21.8072	16.9596	19.8965
Actg1	9810.3	7757.25	7362.77	8310.11	7893.07	6798.15	7811.8	7501.01
Actg2	3.02283	6.79864	2.96946	4.26364	0	0	0	0
Actl10	0.604567	0	1.48473	0.696432	2.61533	5.68883	4.71101	4.33839
Actl6a	444.961	437.832	430.572	437.788	8793.62	8439.38	8083.16	8438.72
Actl6b	1937.64	1815.24	1884.12	1879	0	0	0.942203	0.314068
Actl7b	0.604567	1.35973	4.45419	2.13949	3.48711	2.84442	2.82661	3.05271
Actl9	5.4411	4.07918	14.8473	8.12253	0	0	0	0
Actn1	1924.94	1975.68	2053.38	1984.67	11652.2	12137.1	11956.6	11915.3
Actn2	579.175	630.914	720.094	643.394	62.768	61.629	86.6827	70.3599
Actn3	69.5252	76.1448	60.8739	68.8479	353.942	361.241	324.118	346.433
Actn4	3621.35	4167.57	3870.69	3886.54	17274.3	17799.4	16628	17233.9
Actr10	4224.71	3713.42	3584.14	3840.76	1617.15	1501.85	1603.63	1574.21
Actr1a	6641.77	6831.27	6461.54	6644.86	2445.33	2428.18	2565.62	2479.71
Actr1b	9586.61	11839.2	12231.2	11219	4276.07	4380.4	3930.87	4195.78
Actr2	6165.98	5472.9	5349.48	5662.79	8017.73	8010.82	8902.87	8310.48
Actr3	4332.33	3997.6	3976.11	4102.01	4232.48	3636.11	3816.86	3895.15
Actr3b	2322.75	2493.74	2433.47	2416.65	355.685	352.708	325.06	344.484
Actr5	248.477	354.889	332.579	311.982	686.089	715.845	679.328	693.754
Actr6	659.582	583.323	573.106	605.337	585.834	449.418	503.136	512.796
Actr8	1950.94	1979.76	2004.38	1978.36	1660.74	1674.41	1783.59	1706.25
Actrt3	41.1105	62.5475	37.1182	46.9254	13.0767	17.0665	18.8441	16.3291
Acvr1	701.902	596.921	666.644	655.155	341.737	366.93	388.188	365.618
Acvr1b	1435.85	1926.73	1735.65	1699.41	1960.63	2036.6	1923.04	1973.42
Acvr1c	277.496	213.477	283.583	258.186	0	0.948139	0	0.316046
Acvr2a	659.582	558.848	573.106	597.179	319.942	262.634	296.794	293.123
Acvr2b	517.509	507.179	484.022	502.903	2060.88	2191.15	2299.92	2183.98
Acvrl1	346.417	380.724	371.182	366.108	45.3324	47.4069	48.9945	47.2446
Acy1	652.328	654.029	733.456	679.938	2225.65	2079.27	2097.34	2134.09
Acy3	96.7307	114.217	89.0838	100.011	113.331	88.1769	99.8735	100.46
Acyp1	594.894	804.959	859.658	753.17	575.373	652.319	626.565	618.086
Acyp2	671.069	739.692	761.666	724.142	206.611	186.783	232.724	208.706
Ada	38.6923	54.3891	44.5419	45.8744	621.577	625.771	622.796	623.382
Adad1	0	1.35973	0	0.453243	4.35889	0	3.76881	2.70923
Adad2	5.4411	2.71946	4.45419	4.20492	102.87	118.517	110.238	110.542
Adal	404.455	407.918	375.637	396.003	723.575	727.222	674.617	708.471
Adam10	2035.58	1676.54	1613.9	1775.34	1247.51	1288.52	1330.39	1288.81
Adam11	4499.19	5515.06	5901.8	5305.35	176.099	162.132	165.828	168.019
Adam12	113.054	93.8212	87.599	98.1581	7.84599	6.63697	3.76881	6.08393
Adam15	3409.15	3368.05	3155.05	3310.75	1213.51	1288.52	1320.03	1274.02
Adam17	562.247	515.337	519.655	532.413	1721.76	1721.82	1762.86	1735.48
Adam18	1.8137	0	2.96946	1.59439	0	0.948139	0	0.316046
Adam19	428.033	440.552	421.663	430.083	4112.17	4315.93	4430.24	4286.11
Adam1a	95.5215	87.0226	105.416	95.9866	29.6404	24.6516	29.2083	27.8334
Adam2	4.23197	2.71946	2.96946	3.30696	7.84599	7.58511	4.71101	6.71404
Adam20	0	0	0	0	0	1.89628	0.942203	0.94616
Adam21	27.8101	19.0362	25.2404	24.0289	8.71777	3.79255	6.59542	6.36858
Adam22	4126.17	3634.55	3919.69	3893.47	236.252	236.087	236.493	236.277
Adam23	3096.59	2945.17	3045.18	3028.98	3056.45	3151.61	3112.1	3106.72
Adam25	0	0	0	0	3.48711	3.79255	7.53762	4.93909
Adam29	0.604567	1.35973	1.48473	1.14967	0	0	0	0
Adam3	1.20913	0	0	0.403044	2.61533	5.68883	0.942203	3.08212
Adam32	24.7872	19.0362	16.332	20.0518	123.792	117.569	114.949	118.77
Adam33	93.7078	88.3823	138.08	106.723	2.61533	3.79255	3.76881	3.39223
Adam34	0.604567	2.71946	1.48473	1.60292	0.871777	0	0	0.290592
Adam4	13.3005	6.79864	11.8778	10.659	9.58955	5.68883	9.42203	8.23347
Adam5	9.0685	12.2376	5.93892	9.08166	8.71777	4.74069	4.71101	6.05649
Adam7	0	1.35973	0	0.453243	0	0.948139	0	0.316046
Adam8	83.4302	72.0656	56.4197	70.6385	93.2802	73.0067	85.7405	84.0091
Adam9	785.332	900.14	932.41	872.627	1643.3	1647.86	1698.79	1663.32
Adamdec1	2.41827	2.71946	1.48473	2.20748	0	0	0	0
Adamts1	359.717	398.4	418.694	392.27	0.871777	0.948139	1.88441	1.23477
Adamts10	744.222	849.83	804.723	799.592	228.406	235.138	262.875	242.14
Adamts12	12.6959	6.79864	1.48473	6.99309	5.23066	3.79255	2.82661	3.94994
Adamts13	40.506	53.0294	51.9655	48.5003	2.61533	0	1.88441	1.49991
Adamts14	12.6959	2.71946	7.42365	7.613	588.45	646.631	695.346	643.475
Adamts15	262.987	316.817	331.095	303.633	116.818	120.414	147.926	128.386
Adamts16	197.089	186.283	228.648	204.007	0	0	0	0
Adamts17	220.062	157.728	197.469	191.753	41.8453	52.1476	24.4973	39.4967
Adamts18	169.279	137.333	157.381	154.664	0.871777	0	0	0.290592
Adamts19	35.6694	20.3959	38.603	31.5561	7.84599	11.3777	9.42203	9.54856
Adamts2	371.204	431.034	445.419	415.886	9.58955	14.2221	11.3064	11.706
Adamts20	239.408	243.391	236.072	239.624	15.692	18.0146	15.0752	16.2606
Adamts3	390.55	341.292	362.274	364.705	15.692	19.9109	22.6129	19.4053
Adamts4	664.419	843.031	831.449	779.633	76.7164	114.725	98.9313	96.7908
Adamts5	45.3425	53.0294	31.1793	43.1837	0	0	0	0
Adamts6	159.606	134.613	136.595	143.605	20.9227	18.9628	21.6707	20.5187
Adamts7	25.9964	19.0362	14.8473	19.96	326.916	332.797	355.21	338.308
Adamts8	91.2896	106.059	75.7212	91.0232	379.223	435.196	421.165	411.861
Adamts9	110.031	112.857	81.6601	101.516	1250.13	1291.36	1299.3	1280.26
Adamtsl1	194.67	164.527	198.954	186.05	135.125	127.999	103.642	122.255
Adamtsl2	149.933	205.319	176.683	177.311	0	0	0	0
Adamtsl3	39.2968	32.6335	40.0877	37.3393	21.7944	16.1184	15.0752	17.6627
Adamtsl4	438.311	470.466	518.171	475.649	111.587	132.739	148.868	131.065
Adamtsl5	247.268	277.384	262.797	262.483	129.023	125.154	110.238	121.472
Adap1	5741.57	7522.01	8124.44	7129.34	4548.93	4651.57	4209.76	4470.09
Adap2	81.6165	73.4253	90.5685	81.8701	188.304	211.435	204.458	201.399
Adar	3978.05	4337.53	4158.73	4158.1	2942.25	2887.08	2884.08	2904.47
Adarb1	4929.64	5135.69	5704.33	5256.55	195.278	219.968	244.031	219.759
Adarb2	794.401	527.574	665.159	662.378	2.61533	0.948139	8.47982	4.01443
Adat1	284.146	263.787	291.007	279.647	1356.49	1272.4	1321.91	1316.93
Adat2	235.781	255.629	264.282	251.897	2290.16	2096.33	1790.19	2058.89
Adck1	1635.35	1472.59	1509.97	1539.3	1262.33	1244.91	1257.84	1255.03
Adck2	1101.52	1006.2	1060.1	1055.94	118.562	99.5545	104.585	107.567
Adck3	1522.3	1782.6	1769.8	1691.57	488.195	473.121	434.355	465.224
Adck4	819.792	935.493	939.834	898.373	1096.7	1276.19	1137.24	1170.04
Adck5	645.677	677.144	766.12	696.314	968.544	979.427	924.301	957.424
Adcy1	10651.3	11840.5	12425.7	11639.2	377.48	401.063	410.8	396.448
Adcy10	14.5096	9.5181	14.8473	12.9583	2.61533	3.79255	4.71101	3.7063
Adcy2	2809.42	2908.46	2826.93	2848.27	102.87	86.2806	103.642	97.5975
Adcy3	1672.23	1699.66	1731.19	1701.03	580.604	639.994	597.357	605.985
Adcy4	74.3617	77.5045	90.5685	80.8116	7.84599	6.63697	4.71101	6.39799
Adcy5	3831.74	4595.88	5947.83	4791.82	36.6146	27.496	32.9771	32.3626
Adcy6	895.968	1113.62	1174.42	1061.34	98.5108	107.14	68.7808	91.4771
Adcy7	207.366	239.312	233.103	226.594	15.692	10.4295	12.2486	12.79
Adcy8	1427.38	1227.83	1198.18	1284.46	0.871777	0.948139	0	0.606639
Adcy9	1299.82	1358.37	1377.83	1345.34	213.585	247.464	213.88	224.977
Adcyap1	547.737	639.072	488.476	558.429	13.9484	4.74069	6.59542	8.42818
Adcyap1r1	4105.01	4151.25	3999.86	4085.37	10.4613	18.9628	20.7285	16.7175
Add1	8884.71	9841.71	9456.24	9394.22	4551.55	4584.25	4698.77	4611.52
Add2	4112.26	4682.9	4483.88	4426.35	0.871777	0	0.942203	0.60466
Add3	2700	2720.82	2620.55	2680.45	1805.45	1813.79	1940	1853.08
Adgb	10.8822	14.957	11.8778	12.5723	1.74355	0	3.76881	1.83746
Adh1	8.46393	14.957	8.90838	10.7764	115.075	101.451	102.7	106.409
Adh4	0	0	0	0	4.35889	3.79255	2.82661	3.65935
Adh5	1715.16	2012.4	2054.87	1927.47	11567.6	11620.4	10776	11321.3
Adh7	0	1.35973	0	0.453243	2.61533	0.948139	1.88441	1.81596
Adhfe1	259.359	218.916	261.312	246.529	142.971	127.051	129.082	133.035
Adi1	1371.16	1357.01	1232.33	1320.16	2424.41	2514.46	2201.93	2380.27
Adig	5.4411	4.07918	2.96946	4.16325	1.74355	0	0	0.581185
Adipoq	1.20913	0	8.90838	3.3725	0.871777	0.948139	0	0.606639
Adipor1	1971.49	1907.7	2066.74	1981.98	3860.23	3947.1	3819.69	3875.67
Adipor2	1590.62	1996.08	1741.59	1776.09	6192.23	6088.95	6452.2	6244.46
Adk	2205.46	1945.77	1814.34	1988.52	1119.36	1010.72	1140.07	1090.05
Adm	52.5973	50.3099	63.8434	55.5835	14.8202	18.0146	17.9019	16.9122
Adm2	0	0	0	0	197.022	228.501	174.308	199.944
Adnp	2860.21	2636.51	2656.18	2717.63	5010.98	4812.75	5052.09	4958.61
Adnp2	584.011	569.726	580.529	578.089	2536.87	2588.42	2608.96	2578.08
Ado	1746.59	1684.7	1741.59	1724.29	1396.59	1483.84	1388.81	1423.08
Adora1	5169.05	6336.33	6644.16	6049.85	3.48711	0	1.88441	1.7905
Adora2a	1032	1265.91	2054.87	1450.92	9.58955	8.53325	8.47982	8.86754
Adora2b	136.632	129.174	148.473	138.093	32.2558	42.6662	36.7459	37.2226
Adpgk	578.57	541.172	628.041	582.594	3353.73	3659.81	3223.28	3412.27
Adprh	4072.97	5058.19	4993.15	4708.1	8473.67	8832.86	7151.32	8152.62
Adprhl1	6.65023	19.0362	25.2404	16.9756	12.2049	5.68883	7.53762	8.47711
Adprhl2	700.693	1017.08	1097.22	938.328	2212.57	2236.66	2020.08	2156.44
Adprm	500.581	501.74	481.052	494.458	574.501	481.654	597.357	551.171
Adra1a	405.664	406.559	435.026	415.75	8.71777	7.58511	8.47982	8.2609
Adra1b	591.266	685.303	625.071	633.88	0.871777	0	0	0.290592
Adra1d	585.221	741.052	705.247	677.173	5.23066	2.84442	4.71101	4.26203
Adra2a	611.217	743.771	632.495	662.494	7.84599	5.68883	6.59542	6.71008
Adra2b	45.3425	33.9932	44.5419	41.2925	7.84599	8.53325	8.47982	8.28636
Adra2c	636.004	898.78	1067.52	867.435	6.97422	4.74069	6.59542	6.10344
Adrb1	749.058	923.255	877.475	849.93	6.97422	16.1184	14.133	12.4085
Adrb2	35.6694	40.7918	19.3015	31.9209	94.1519	63.5253	99.8735	85.8502
Adrb3	27.2055	33.9932	34.1488	31.7825	1125.46	1250.59	958.22	1111.43
Adrbk1	7497.23	8205.96	7968.54	7890.58	2736.51	2870.96	2693.76	2767.08
Adrbk2	1815.51	1733.65	1913.82	1820.99	758.446	730.067	715.132	734.548
Adrm1	2242.34	2467.91	2522.56	2410.93	7189.55	7677.08	6268.48	7045.03
Adsl	1070.08	992.601	911.624	991.436	4563.75	4825.08	4101.41	4496.75
Adss	2198.2	2147.01	2078.62	2141.28	3869.82	3930.03	4260.64	4020.16
Adssl1	1057.99	1424.99	1300.62	1261.2	364.403	367.878	288.314	340.198
Adtrp	0.604567	5.43891	4.45419	3.49922	4.35889	3.79255	8.47982	5.54375
Aebp1	531.414	692.102	538.957	587.491	175.227	172.561	179.019	175.602
Aebp2	1739.34	1547.37	1774.25	1686.99	3100.91	3364	3324.09	3263
Aen	421.383	654.029	587.953	554.455	5035.38	5213.81	4993.67	5080.96
Aes	14949.1	15277.9	14808.7	15011.9	6884.42	6699.55	6286.38	6623.45
Afap1	384.504	401.12	402.362	395.995	496.913	534.75	706.652	579.438
Afap1l1	467.935	576.525	619.132	554.531	95.8955	104.295	96.1047	98.7651
Afap1l2	770.218	644.511	636.949	683.893	353.07	382.1	344.846	360.005
Aff1	345.208	326.335	350.396	340.646	7045.7	7445.73	7606.4	7365.95
Aff2	628.145	554.769	552.319	578.411	4.35889	1.89628	2.82661	3.02726
Aff3	1345.77	1038.83	1033.37	1139.32	20.0509	18.0146	32.9771	23.6809
Aff4	3868.02	3728.37	3740.03	3778.81	5525.32	5666.08	6172.37	5787.92
Afg3l1	1343.95	1559.61	1759.4	1554.32	3799.2	4085.53	3914.85	3933.2
Afg3l2	2955.12	3391.16	3413.39	3253.23	4526.27	4549.17	4611.14	4562.19
Afmid	119.704	101.98	95.0227	105.569	211.842	215.227	211.053	212.708
Afp	12.0913	4.07918	7.42365	7.86472	0	0	0	0
Aftph	2019.86	1928.09	1796.52	1914.82	1121.11	1090.36	1182.46	1131.31
Aga	200.716	242.032	236.072	226.273	653.833	638.097	590.761	627.564
Agap1	3241.08	3614.16	3692.52	3515.92	1462.84	1529.35	1499.99	1497.39
Agap2	16097.8	21570.7	21335.6	19668	12.2049	17.0665	6.59542	11.9556
Agap3	6694.37	8430.31	8464.44	7863.04	2078.32	2129.52	2111.48	2106.44
Agbl1	9.67307	5.43891	7.42365	7.51188	6.97422	3.79255	4.71101	5.15926
Agbl2	74.3617	63.9072	66.8128	68.3606	16.5638	12.3258	16.9596	15.2831
Agbl3	275.078	235.233	249.435	253.248	22.6662	30.3404	17.9019	23.6362
Agbl4	644.468	530.294	568.651	581.138	37.4864	38.8737	31.0927	35.8176
Agbl5	353.067	353.529	387.514	364.704	548.348	522.424	636.929	569.234
Ager	15.1142	19.0362	20.7862	18.3122	9.58955	8.53325	16.9596	11.6941
Agfg1	1969.07	1785.32	1857.4	1870.6	3439.16	3840.91	3960.08	3746.72
Agfg2	868.158	896.061	1039.31	934.51	639.884	582.157	733.976	652.006
Aggf1	2080.92	2478.78	2411.2	2323.63	3961.36	4115.87	3841.36	3972.86
Agk	810.724	829.434	773.544	804.567	562.296	508.202	532.345	534.281
Agl	969.725	921.896	939.834	943.818	708.755	701.623	839.503	749.96
Agmat	60.4567	66.6267	71.267	66.1168	0.871777	7.58511	5.65322	4.70337
Agmo	68.9206	63.9072	65.3281	66.052	2.61533	0	1.88441	1.49991
Ago1	1365.11	1357.01	1385.25	1369.12	2521.18	2439.56	2360.22	2440.32
Ago2	343.998	330.414	338.518	337.644	3673.67	3841.86	3778.23	3764.59
Ago3	955.82	807.678	816.601	860.033	480.349	403.907	483.35	455.869
Ago4	304.702	273.305	314.763	297.59	47.076	43.6144	57.4744	49.3882
Agpat1	3265.26	3227.99	3342.13	3278.46	1880.42	1830.86	1988.99	1900.09
Agpat2	38.6923	42.1516	47.5113	42.7851	1504.69	1467.72	1360.54	1444.32
Agpat3	5455.01	6239.79	6419.97	6038.26	2392.16	2501.19	2282.96	2392.1
Agpat4	1918.89	2129.33	1974.69	2007.64	1179.51	1215.51	1151.37	1182.13
Agpat5	1222.43	968.126	1048.22	1079.59	1541.3	1553.05	1601.74	1565.37
Agpat6	3187.28	3221.2	3152.08	3186.85	2777.48	2824.5	2885.97	2829.32
Agpat9	135.423	130.534	127.687	131.215	69.7422	80.5918	79.145	76.493
Agps	1223.04	1063.31	1067.52	1117.96	4233.35	4589.94	4625.27	4482.85
Agrn	3123.8	3561.13	3524.75	3403.22	16658.8	18502	16836.2	17332.3
Agrp	7.85937	36.7127	29.6946	24.7555	9.58955	6.63697	13.1908	9.80579
Agt	3697.53	3868.43	3181.78	3582.58	1.74355	0.948139	1.88441	1.52537
Agtpbp1	5133.98	4820.24	4797.16	4917.13	1535.2	1662.09	1438.74	1545.34
Agtr1a	15.7187	20.3959	19.3015	18.472	4.35889	1.89628	3.76881	3.34132
Agtr1b	1.20913	4.07918	0	1.76277	0	0	0.942203	0.314068
Agtr2	26.6009	21.7556	19.3015	22.5527	0	0	0	0
Agtrap	334.325	473.185	424.633	410.714	5140	5255.53	4401.97	4932.5
Ahctf1	1047.71	874.305	941.319	954.446	5167.89	5239.41	5489.27	5298.86
Ahcy	525.973	542.531	509.262	525.922	4713.7	4314.98	4550.84	4526.51
Ahcyl1	6814.07	6802.72	6814.91	6810.57	1988.52	2133.31	2276.36	2132.73
Ahcyl2	2185.51	2098.06	1931.63	2071.73	949.365	1024.94	1168.33	1047.54
Ahdc1	1317.96	1467.15	1440.19	1408.43	3103.53	3491.99	3212.91	3269.48
Ahi1	7283.22	6688.5	6715.43	6895.72	297.276	292.975	374.997	321.749
Ahnak	464.912	598.28	573.106	545.433	3525.47	3645.59	3975.15	3715.4
Ahr	96.7307	96.5407	100.962	98.0777	292.045	317.626	317.522	309.065
Ahrr	14.5096	12.2376	19.3015	15.3495	19.1791	27.496	18.8441	21.8397
Ahsa1	4034.27	4806.64	4896.64	4579.18	8484.14	8999.73	7966.32	8483.4
Ahsa2	1001.16	923.255	914.593	946.337	1070.54	977.531	1006.27	1018.12
Ahsg	0	0	0	0	102.87	108.088	114.007	108.321
Aicda	0	0	0	0	3.48711	4.74069	2.82661	3.6848
Aida	1019.9	847.11	783.937	883.651	597.167	537.595	608.663	581.142
Aif1	174.72	182.204	184.106	180.343	1.74355	0.948139	0	0.897231
Aif1l	307.12	410.638	366.728	361.495	111.587	101.451	107.411	106.816
Aifm1	1187.97	1314.86	1364.47	1289.1	2640.61	2525.84	2789.86	2652.11
Aifm2	363.345	420.156	402.362	395.287	1051.36	1138.71	981.775	1057.28
Aifm3	3540.34	3950.01	4044.4	3844.92	81.9471	76.7992	97.9891	85.5785
Aig1	2077.29	1890.02	1662.9	1876.74	290.302	278.753	232.724	267.26
Aim1	24.1827	16.3167	20.7862	20.4285	22.6662	24.6516	30.1505	25.8228
Aim1l	70.1297	80.2239	68.2976	72.8837	559.681	543.283	521.98	541.648
Aim2	33.2512	35.3529	37.1182	35.2408	437.632	413.388	378.766	409.929
Aimp1	1995.67	2147.01	1945	2029.23	5069.38	4603.21	4494.31	4722.3
Aimp2	1131.14	1060.59	1094.25	1095.33	2732.15	2707.88	2398.85	2612.96
Aip	3377.71	3955.45	3892.96	3742.04	1481.15	1470.56	1332.27	1428
Aipl1	3.6274	8.15837	5.93892	5.90823	2.61533	3.79255	8.47982	4.96257
Aire	3.6274	6.79864	4.45419	4.96008	849.983	914.954	1186.23	983.723
Airn	662.605	383.443	454.327	500.125	21.7944	20.859	18.8441	20.4992
Ajap1	921.36	1037.47	1051.19	1003.34	2.61533	1.89628	2.82661	2.44607
Ajuba	29.0192	47.5905	46.0266	40.8788	2472.36	2827.35	2522.28	2607.33
Ak1	3972.61	4538.77	4601.18	4370.85	4194.99	4568.13	4132.5	4298.54
Ak2	589.453	592.841	562.713	581.669	6656.89	6894.86	6656.66	6736.14
Ak3	2077.29	1966.17	1818.79	1954.08	448.965	422.87	380.65	417.495
Ak3l2-ps	6.65023	8.15837	2.96946	5.92602	11.3331	13.2739	18.8441	14.4837
Ak4	1877.18	1506.58	1521.85	1635.2	3374.65	3385.8	3640.67	3467.04
Ak5	3802.12	3831.71	3180.29	3604.71	7.84599	10.4295	11.3064	9.86065
Ak6	487.885	399.76	430.572	439.406	854.342	787.903	705.71	782.652
Ak7	86.453	115.577	92.0532	98.0277	504.759	467.432	505.963	492.718
Ak8	88.2667	81.5837	78.6907	82.847	70.6139	67.3178	68.7808	68.9042
Akap1	1487.84	1635.75	1634.69	1586.09	7295.03	8010.82	7760.92	7688.93
Akap10	485.467	409.278	394.938	429.894	890.956	956.672	989.313	945.647
Akap11	3928.47	3804.52	3662.83	3798.61	1264.95	1344.46	1383.15	1330.85
Akap12	959.447	1170.73	997.738	1042.64	20400.5	22143.8	22165.3	21569.9
Akap13	464.912	428.314	369.698	420.975	698.293	707.311	859.289	754.965
Akap14	3.02283	12.2376	8.90838	8.05625	0.871777	0.948139	0	0.606639
Akap17b	581.593	437.832	509.262	509.563	251.944	255.049	279.834	262.276
Akap2	1481.79	1623.52	1472.85	1526.05	3975.3	4422.12	4170.19	4189.2
Akap3	11.4868	8.15837	7.42365	9.02293	2.61533	4.74069	2.82661	3.39421
Akap5	1249.64	1377.4	1596.08	1407.71	71.4857	102.399	105.527	93.1371
Akap6	2903.13	2601.16	2773.47	2759.25	4.35889	6.63697	7.53762	6.17783
Akap7	950.983	844.391	893.807	896.394	320.814	364.085	343.904	342.934
Akap8	1504.77	1465.79	1474.34	1481.63	4847.95	4957.82	5118.05	4974.6
Akap8l	3530.07	3363.97	3518.81	3470.95	2653.69	2546.7	2633.46	2611.28
Akap9	2191.55	1890.02	2059.32	2046.97	994.698	1018.3	1015.69	1009.56
Akip1	76.78	99.2601	92.0532	89.3644	517.836	565.091	507.847	530.258
Akirin1	1278.66	1268.63	1284.29	1277.19	1608.43	1828.96	1591.38	1676.26
Akirin2	1683.72	1535.13	1444.64	1554.5	2955.32	3148.77	2770.08	2958.06
Akna	121.518	131.894	129.171	127.528	453.324	458.899	420.222	444.149
Aknad1	2.41827	0	0	0.806089	0.871777	0	0	0.290592
Akp-ps1	1.20913	2.71946	1.48473	1.80444	0	0.948139	0	0.316046
Akp3	0	1.35973	0	0.453243	0	0	0.942203	0.314068
Akr1a1	10644.6	11239.5	11102.8	10995.6	9219.92	8971.29	9083.78	9091.66
Akr1b10	438.915	417.436	417.209	424.52	187.432	202.902	245.915	212.083
Akr1b3	1348.18	1143.53	1158.09	1216.6	5170.51	4715.09	4940.91	4942.17
Akr1b7	10.8822	4.07918	10.3931	8.4515	12.2049	10.4295	12.2486	11.6277
Akr1b8	28.4146	31.2737	28.2099	29.2994	384.454	398.218	364.632	382.435
Akr1c12	0.604567	1.35973	0	0.654765	2.61533	4.74069	4.71101	4.02235
Akr1c13	10.8822	6.79864	7.42365	8.36816	15.692	18.0146	15.0752	16.2606
Akr1c14	107.613	74.785	87.599	89.999	3.48711	1.89628	2.82661	2.73666
Akr1c18	41.7151	27.1946	34.1488	34.3528	52.3066	33.1848	55.59	47.0271
Akr1c19	0.604567	0	2.96946	1.19134	0	0	0.942203	0.314068
Akr1c20	0.604567	0	0	0.201522	0	0	0.942203	0.314068
Akr1c21	0	0	0	0	2.61533	1.89628	2.82661	2.44607
Akr1c6	0.604567	0	0	0.201522	0.871777	0.948139	0.942203	0.920706
Akr1cl	0.604567	0	1.48473	0.696432	32.2558	25.5997	22.6129	26.8228
Akr1d1	1.8137	1.35973	1.48473	1.55272	1.74355	1.89628	3.76881	2.46955
Akr1e1	529.6	526.215	587.953	547.923	487.323	409.596	450.373	449.097
Akr7a5	1056.18	1086.42	1074.94	1072.51	1110.64	1243.01	1104.26	1152.64
Akt1	5153.93	7172.56	6806	6377.5	1486.38	1603.3	1390.69	1493.46
Akt1s1	1679.49	2047.75	2115.74	1947.66	2148.06	2215.8	2005.95	2123.27
Akt2	2238.11	2516.86	2804.65	2519.87	2771.38	2545.75	2613.67	2643.6
Akt2-ps	50.179	48.9502	71.267	56.7988	58.4091	73.9548	66.8964	66.4201
Akt3	4253.13	3971.77	3915.23	4046.71	142.1	164.028	167.712	157.947
Aktip	4279.12	3865.71	3692.52	3945.78	1350.38	1307.48	1278.57	1312.15
Alad	2719.34	2670.51	2497.32	2629.05	2219.54	2292.6	1907.96	2140.03
Alas1	2404.36	2576.68	2436.44	2472.5	1336.43	1391.87	1314.37	1347.56
Alas2	115.472	61.1878	77.2059	84.622	0.871777	0.948139	1.88441	1.23477
Alb	0.604567	0	0	0.201522	0	0.948139	0.942203	0.630114
Alcam	2809.42	2603.88	2570.07	2661.12	16.5638	8.53325	7.53762	10.8782
Aldh16a1	304.702	406.559	397.908	369.723	4167.09	4735	3967.62	4289.9
Aldh18a1	758.731	742.411	758.697	753.28	5846.14	6197.98	5438.39	5827.5
Aldh1a1	2714.5	2916.62	2751.2	2794.11	1.74355	0.948139	1.88441	1.52537
Aldh1a2	173.511	254.269	172.229	200.003	34.8711	41.7181	45.2257	40.605
Aldh1a3	19.3461	32.6335	17.8168	23.2655	200.509	185.835	233.666	206.67
Aldh1a7	82.8256	87.0226	53.4503	74.4328	0	1.89628	0.942203	0.94616
Aldh1b1	260.568	331.774	380.091	324.144	602.398	685.504	545.535	611.146
Aldh1l1	2466.03	2791.52	2771.99	2676.51	766.292	775.577	832.907	791.592
Aldh1l2	113.659	96.5407	90.5685	100.256	440.247	409.596	398.552	416.132
Aldh2	2693.34	3973.12	3980.56	3549.01	10146.6	10955.7	9013.11	10038.5
Aldh3a1	56.8293	74.785	63.8434	65.1526	41.8453	40.77	41.4569	41.3574
Aldh3a2	1218.81	1366.53	1311.02	1298.78	1190.85	1168.11	1190.94	1183.3
Aldh3b1	204.344	288.262	296.946	263.184	144.715	151.702	155.463	150.627
Aldh3b2	71.3389	100.62	78.6907	83.5498	13.9484	15.1702	5.65322	11.5906
Aldh4a1	942.52	1129.93	1098.7	1057.05	4548.93	4738.8	4529.17	4605.63
Aldh5a1	2073.06	2049.11	2112.77	2078.31	739.267	804.97	744.34	762.859
Aldh6a1	1132.35	1170.73	1009.62	1104.23	1117.62	1073.29	1195.66	1128.86
Aldh7a1	1534.99	1560.97	1437.22	1511.06	3303.16	3432.26	3100.79	3278.74
Aldh8a1	3.02283	1.35973	0	1.46085	0.871777	2.84442	0	1.23873
Aldh9a1	1253.87	1255.03	1266.47	1258.46	3687.62	3751.78	3331.63	3590.34
Aldoa	54083.3	57815.6	53422.1	55107	49929.3	50569.9	57365.1	52621.4
Aldoart1	31.4375	28.5543	37.1182	32.37	33.9993	19.9109	30.1505	28.0202
Aldoart2	40.506	40.7918	44.5419	41.9466	32.2558	44.5625	32.9771	36.5985
Aldob	72.548	72.0656	80.1754	74.9297	0	0	0.942203	0.314068
Aldoc	25119.1	27557.6	28272.2	26983	1193.46	1146.3	1521.66	1287.14
Alg1	1398.97	1435.87	1367.44	1400.76	1296.33	1352.05	1153.26	1267.21
Alg10b	87.0576	134.613	105.416	109.029	1034.8	1230.68	1185.29	1150.26
Alg11	629.959	501.74	574.59	568.763	843.008	756.615	864	821.208
Alg12	437.706	383.443	347.427	389.525	621.577	580.261	526.691	576.176
Alg13	225.503	202.599	221.225	216.443	10251.2	9357.18	10216.3	9941.57
Alg14	368.786	320.896	307.339	332.34	449.837	358.396	353.326	387.186
Alg2	3854.72	4012.56	3606.41	3824.56	1491.61	1620.37	1336.99	1482.99
Alg3	201.321	180.844	201.923	194.696	519.579	537.595	517.269	524.814
Alg5	643.259	590.122	595.377	609.586	917.981	912.109	820.659	883.583
Alg6	159.606	115.577	124.717	133.3	646.859	597.327	726.438	656.875
Alg8	192.252	138.692	154.412	161.785	269.379	248.412	289.256	269.016
Alg9	418.36	308.658	359.305	362.108	516.092	608.705	639.756	588.184
Alk	230.944	235.233	221.225	229.134	27.0251	31.2886	30.1505	29.4881
Alkbh1	238.199	255.629	236.072	243.3	1955.4	1773.02	1930.57	1886.33
Alkbh2	250.291	242.032	270.221	254.181	1264.95	1311.28	1261.61	1279.28
Alkbh3	535.646	533.013	506.293	524.984	912.751	857.117	847.04	872.303
Alkbh4	325.861	378.004	362.274	355.38	611.988	642.838	576.628	610.485
Alkbh5	1345.77	1321.66	1287.26	1318.23	3514.13	4113.97	4223.89	3950.67
Alkbh6	1232.71	1165.29	1089.79	1162.6	683.473	720.585	588.877	664.312
Alkbh7	657.769	866.147	941.319	821.745	1509.05	1562.53	1228.63	1433.4
Alkbh8	178.952	194.441	184.106	185.833	560.553	541.387	558.726	553.555
Allc	19.3461	23.1154	19.3015	20.5877	0	0	0.942203	0.314068
Alms1	294.424	229.794	215.286	246.501	441.991	428.559	543.651	471.4
Alms1-ps1	13.3005	0	11.8778	8.39277	0.871777	0.948139	0.942203	0.920706
Alms1-ps2	0.604567	6.79864	0	2.46774	0	0.948139	0.942203	0.630114
Alox12	22.369	19.0362	22.2709	21.2254	147.33	138.428	139.446	141.735
Alox12b	30.2283	20.3959	25.2404	25.2882	18.3073	24.6516	40.5147	27.8245
Alox12e	4.83653	6.79864	1.48473	4.3733	22.6662	22.7553	13.1908	19.5375
Alox15	10.8822	6.79864	13.3626	10.3478	6.10244	3.79255	10.3642	6.75307
Alox5	40.506	28.5543	40.0877	36.3827	43.5889	43.6144	22.6129	36.6054
Alox5ap	137.841	116.937	112.839	122.539	88.0495	75.8511	84.7982	82.8996
Alox8	32.042	25.8348	29.6946	29.1905	0	0.948139	0	0.316046
Aloxe3	144.491	131.894	144.019	140.135	20.0509	16.1184	31.0927	22.4206
Alpk1	172.302	199.88	181.137	184.44	3.48711	0	1.88441	1.7905
Alpk2	25.9964	13.5973	29.6946	23.0961	0.871777	0	0	0.290592
Alpk3	24.1827	28.5543	35.6335	29.4568	1444.53	1443.07	1855.2	1580.93
Alpl	229.131	229.794	246.465	235.13	10532.8	10089.1	10098.5	10240.2
Alppl2	0	0	0	0	5.23066	3.79255	5.65322	4.89214
Als2	1400.18	1373.33	1354.07	1375.86	2287.54	2439.56	2549.6	2425.57
Als2cl	184.997	256.989	285.068	242.351	909.264	906.42	880.017	898.567
Als2cr11	0	2.71946	0	0.906485	18.3073	17.0665	10.3642	15.246
Als2cr12	5.4411	1.35973	1.48473	2.76185	10.4613	7.58511	8.47982	8.84209
Alx1	3.6274	1.35973	2.96946	2.6522	6.97422	4.74069	4.71101	5.47531
Alx3	18.137	24.4751	19.3015	20.6379	0	0.948139	0	0.316046
Alx4	24.7872	31.2737	31.1793	29.0801	0.871777	0	0.942203	0.60466
Alyref	550.76	682.583	806.208	679.851	4525.4	4670.53	4308.69	4501.54
Alyref2	131.191	178.124	157.381	155.566	114.203	103.347	92.3359	103.295
Amacr	522.95	557.488	546.38	542.273	695.678	673.178	665.195	678.017
Ambn	0	1.35973	0	0.453243	0	0.948139	0.942203	0.630114
Ambra1	2025.3	1997.44	2149.89	2057.54	2679.84	2557.13	2712.6	2649.86
Amd-ps1	21.7644	25.8348	19.3015	22.3002	11.3331	3.79255	7.53762	7.55443
Amd-ps3	1.8137	0	0	0.604567	0	0.948139	0.942203	0.630114
Amd-ps4	1.20913	1.35973	0	0.856287	0	2.84442	0	0.948139
Amd-ps6	0	0	0	0	0.871777	1.89628	2.82661	1.86489
Amd-ps7	6.65023	2.71946	7.42365	5.59778	8.71777	0	4.71101	4.47626
Amd1	1093.66	897.42	948.742	979.941	1092.34	993.649	1157.02	1081
Amd2	16.3233	5.43891	11.8778	11.2134	0.871777	2.84442	2.82661	2.18093
Amdhd1	4.83653	9.5181	2.96946	5.7747	6.97422	11.3777	6.59542	8.31577
Amdhd2	535.042	644.511	675.552	618.368	2965.79	3097.57	2487.42	2850.26
Amer1	146.91	146.851	139.565	144.442	341.737	314.782	418.338	358.286
Amer2	898.991	848.47	1031.89	926.449	1.74355	4.74069	0	2.16142
Amer3	1003.58	1248.23	1058.61	1103.47	1.74355	5.68883	3.76881	3.73373
Amfr	4640.05	4726.41	4529.91	4632.12	719.216	788.851	658.6	722.222
Amh	67.7115	63.9072	50.4808	60.6998	33.9993	38.8737	40.5147	37.7959
Amhr2	48.3653	47.5905	53.4503	49.802	521.323	483.551	476.755	493.876
Amica1	33.8557	31.2737	26.7251	30.6182	2.61533	5.68883	3.76881	4.02432
Amigo1	2330	2618.84	2540.37	2496.4	131.638	125.154	146.984	134.592
Amigo2	439.52	496.301	466.205	467.342	13.0767	13.2739	10.3642	12.2383
Amigo3	56.8293	69.3461	66.8128	64.3294	26.1533	36.9774	18.8441	27.3249
Ammecr1	76.1754	53.0294	43.0572	57.4207	203.124	185.835	235.551	208.17
Ammecr1l	837.325	821.276	881.929	846.843	1075.77	938.657	1091.07	1035.17
Amn	481.235	550.69	596.861	542.929	105.485	130.843	85.7405	107.356
Amn1	347.626	271.946	247.95	289.174	107.229	89.125	92.3359	96.2298
Amot	702.507	591.482	519.655	604.548	31.384	30.3404	32.0349	31.2531
Amotl1	1031.39	942.291	1156.6	1043.43	978.134	1063.81	937.492	993.146
Amotl2	553.179	724.735	733.456	670.457	5040.62	5451.8	5341.35	5277.92
Ampd1	1.20913	0	0	0.403044	15.692	7.58511	12.2486	11.8419
Ampd2	1963.03	2232.67	2185.52	2127.07	1618.89	1754.06	1658.28	1677.07
Ampd3	592.475	576.525	576.075	581.692	339.121	333.745	340.135	337.667
Amph	4776.08	5134.33	5113.41	5007.94	1011.26	1004.08	1012.87	1009.4
Amt	657.769	723.375	766.12	715.755	6235.82	6325.98	5800.2	6120.67
Amy1	1128.12	1132.65	1143.24	1134.67	13.0767	11.3777	12.2486	12.2343
Amz1	305.306	406.559	403.846	371.904	95.0237	107.14	89.5093	97.2242
Amz2	1819.14	1544.65	1524.82	1629.54	1142.03	1162.42	1116.51	1140.32
Anapc1	1845.14	1668.39	1615.39	1709.64	4184.53	4305.5	4711.01	4400.35
Anapc10	304.702	237.952	213.801	252.152	488.195	463.64	517.269	489.701
Anapc11	2918.24	2663.71	2573.04	2718.33	2748.71	3037.84	2521.33	2769.29
Anapc13	1267.78	1316.22	1278.35	1287.45	1487.25	1608.04	1418.96	1504.75
Anapc15	691.02	677.144	745.334	704.5	2098.37	1917.14	1891.94	1969.15
Anapc15-ps	1.8137	4.07918	1.48473	2.4592	8.71777	8.53325	5.65322	7.63475
Anapc16	1703.06	1715.98	1784.64	1734.56	1375.66	1324.55	1143.83	1281.35
Anapc2	3291.26	3572.01	3220.38	3361.21	4759.03	5309.58	4786.39	4951.67
Anapc4	2106.92	1998.8	1992.51	2032.74	2370.36	2365.61	2367.76	2367.91
Anapc5	5763.33	5202.32	5015.42	5327.02	14349.5	15233.7	14378	14653.7
Anapc7	1248.43	1526.97	1512.94	1429.45	3011.12	3066.28	2892.56	2989.99
Angel1	350.044	364.407	423.148	379.2	641.628	694.037	685.924	673.863
Angel2	2007.16	1743.17	1707.44	1819.26	1181.26	1119.75	1316.26	1205.76
Angpt1	169.883	122.376	126.202	139.487	0.871777	3.79255	1.88441	2.18291
Angpt2	36.274	48.9502	60.8739	48.6994	5.23066	14.2221	9.42203	9.62492
Angpt4	4.83653	6.79864	4.45419	5.36312	1.74355	0	0.942203	0.895252
Angptl1	15.1142	17.6765	14.8473	15.8793	0	0	0	0
Angptl2	146.91	189.002	142.534	159.482	58.4091	46.4588	50.8789	51.9156
Angptl3	4.83653	6.79864	1.48473	4.3733	0	2.84442	0	0.948139
Angptl4	91.8941	141.412	130.656	121.321	928.443	991.753	924.301	948.166
Angptl6	334.93	515.337	559.743	470.003	329.532	350.811	260.048	313.464
Angptl7	12.6959	31.2737	31.1793	25.0497	0	0	0	0
Ank	3649.16	3599.2	3713.31	3653.89	760.19	797.385	770.722	776.099
Ank1	2889.83	3701.18	3985.01	3525.34	27.8969	34.133	41.4569	34.4956
Ank2	4879.46	4325.29	4549.21	4584.65	86.3059	110.932	96.1047	97.7809
Ank3	6334.65	5116.66	5573.67	5674.99	1211.77	1310.33	1356.77	1292.96
Ankar	0	0	0	0	0.871777	0.948139	0	0.606639
Ankdd1b	4.83653	8.15837	2.96946	5.32145	1.74355	1.89628	0.942203	1.52734
Ankef1	13.905	12.2376	13.3626	13.1684	0	0.948139	1.88441	0.944181
Ankfn1	25.9964	25.8348	32.6641	28.1651	0	1.89628	1.88441	1.26023
Ankfy1	1486.03	1305.34	1264.99	1352.12	3541.16	3768.85	3777.29	3695.77
Ankhd1	946.147	697.54	825.51	823.066	2512.46	2470.85	2986.78	2656.7
Ankib1	820.397	803.599	789.876	804.624	829.932	873.236	886.613	863.26
Ankk1	1.20913	1.35973	2.96946	1.84611	4.35889	1.89628	3.76881	3.34132
Ankle1	7.2548	6.79864	11.8778	8.64376	567.527	589.742	509.732	555.667
Ankle2	731.526	572.445	697.823	667.265	1199.57	1205.08	1411.42	1272.02
Ankmy1	10.8822	21.7556	5.93892	12.8589	73.2293	67.3178	81.0294	73.8589
Ankmy2	1437.06	1352.93	1159.57	1316.52	1312.9	1291.36	1316.26	1306.84
Ankra2	1300.42	1312.14	1270.93	1294.5	503.887	558.454	546.478	536.273
Ankrd1	0.604567	1.35973	2.96946	1.64458	0	0	0	0
Ankrd10	1307.07	1248.23	1328.83	1294.71	6370.08	6321.24	6990.2	6560.51
Ankrd11	5611.59	5806.04	5971.58	5796.4	10700.2	10575.5	10792.9	10689.6
Ankrd12	2472.07	1812.52	1869.27	2051.29	605.885	572.676	668.964	615.842
Ankrd13a	1266.57	1445.39	1438.7	1383.55	4241.2	4936.96	4717.61	4631.92
Ankrd13b	2266.52	2594.36	2751.2	2537.36	267.636	323.315	321.291	304.081
Ankrd13c	747.849	769.606	794.33	770.595	1509.05	1671.57	1656.39	1612.34
Ankrd13d	2234.48	2548.13	2237.49	2340.03	237.995	227.553	239.32	234.956
Ankrd16	880.249	727.454	734.941	780.882	846.496	804.97	835.734	829.066
Ankrd17	2457.56	1974.32	1980.63	2137.51	3437.42	3547.93	4182.44	3722.6
Ankrd2	28.4146	28.5543	38.603	31.8573	0	2.84442	1.88441	1.57627
Ankrd22	1.20913	0	0	0.403044	0.871777	0	0.942203	0.60466
Ankrd23	229.131	184.923	230.133	214.729	131.638	174.457	170.539	158.878
Ankrd24	1010.84	1422.28	1487.7	1306.94	778.497	757.563	681.213	739.091
Ankrd26	446.17	414.717	429.087	429.991	687.832	709.208	749.993	715.678
Ankrd27	934.056	921.896	916.078	924.01	1978.06	1952.22	2112.42	2014.23
Ankrd28	1438.26	1323.02	1334.77	1365.35	3302.29	3322.28	3521.01	3381.86
Ankrd29	397.805	378.004	391.969	389.259	6.97422	6.63697	9.42203	7.67774
Ankrd32	354.276	285.543	334.064	324.628	419.325	421.922	419.28	420.176
Ankrd33	5.4411	12.2376	10.3931	9.35725	0	0	0.942203	0.314068
Ankrd33b	839.743	841.672	874.506	851.973	427.171	420.974	405.147	417.764
Ankrd34a	1326.42	1393.72	1395.65	1371.93	2.61533	0.948139	5.65322	3.07223
Ankrd34b	616.658	692.102	614.678	641.146	3.48711	5.68883	2.82661	4.00085
Ankrd34c	133.005	138.692	169.259	146.985	0	0	0	0
Ankrd35	417.151	620.036	622.102	553.096	1294.59	1316.02	1404.82	1338.48
Ankrd36	58.0384	76.1448	77.2059	70.463	59.2808	68.266	61.2432	62.93
Ankrd37	374.831	303.219	356.335	344.795	303.378	296.767	351.442	317.196
Ankrd39	411.105	444.631	449.873	435.203	435.889	456.055	386.303	426.082
Ankrd40	3814.21	3516.26	3598.98	3643.15	1439.3	1405.14	1302.12	1382.19
Ankrd42	438.915	516.697	494.415	483.342	82.8188	91.9694	89.5093	88.0992
Ankrd44	293.215	266.507	234.587	264.77	20.0509	18.9628	20.7285	19.914
Ankrd45	769.613	707.059	754.243	743.638	445.478	402.959	422.107	423.515
Ankrd46	4903.64	4904.54	4829.83	4879.33	1754.02	1891.54	1774.17	1806.57
Ankrd49	254.523	203.959	170.744	209.742	558.809	474.069	475.812	502.897
Ankrd50	938.288	992.601	1119.49	1016.79	603.27	667.49	772.606	681.122
Ankrd52	483.653	617.316	628.041	576.337	969.416	987.012	1105.2	1020.54
Ankrd53	0	0	0	0	1.74355	0.948139	0	0.897231
Ankrd54	607.59	735.613	795.815	713.006	856.957	938.657	829.138	874.918
Ankrd55	227.922	222.995	209.347	220.088	6.97422	3.79255	5.65322	5.47333
Ankrd6	802.865	843.031	703.762	783.219	1058.34	968.049	1085.42	1037.27
Ankrd60	1.20913	0	1.48473	0.897954	0	0.948139	0	0.316046
Ankrd61	7.2548	6.79864	8.90838	7.65394	3.48711	0.948139	3.76881	2.73469
Ankrd63	635.4	694.821	786.907	705.709	0.871777	0.948139	1.88441	1.23477
Ankrd66	28.4146	31.2737	20.7862	26.8249	0	0	0	0
Ankrd7	1.20913	0	0	0.403044	0	0	0	0
Ankrd9	706.739	912.377	829.964	816.36	527.425	557.505	467.333	517.421
Anks1	1421.34	1546.01	1567.87	1511.74	2499.39	2687.97	2684.34	2623.9
Anks1b	6288.7	5226.79	5882.5	5799.33	156.92	148.858	152.637	152.805
Anks3	1982.37	1906.34	1898.97	1929.23	1240.54	1236.37	1192.83	1223.25
Anks4b	1.20913	4.07918	1.48473	2.25768	0.871777	1.89628	1.88441	1.55082
Anks6	413.524	490.862	446.904	450.43	24.4098	36.0293	29.2083	29.8824
Ankub1	108.217	110.138	102.446	106.934	0	0.948139	0	0.316046
Ankzf1	605.776	633.633	613.193	617.534	1158.59	1037.26	1226.75	1140.87
Anln	909.873	1042.91	880.445	944.41	6744.94	6850.3	7327.51	6974.25
Ano1	116.077	130.534	141.049	129.22	34.8711	18.0146	21.6707	24.8521
[truncated: 20,304 more rows]
