# Supplementary material for: Distinct 5-methylcytosine profiles in poly(A) RNA from mouse embryonic stem cells and brain
Source: Genome Biol. 2017 Jan 5;18:1. doi: 10.1186/s13059-016-1139-1 (PMC5225599; doi:10.1186/s13059-016-1139-1)
Supplement: Additional file 7: Table S6. — Methylated cytosines in ESC nuclear poly(A) RNA. (XLSX 1227 kb) [file 13059_2016_1139_MOESM7_ESM.xlsx]

## Sheet: Legend
Legend to Table S6
#SeqID	sequence ID from reference database (e.g. chr1)
refPos	postion of the methylated C on the reference sequence
refStrand	genomic strand
refBase	base on reference genome
Name	arbitrary methylation site name
avg/cov	average coverage
avg/C_count	average C count
norm(avg/cov)	normalized average coverage (if size factors are provided)
norm(avg/C_count)	normailzed average C count (if size factors are provided)
avg/methRate	average methylation rate
sem/methRate	standard error of mean methylation rate
stdev/methRate	standard deviation methylation rate
comb/p-value_mState	combined p-value of methylation state
comb/p-value_mRate	combined p-value of methylation rate
rep	found in this many replicates

## Sheet: ESC nuclear poly(A)RNA
Table S6. Methylated cytosines in ESC nuclear poly(A)RNA
#SeqID	refPos	refStrand	refBase	Name	avg/cov	avg/C_count	norm(avg/cov)	norm(avg/C_count)	avg/methRate	sem/methRate	stdev/methRate	comb/p-value_mState	comb/p-value_mRate	rep
chr1	4778364	-	C	m5C_167093	21	9	31	13	0.438	0.017	0.03	0	1.7032e-07	3
chr1	4778365	-	C	m5C_357115	20	7	29	10	0.368	0.027	0.046	0	2.95506e-08	3
chr1	4778367	-	C	m5C_156476	20	9	29	13	0.465	0.056	0.097	0	3.21564e-09	3
chr1	4778393	-	C	m5C_55103	16	6	23	9	0.362	0.075	0.13	0	5.82016e-09	3
chr1	4783063	-	C	m5C_319266	15	4	22	6	0.277	0.004	0.008	0	5.03938e-08	3
chr1	4783065	-	C	m5C_151101	15	4	22	6	0.277	0.024	0.042	0	3.87282e-08	3
chr1	4783105	-	C	m5C_183300	13	6	19	8	0.433	0.072	0.125	0	1.93289e-07	3
chr1	4783106	-	C	m5C_218279	11	4	16	6	0.386	0.012	0.02	0	0.000110584	3
chr1	4843417	+	C	m5C_103779	12	5	18	7	0.404	0.024	0.042	0	1.1507e-07	3
chr1	4843424	+	C	m5C_8220	12	5	18	8	0.439	0.038	0.067	0	9.60351e-06	3
chr1	4845805	+	C	m5C_171311	40	8	58	12	0.215	0.012	0.021	0	0	3
chr1	4888728	+	C	m5C_126310	17	6	25	8	0.343	0.064	0.111	0	2.51017e-07	3
chr1	4888729	+	C	m5C_95377	19	6	28	9	0.328	0.059	0.102	0	8.57601e-09	3
chr1	4891121	+	C	m5C_67475	13	9	19	13	0.69	0.091	0.158	0	3.43536e-06	3
chr1	4891123	+	C	m5C_158635	14	9	20	13	0.656	0.079	0.137	0	4.17056e-06	3
chr1	4891124	+	C	m5C_54609	15	10	22	14	0.649	0.075	0.13	0	5.63414e-06	3
chr1	4891126	+	C	m5C_263987	13	6	18	8	0.455	0.124	0.214	0	1.44987e-07	3
chr1	4891130	+	C	m5C_100293	16	9	24	13	0.565	0.112	0.193	0	3.02647e-06	3
chr1	4891131	+	C	m5C_82256	17	9	24	13	0.556	0.091	0.157	0	3.63437e-06	3
chr1	7114552	+	C	m5C_18182	14	4	21	5	0.306	0.043	0.075	0	1.85613e-08	3
chr1	7114585	+	C	m5C_150667	17	5	25	7	0.312	0.077	0.133	0	1.51862e-09	3
chr1	7114586	+	C	m5C_23931	19	6	27	9	0.352	0.092	0.159	0	6.84062e-09	3
chr1	7150723	+	C	m5C_43336	14	11	20	16	0.815	0.015	0.026	0	1.24406e-05	3
chr1	7150782	+	C	m5C_41336	13	5	19	8	0.426	0.074	0.129	0	2.23562e-07	3
chr1	7150784	+	C	m5C_193075	12	5	18	7	0.405	0.062	0.107	0	1.1507e-07	3
chr1	9545533	+	C	m5C_239175	15	5	22	8	0.41	0.119	0.205	0	3.43922e-09	3
chr1	9944059	-	C	m5C_330584	29	17	42	25	0.608	0.026	0.046	0	1.71158e-09	3
chr1	9944060	-	C	m5C_79820	22	15	32	22	0.678	0.05	0.087	0	2.80558e-07	3
chr1	13667146	-	C	m5C_286333	15	15	22	22	1	0	0	0	6.89439e-05	3
chr1	15844943	+	C	m5C_276715	31	26	45	38	0.871	0.037	0.065	0	3.40287e-10	3
chr1	15844962	+	C	m5C_159544	40	10	58	15	0.267	0.032	0.055	0	0	3
chr1	15844963	+	C	m5C_76141	47	14	69	21	0.32	0.046	0.08	0	0	3
chr1	15844965	+	C	m5C_257353	47	15	69	22	0.324	0.025	0.043	0	0	3
chr1	15844966	+	C	m5C_286790	52	17	75	24	0.332	0.019	0.032	0	0	3
chr1	15844970	+	C	m5C_373323	53	12	76	18	0.242	0.015	0.026	0	0	3
chr1	16101502	-	C	m5C_245672	32	22	47	31	0.668	0.02	0.035	0	7.09176e-10	3
chr1	16101515	-	C	m5C_321655	64	31	93	45	0.485	0.063	0.109	0	0	3
chr1	16101526	-	C	m5C_74177	47	18	68	26	0.379	0.024	0.042	0	0	3
chr1	16646848	-	C	m5C_312576	13	5	18	7	0.384	0.063	0.109	0	8.3117e-08	3
chr1	16646856	-	C	m5C_230278	14	5	20	8	0.392	0.048	0.082	0	1.54632e-07	3
chr1	16646858	-	C	m5C_72830	14	6	20	9	0.456	0.018	0.032	0	5.07433e-07	3
chr1	16646860	-	C	m5C_134063	14	7	20	10	0.517	0.026	0.045	0	9.89409e-07	3
chr1	16646862	-	C	m5C_11252	12	6	17	9	0.503	0.043	0.074	0	1.83133e-05	3
chr1	16650014	-	C	m5C_152120	14	3	20	5	0.258	0.006	0.011	1.11022e-16	1.68952e-08	3
chr1	16650298	-	C	m5C_191295	11	9	16	13	0.815	0.049	0.084	0	3.43536e-06	3
chr1	16652747	-	C	m5C_19781	13	11	18	16	0.845	0.006	0.01	0	1.12407e-05	3
chr1	23383067	-	C	m5C_75491	12	4	17	6	0.347	0.02	0.035	0	4.26502e-08	3
chr1	23922170	-	C	m5C_242059	79	22	114	32	0.276	0.022	0.039	0	0	3
chr1	23922171	-	C	m5C_216340	65	17	94	24	0.256	0.013	0.022	0	0	3
chr1	23922173	-	C	m5C_154611	67	20	97	29	0.305	0.023	0.04	0	0	3
chr1	23922174	-	C	m5C_79416	52	20	76	29	0.39	0.036	0.063	0	0	3
chr1	23922175	-	C	m5C_313893	36	14	51	21	0.407	0.014	0.024	0	2.4658e-13	3
chr1	24611540	+	C	m5C_233077	15	14	23	20	0.864	0.04	0.069	0	3.98185e-05	3
chr1	24611552	+	C	m5C_304302	30	28	44	42	0.903	0.041	0.071	0	1.71506e-07	3
chr1	24611578	+	C	m5C_65863	31	27	45	40	0.838	0.072	0.125	0	5.49783e-09	3
chr1	24612698	+	C	m5C_54170	173	123	256	181	0.698	0.042	0.072	0	0	3
chr1	24613033	+	C	m5C_362273	16	12	24	18	0.773	0.078	0.136	0	9.89204e-07	3
chr1	24613052	+	C	m5C_345575	101	55	149	80	0.557	0.095	0.164	0	0	3
chr1	24613059	+	C	m5C_297077	211	162	310	237	0.768	0.049	0.085	0	0	3
chr1	24613062	+	C	m5C_1706	333	241	488	353	0.727	0.059	0.103	0	0	3
chr1	24613072	+	C	m5C_285064	559	508	818	743	0.909	0.016	0.028	0	0	3
chr1	24613104	+	C	m5C_342367	839	387	1229	564	0.464	0.025	0.042	0	0	3
chr1	24613111	+	C	m5C_349228	749	268	1097	391	0.362	0.027	0.046	0	0	3
chr1	24613193	+	C	m5C_346115	59	21	86	30	0.363	0.028	0.049	0	0	3
chr1	24613194	+	C	m5C_147108	67	24	99	35	0.364	0.013	0.022	0	0	3
chr1	24613196	+	C	m5C_72747	67	26	99	38	0.402	0.029	0.05	0	0	3
chr1	24613199	+	C	m5C_47679	76	35	112	50	0.465	0.036	0.063	0	0	3
chr1	30873858	-	C	m5C_88741	19	6	27	9	0.318	0.029	0.051	0	2.19188e-10	3
chr1	33849482	+	C	m5C_3915	16	4	24	6	0.28	0.005	0.009	0	1.24176e-09	3
chr1	33849484	+	C	m5C_86272	20	5	30	7	0.249	0.026	0.045	0	2.08538e-11	3
chr1	33849487	+	C	m5C_184944	11	4	16	6	0.388	0.035	0.061	0	2.48559e-06	3
chr1	33849540	+	C	m5C_311410	53	13	78	20	0.252	0.017	0.029	0	0	3
chr1	33849541	+	C	m5C_206612	57	12	83	18	0.222	0.013	0.023	0	0	3
chr1	33849543	+	C	m5C_244938	56	14	82	20	0.245	0.016	0.027	0	0	3
chr1	34030182	+	C	m5C_335717	11	10	16	15	0.919	0.039	0.068	0	9.45938e-06	3
chr1	34030183	+	C	m5C_104371	13	12	19	17	0.893	0.046	0.079	0	1.74647e-05	3
chr1	34175185	+	C	m5C_59487	22	8	32	11	0.352	0.029	0.051	0	1.34047e-09	3
chr1	34877927	+	C	m5C_44386	18	5	26	7	0.289	0.016	0.027	0	3.1812e-09	3
chr1	36074261	+	C	m5C_118868	15	7	21	10	0.474	0.078	0.135	0	7.67495e-07	3
chr1	36104234	+	C	m5C_80718	21	5	30	8	0.268	0.015	0.027	0	7.88127e-11	3
chr1	36104355	+	C	m5C_138791	12	4	18	5	0.315	0.035	0.06	0	2.06245e-08	3
chr1	36140440	-	C	m5C_19737	17	11	25	16	0.65	0.064	0.11	0	7.26117e-07	3
chr1	36177564	-	C	m5C_248405	14	7	20	10	0.515	0.045	0.078	0	8.81965e-07	3
chr1	36536794	-	C	m5C_156438	13	7	19	10	0.532	0.055	0.096	0	3.52298e-05	3
chr1	36547178	-	C	m5C_224022	12	5	18	8	0.425	0.089	0.154	0	5.02103e-06	3
chr1	36585954	-	C	m5C_40827	20	6	29	9	0.306	0.034	0.059	0	2.50728e-10	3
chr1	36585955	-	C	m5C_144962	17	6	25	9	0.338	0.038	0.065	0	7.15481e-09	3
chr1	36693243	+	C	m5C_35830	80	32	115	46	0.484	0.022	0.038	0	0	3
chr1	36809435	-	C	m5C_317902	16	5	23	7	0.343	0.024	0.042	0	3.16226e-09	3
chr1	36809436	-	C	m5C_293140	15	5	22	8	0.373	0.039	0.067	0	4.57374e-09	3
chr1	37989919	-	C	m5C_255822	14	6	20	8	0.431	0.03	0.052	0	3.53442e-07	3
chr1	37989920	-	C	m5C_273400	12	5	18	7	0.418	0.024	0.041	0	1.65549e-07	3
chr1	38022925	-	C	m5C_377012	15	3	21	5	0.241	0.022	0.038	2.22045e-16	1.42885e-08	3
chr1	38078812	-	C	m5C_264801	22	15	32	21	0.708	0.069	0.12	0	7.86371e-09	3
chr1	38078825	-	C	m5C_190734	14	11	21	16	0.789	0.075	0.131	0	1.3231e-05	3
chr1	47657918	+	C	m5C_34111	42	13	61	19	0.313	0.037	0.064	0	0	3
chr1	52232666	-	C	m5C_105088	17	10	24	14	0.56	0.062	0.108	0	2.00204e-07	3
chr1	53352582	-	C	m5C_124457	80	28	116	40	0.37	0.051	0.088	0	0	3
chr1	55080820	-	C	m5C_371844	40	20	58	28	0.496	0.019	0.034	0	4.50751e-13	3
chr1	55080822	-	C	m5C_123093	40	25	58	37	0.646	0.025	0.043	0	5.0937e-13	3
chr1	55080823	-	C	m5C_42386	33	18	49	26	0.545	0.018	0.032	0	1.01812e-10	3
chr1	55080825	-	C	m5C_140781	28	14	41	21	0.513	0.033	0.057	0	2.71147e-10	3
chr1	55080842	-	C	m5C_277803	32	13	46	19	0.418	0.012	0.022	0	3.2907e-12	3
chr1	55080852	-	C	m5C_22988	21	12	31	18	0.569	0.028	0.049	0	4.36852e-08	3
chr1	55080853	-	C	m5C_48233	18	9	26	14	0.527	0.025	0.043	0	5.49748e-06	3
chr1	55080856	-	C	m5C_257137	22	8	32	11	0.362	0.03	0.052	0	2.57128e-11	3
chr1	55080858	-	C	m5C_161149	20	7	30	10	0.339	0.016	0.029	0	3.8385e-10	3
chr1	55080859	-	C	m5C_162200	19	5	27	8	0.301	0.021	0.037	0	4.57374e-09	3
chr1	55080862	-	C	m5C_234574	20	5	30	7	0.258	0.003	0.006	0	3.96603e-11	3
chr1	55086120	-	C	m5C_178130	43	21	63	31	0.501	0.01	0.017	0	4.70735e-14	3
chr1	55086121	-	C	m5C_118440	34	16	50	23	0.464	0.046	0.08	0	6.90781e-13	3
chr1	55086126	-	C	m5C_142758	34	15	49	22	0.448	0.032	0.055	0	4.41869e-13	3
chr1	55086128	-	C	m5C_313972	48	22	70	32	0.467	0.038	0.066	0	0	3
chr1	55086130	-	C	m5C_136743	45	20	65	29	0.454	0.053	0.091	0	4.44089e-16	3
chr1	55086141	-	C	m5C_348262	31	13	46	18	0.418	0.039	0.068	0	6.87326e-11	3
chr1	55086153	-	C	m5C_132316	50	18	72	27	0.381	0.044	0.075	0	0	3
chr1	55086156	-	C	m5C_230552	46	22	67	32	0.485	0.026	0.045	0	1.11022e-16	3
chr1	55086157	-	C	m5C_213745	38	15	55	22	0.403	0.058	0.101	0	6.21725e-15	3
chr1	55086180	-	C	m5C_100900	51	37	74	54	0.731	0.017	0.029	0	1.9762e-14	3
chr1	55086213	-	C	m5C_137588	48	19	69	28	0.415	0.052	0.09	0	2.22045e-16	3
chr1	55086215	-	C	m5C_17840	48	21	70	31	0.461	0.055	0.096	0	0	3
chr1	55086233	-	C	m5C_61618	25	16	37	23	0.619	0.019	0.034	0	6.3463e-10	3
chr1	55086234	-	C	m5C_78718	19	11	27	16	0.585	0.053	0.092	0	6.09047e-07	3
chr1	58404681	+	C	m5C_317037	14	6	20	9	0.487	0.088	0.153	0	4.82913e-07	3
chr1	58414856	-	C	m5C_233729	16	6	23	9	0.451	0.026	0.045	0	1.68363e-08	3
chr1	58415643	-	C	m5C_203138	45	28	66	40	0.613	0.033	0.057	0	7.63833e-14	3
chr1	58415657	-	C	m5C_370150	19	11	27	16	0.619	0.046	0.08	0	6.34416e-07	3
chr1	58415935	-	C	m5C_32233	11	4	16	6	0.38	0.037	0.063	0	4.26502e-08	3
chr1	58417438	-	C	m5C_59183	16	6	24	8	0.367	0.043	0.075	0	3.53442e-07	3
chr1	58417439	-	C	m5C_297227	12	4	18	6	0.36	0.051	0.089	0	5.24057e-08	3
chr1	58419324	-	C	m5C_147505	15	8	23	11	0.509	0.007	0.012	0	1.72278e-06	3
chr1	58419332	-	C	m5C_74581	16	6	24	9	0.395	0.035	0.06	0	1.46021e-08	3
chr1	58419334	-	C	m5C_350071	15	7	22	11	0.483	0.037	0.065	0	3.99703e-08	3
chr1	58419336	-	C	m5C_237	15	9	22	13	0.593	0.02	0.034	0	1.27173e-07	3
chr1	58419338	-	C	m5C_34881	13	9	20	13	0.661	0.02	0.035	0	3.22994e-06	3
chr1	58452042	+	C	m5C_113720	16	4	23	6	0.278	0.026	0.045	0	5.03938e-08	3
chr1	58452046	+	C	m5C_185522	11	3	16	4	0.26	0.017	0.029	1.39888e-14	4.76485e-09	3
chr1	58609820	-	C	m5C_268881	38	9	55	13	0.251	0.042	0.072	0	0	3
chr1	58800949	+	C	m5C_238212	44	10	65	15	0.232	0.005	0.009	0	0	3
chr1	58800956	+	C	m5C_361576	43	10	62	15	0.239	0.005	0.008	0	0	3
chr1	59518135	-	C	m5C_239707	16	4	23	6	0.292	0.035	0.06	0	7.26014e-08	3
chr1	59518138	-	C	m5C_5897	15	5	21	7	0.367	0.071	0.124	0	1.55477e-07	3
chr1	59518150	-	C	m5C_207038	20	7	30	10	0.339	0.046	0.08	0	1.67673e-08	3
chr1	59518152	-	C	m5C_360522	23	10	34	14	0.416	0.057	0.099	0	1.40824e-10	3
chr1	59518153	-	C	m5C_218573	21	8	30	11	0.378	0.088	0.152	0	9.22618e-12	3
chr1	59518160	-	C	m5C_298467	23	7	33	10	0.323	0.065	0.112	0	8.34766e-12	3
chr1	59685644	+	C	m5C_312882	27	19	39	28	0.718	0.059	0.102	0	3.57564e-09	3
chr1	59685657	+	C	m5C_124955	27	16	39	24	0.602	0.031	0.053	0	2.35498e-08	3
chr1	59686131	+	C	m5C_148822	22	10	32	14	0.425	0.111	0.192	0	3.53105e-09	3
chr1	59694639	+	C	m5C_286598	12	5	17	8	0.49	0.083	0.144	0	2.23562e-07	3
chr1	59695428	+	C	m5C_151579	16	14	23	20	0.855	0.01	0.017	0	2.36105e-06	3
chr1	59695429	+	C	m5C_85794	17	14	24	21	0.86	0.013	0.023	0	2.99243e-06	3
chr1	59695439	+	C	m5C_265684	11	9	16	14	0.853	0.023	0.04	0	5.60859e-06	3
chr1	59696916	+	C	m5C_140184	15	5	22	7	0.35	0.053	0.092	0	1.65549e-07	3
chr1	59716844	+	C	m5C_331929	14	8	20	12	0.569	0.093	0.161	0	1.27914e-06	3
chr1	59716845	+	C	m5C_179703	14	8	21	12	0.559	0.092	0.16	0	1.27914e-06	3
chr1	59716847	+	C	m5C_39945	20	12	30	18	0.583	0.069	0.12	0	1.05992e-06	3
chr1	59716851	+	C	m5C_97556	18	11	26	16	0.593	0.068	0.118	0	5.38685e-07	3
chr1	59717052	+	C	m5C_152765	27	14	39	20	0.523	0.025	0.043	0	5.74534e-09	3
chr1	59717053	+	C	m5C_297793	30	15	43	21	0.503	0.031	0.054	0	1.00527e-11	3
chr1	59717055	+	C	m5C_174896	28	13	41	19	0.474	0.022	0.038	0	1.36745e-10	3
chr1	59717056	+	C	m5C_315064	30	15	44	21	0.49	0.035	0.061	0	3.39062e-13	3
chr1	59717060	+	C	m5C_100406	24	9	35	13	0.384	0.03	0.052	0	1.1882e-10	3
chr1	59717061	+	C	m5C_381730	31	10	45	15	0.346	0.03	0.052	0	1.8896e-13	3
chr1	59717858	+	C	m5C_359556	36	15	54	22	0.427	0.03	0.052	0	1.0214e-14	3
chr1	59717860	+	C	m5C_24565	44	22	65	32	0.508	0.021	0.037	0	6.4615e-14	3
chr1	59717867	+	C	m5C_257395	49	20	72	29	0.427	0.037	0.064	0	0	3
chr1	59717874	+	C	m5C_350662	34	17	50	24	0.498	0.024	0.042	0	1.66733e-12	3
chr1	59717880	+	C	m5C_107492	42	13	62	19	0.31	0.011	0.019	0	0	3
chr1	63158384	-	C	m5C_379362	17	9	25	13	0.531	0.015	0.027	0	1.58999e-07	3
chr1	63158391	-	C	m5C_235790	28	14	41	20	0.486	0.047	0.082	0	1.85345e-10	3
chr1	63158393	-	C	m5C_325689	27	14	40	21	0.542	0.04	0.069	0	7.74481e-09	3
chr1	63158396	-	C	m5C_219618	27	16	40	24	0.603	0.026	0.045	0	1.98923e-08	3
chr1	63158397	-	C	m5C_317966	19	11	28	16	0.617	0.057	0.098	0	5.50637e-07	3
chr1	63158402	-	C	m5C_211862	23	10	35	14	0.416	0.019	0.033	0	2.20133e-10	3
chr1	63158432	-	C	m5C_35732	29	16	43	24	0.53	0.087	0.151	0	2.9754e-11	3
chr1	63158433	-	C	m5C_119998	22	10	32	15	0.449	0.107	0.186	0	4.8904e-09	3
chr1	63158440	-	C	m5C_99774	33	14	49	21	0.416	0.048	0.082	0	1.52767e-13	3
chr1	63158466	-	C	m5C_305159	14	9	21	14	0.65	0.062	0.108	0	1.96781e-07	3
chr1	64736181	-	C	m5C_269904	13	5	19	7	0.378	0.063	0.109	0	8.48178e-08	3
chr1	71587773	-	C	m5C_159735	26	10	37	14	0.378	0.064	0.111	0	2.49711e-12	3
chr1	71587781	-	C	m5C_60289	20	8	30	12	0.427	0.095	0.165	0	1.16177e-09	3
chr1	71592436	-	C	m5C_31187	129	60	188	87	0.459	0.018	0.031	0	0	3
chr1	71592438	-	C	m5C_2280	137	74	199	108	0.546	0.006	0.011	0	0	3
chr1	71592439	-	C	m5C_305202	93	37	136	53	0.392	0.017	0.029	0	0	3
chr1	71592458	-	C	m5C_132494	85	67	125	97	0.779	0.032	0.055	0	0	3
chr1	71592468	-	C	m5C_124989	70	50	101	73	0.711	0.055	0.095	0	0	3
chr1	71592469	-	C	m5C_247344	57	40	83	59	0.691	0.07	0.12	0	3.33067e-15	3
chr1	71592472	-	C	m5C_381427	44	24	64	35	0.552	0.102	0.176	0	7.30527e-14	3
chr1	71592474	-	C	m5C_184154	36	18	53	26	0.507	0.096	0.166	0	8.61533e-13	3
chr1	71592475	-	C	m5C_287420	32	14	48	21	0.452	0.102	0.177	0	4.4631e-14	3
chr1	71592478	-	C	m5C_302340	37	17	54	24	0.48	0.096	0.166	0	5.23581e-13	3
chr1	71593087	-	C	m5C_89069	2641	767	3839	1114	0.29	0.004	0.008	0	0	3
chr1	71593937	-	C	m5C_109820	61	41	89	59	0.652	0.044	0.076	0	0	3
chr1	71593938	-	C	m5C_297690	45	29	65	43	0.643	0.041	0.071	0	1.44218e-13	3
chr1	71593941	-	C	m5C_290248	55	29	80	42	0.524	0.052	0.09	0	0	3
chr1	71593943	-	C	m5C_206042	53	29	77	42	0.534	0.08	0.139	0	0	3
chr1	71593944	-	C	m5C_112736	43	23	63	33	0.524	0.077	0.133	0	1.88738e-15	3
chr1	71593950	-	C	m5C_360007	45	18	66	27	0.383	0.083	0.143	0	2.10942e-15	3
chr1	71593951	-	C	m5C_250281	43	17	63	24	0.372	0.06	0.104	0	0	3
chr1	71593958	-	C	m5C_325983	42	15	62	23	0.353	0.036	0.062	0	3.33067e-16	3
chr1	71593960	-	C	m5C_303370	40	14	59	20	0.335	0.03	0.052	0	0	3
chr1	71593964	-	C	m5C_107075	40	13	58	19	0.321	0.006	0.011	0	0	3
chr1	71593967	-	C	m5C_134890	27	12	40	18	0.458	0.018	0.031	0	5.95211e-11	3
chr1	71593971	-	C	m5C_183827	24	15	35	22	0.629	0.034	0.058	0	1.09262e-08	3
chr1	71593976	-	C	m5C_265289	27	11	39	16	0.403	0.036	0.063	0	2.17819e-11	3
chr1	71593983	-	C	m5C_321462	26	9	39	13	0.34	0.025	0.043	0	2.0286e-12	3
chr1	71593985	-	C	m5C_48379	25	9	37	13	0.331	0.075	0.131	0	4.96099e-11	3
chr1	71593987	-	C	m5C_295697	26	12	38	17	0.432	0.086	0.15	0	1.74609e-11	3
chr1	71593989	-	C	m5C_113633	24	14	36	21	0.57	0.076	0.132	0	5.81793e-09	3
chr1	71604392	-	C	m5C_346780	162	37	237	54	0.228	0.01	0.017	0	0	3
chr1	71604393	-	C	m5C_370412	109	40	160	59	0.378	0.025	0.044	0	0	3
chr1	71604394	-	C	m5C_377572	91	39	134	57	0.425	0.015	0.025	0	0	3
chr1	71604397	-	C	m5C_294103	172	51	251	75	0.3	0.004	0.007	0	0	3
chr1	71604398	-	C	m5C_55591	178	49	261	72	0.275	0.012	0.021	0	0	3
chr1	71604400	-	C	m5C_373898	187	48	273	71	0.26	0.008	0.014	0	0	3
chr1	71604402	-	C	m5C_54441	191	54	279	79	0.287	0.003	0.005	0	0	3
chr1	71604405	-	C	m5C_169246	172	52	252	77	0.305	0.01	0.018	0	0	3
chr1	71604406	-	C	m5C_114701	140	41	205	60	0.293	0.005	0.008	0	0	3
chr1	71604426	-	C	m5C_312820	152	34	223	50	0.226	0.008	0.013	0	0	3
chr1	71604461	-	C	m5C_207872	77	20	113	29	0.257	0.02	0.035	0	0	3
chr1	71604471	-	C	m5C_36438	37	10	54	14	0.265	0.018	0.032	0	1.77636e-15	3
chr1	71604472	-	C	m5C_121674	35	9	51	13	0.272	0.018	0.032	0	6.92779e-14	3
chr1	71642033	-	C	m5C_3780	31	9	45	13	0.392	0.03	0.051	0	1.07404e-10	3
chr1	72212189	-	C	m5C_52912	77	30	112	44	0.395	0.013	0.023	0	0	3
chr1	72212190	-	C	m5C_60555	68	23	99	34	0.343	0.016	0.028	0	0	3
chr1	72212195	-	C	m5C_131869	61	23	89	34	0.379	0.03	0.052	0	0	3
chr1	74236818	+	C	m5C_103366	152	33	219	48	0.219	0.003	0.005	0	0	3
chr1	74236819	+	C	m5C_345265	185	40	267	57	0.217	0.005	0.009	0	0	3
chr1	74236825	+	C	m5C_274843	219	51	315	73	0.234	0.011	0.018	0	0	3
chr1	74265870	+	C	m5C_231840	17	9	24	13	0.532	0.071	0.122	0	2.93683e-06	3
chr1	74265871	+	C	m5C_23538	16	8	23	12	0.508	0.068	0.118	0	1.67937e-06	3
chr1	74265872	+	C	m5C_154965	16	8	24	11	0.46	0.093	0.162	0	9.56769e-07	3
chr1	74265897	+	C	m5C_136486	14	4	21	6	0.314	0.076	0.132	0	3.87282e-08	3
chr1	74265898	+	C	m5C_224898	17	6	25	8	0.339	0.066	0.114	0	3.36039e-09	3
chr1	74265900	+	C	m5C_134488	20	6	29	9	0.319	0.042	0.072	0	1.48851e-10	3
chr1	74289003	-	C	m5C_10162	21	6	30	8	0.295	0.011	0.018	0	1.26272e-10	3
chr1	74351840	+	C	m5C_262250	17	9	24	14	0.596	0.061	0.105	0	2.07497e-07	3
chr1	74351853	+	C	m5C_269454	22	12	32	18	0.559	0.019	0.033	0	5.63015e-08	3
chr1	75180081	-	C	m5C_11003	12	4	17	5	0.33	0.052	0.089	0	2.68554e-08	3
chr1	75478875	-	C	m5C_64444	32	10	46	14	0.304	0.032	0.055	0	9.4702e-14	3
chr1	78669218	+	C	m5C_214921	13	9	18	14	0.748	0.043	0.074	0	0.000108549	3
chr1	78669221	+	C	m5C_257124	15	11	21	16	0.751	0.069	0.119	0	1.14248e-05	3
chr1	78669222	+	C	m5C_153013	15	12	22	18	0.82	0.04	0.069	0	2.3624e-05	3
chr1	78669252	+	C	m5C_66093	14	5	20	8	0.401	0.033	0.056	0	9.60351e-06	3
chr1	78669255	+	C	m5C_140380	16	6	24	9	0.387	0.022	0.038	0	1.03265e-08	3
chr1	84764649	-	C	m5C_260836	15	4	22	6	0.306	0.047	0.082	0	5.77846e-08	3
chr1	84764654	-	C	m5C_82357	16	4	23	6	0.28	0.027	0.047	0	1.09636e-09	3
chr1	86171671	+	C	m5C_106191	17	15	24	22	0.898	0.056	0.096	0	3.70484e-06	3
chr1	86171672	+	C	m5C_167127	19	18	28	26	0.925	0.031	0.054	0	8.21445e-07	3
chr1	86171674	+	C	m5C_97116	20	18	30	27	0.915	0.035	0.06	0	1.06232e-06	3
chr1	86171676	+	C	m5C_372554	22	20	32	29	0.925	0.031	0.054	0	1.06624e-07	3
chr1	86171677	+	C	m5C_42326	30	28	44	41	0.94	0.025	0.044	0	1.52334e-07	3
chr1	86171678	+	C	m5C_13604	29	25	43	37	0.897	0.043	0.075	0	3.82742e-09	3
chr1	86345146	-	C	m5C_309110	24	8	36	12	0.344	0.038	0.066	0	4.15283e-11	3
chr1	86345147	-	C	m5C_327364	20	6	29	9	0.332	0.043	0.074	0	2.15869e-10	3
chr1	86345149	-	C	m5C_158755	22	10	32	14	0.434	0.057	0.098	0	6.98497e-09	3
chr1	86345150	-	C	m5C_268439	21	10	31	14	0.467	0.039	0.067	0	2.13995e-10	3
chr1	86345169	-	C	m5C_110781	22	13	32	19	0.623	0.036	0.063	0	9.49207e-08	3
chr1	86345177	-	C	m5C_358314	27	14	40	20	0.521	0.029	0.05	0	7.13018e-12	3
chr1	86345179	-	C	m5C_245873	27	13	40	19	0.503	0.036	0.062	0	4.01801e-12	3
chr1	86345180	-	C	m5C_305879	20	8	29	11	0.402	0.043	0.074	0	1.34047e-09	3
chr1	86345206	-	C	m5C_111521	25	10	36	14	0.397	0.021	0.036	0	2.05496e-10	3
chr1	86345207	-	C	m5C_109529	23	10	33	14	0.453	0.066	0.114	0	9.47121e-09	3
chr1	86345214	-	C	m5C_204724	35	14	51	20	0.403	0.015	0.026	0	1.90958e-13	3
chr1	86345216	-	C	m5C_96906	35	14	51	21	0.413	0.006	0.011	0	2.76668e-13	3
chr1	86345218	-	C	m5C_290728	33	14	48	20	0.409	0.031	0.054	0	1.36335e-13	3
chr1	86345220	-	C	m5C_234989	31	13	45	19	0.437	0.033	0.058	0	1.18171e-10	3
chr1	86345226	-	C	m5C_105540	26	14	38	21	0.544	0.022	0.039	0	2.71147e-10	3
chr1	86345227	-	C	m5C_166246	23	12	34	18	0.538	0.024	0.042	0	5.32504e-08	3
chr1	86345231	-	C	m5C_48783	16	9	23	13	0.561	0.031	0.054	0	3.02647e-06	3
chr1	86345235	-	C	m5C_201524	22	7	32	11	0.344	0.029	0.05	0	1.10068e-09	3
chr1	86345236	-	C	m5C_67862	17	6	25	9	0.381	0.039	0.068	0	1.16687e-08	3
chr1	86347194	-	C	m5C_380811	16	6	24	9	0.368	0.045	0.078	0	1.01113e-08	3
chr1	86348723	-	C	m5C_152386	13	7	19	10	0.521	0.053	0.093	0	2.75144e-05	3
chr1	86351664	-	C	m5C_124004	29	13	42	19	0.476	0.023	0.04	0	4.27303e-12	3
chr1	86351665	-	C	m5C_13902	29	14	42	21	0.504	0.015	0.026	0	9.27591e-12	3
chr1	86351694	-	C	m5C_361042	22	12	32	17	0.561	0.027	0.046	0	3.71033e-08	3
chr1	86351695	-	C	m5C_378032	21	11	31	16	0.548	0.028	0.049	0	2.54363e-08	3
chr1	86353215	-	C	m5C_25176	60	17	87	24	0.273	0.031	0.053	0	0	3
chr1	86354434	-	C	m5C_167996	27	8	40	11	0.3	0.038	0.066	0	3.07088e-13	3
chr1	86354435	-	C	m5C_134649	26	7	38	11	0.298	0.04	0.069	0	1.54432e-13	3
chr1	86354443	-	C	m5C_332337	13	4	19	6	0.348	0.06	0.104	0	5.24057e-08	3
chr1	86355284	-	C	m5C_104465	58	18	85	26	0.308	0.012	0.021	0	0	3
chr1	86355290	-	C	m5C_185187	112	29	163	42	0.267	0.025	0.043	0	0	3
chr1	86355292	-	C	m5C_62696	112	34	162	49	0.308	0.015	0.025	0	0	3
chr1	86355328	-	C	m5C_259821	110	38	160	56	0.357	0.032	0.055	0	0	3
chr1	86355331	-	C	m5C_340451	100	43	147	63	0.429	0.034	0.059	0	0	3
chr1	86355332	-	C	m5C_148483	87	36	127	53	0.422	0.034	0.06	0	0	3
chr1	86355337	-	C	m5C_178083	104	41	153	60	0.393	0.023	0.04	0	0	3
chr1	86355339	-	C	m5C_144455	101	50	148	74	0.494	0.035	0.06	0	0	3
chr1	86355351	-	C	m5C_43035	74	57	109	84	0.769	0.019	0.033	0	0	3
chr1	86528360	+	C	m5C_146737	77	18	112	26	0.234	0.017	0.03	0	0	3
chr1	86528361	+	C	m5C_117517	77	20	111	29	0.266	0.015	0.026	0	0	3
chr1	86528363	+	C	m5C_85554	45	16	66	23	0.348	0.025	0.044	0	0	3
chr1	87214213	+	C	m5C_18384	24	7	34	10	0.295	0.049	0.085	0	4.23833e-10	3
chr1	87214214	+	C	m5C_251557	26	9	38	13	0.342	0.075	0.13	0	6.89782e-13	3
chr1	87225873	+	C	m5C_143358	12	5	18	7	0.425	0.033	0.056	0	1.55477e-07	3
chr1	87357076	+	C	m5C_276060	27	24	39	35	0.902	0.028	0.049	0	4.22124e-08	3
chr1	87357077	+	C	m5C_293439	29	26	42	38	0.908	0.027	0.047	0	8.37441e-08	3
chr1	87357107	+	C	m5C_20882	15	8	22	12	0.567	0.115	0.2	0	2.14338e-06	3
chr1	87357137	+	C	m5C_247600	10	5	15	7	0.506	0.082	0.142	0	1.55477e-07	3
chr1	87357142	+	C	m5C_228104	12	7	17	11	0.639	0.012	0.021	0	1.53016e-06	3
chr1	87357143	+	C	m5C_329460	16	11	23	16	0.671	0.021	0.036	0	1.0696e-05	3
chr1	87357146	+	C	m5C_37692	16	8	23	12	0.512	0.032	0.055	0	2.31721e-06	3
chr1	87357148	+	C	m5C_210381	17	8	24	12	0.487	0.016	0.028	0	2.14694e-06	3
chr1	87357150	+	C	m5C_165278	18	9	26	13	0.503	0.055	0.096	0	3.43536e-06	3
chr1	87357151	+	C	m5C_91499	18	10	26	14	0.558	0.034	0.059	0	2.74734e-07	3
chr1	87357155	+	C	m5C_116442	14	9	21	13	0.616	0.012	0.021	0	3.50503e-06	3
chr1	87357156	+	C	m5C_205230	17	6	24	9	0.389	0.015	0.026	0	6.15006e-07	3
chr1	87710888	+	C	m5C_314389	15	8	22	12	0.56	0.033	0.057	0	7.79093e-08	3
chr1	87710889	+	C	m5C_38533	17	10	25	15	0.633	0.048	0.083	0	4.17287e-07	3
chr1	87710891	+	C	m5C_13114	17	9	25	14	0.556	0.024	0.042	0	2.21942e-07	3
chr1	87710892	+	C	m5C_292025	18	10	27	15	0.56	0.035	0.06	0	3.43002e-07	3
chr1	87715102	+	C	m5C_285798	15	4	22	6	0.289	0.033	0.058	0	5.24057e-08	3
chr1	87715228	+	C	m5C_108953	11	5	16	7	0.461	0.088	0.153	0	1.07469e-07	3
chr1	88273174	-	C	m5C_336660	30	13	44	18	0.423	0.032	0.056	0	8.25454e-11	3
chr1	88273197	-	C	m5C_288197	22	9	32	13	0.413	0.059	0.101	0	2.35502e-09	3
chr1	88273198	-	C	m5C_85622	22	12	32	17	0.554	0.026	0.046	0	1.59886e-09	3
chr1	88273199	-	C	m5C_328595	21	13	31	19	0.613	0.026	0.045	0	8.08121e-08	3
chr1	88273201	-	C	m5C_30579	19	15	28	22	0.753	0.035	0.06	0	3.74471e-06	3
chr1	88273202	-	C	m5C_245634	16	12	23	18	0.759	0.079	0.137	0	1.85708e-05	3
chr1	88273205	-	C	m5C_361366	16	11	23	17	0.72	0.061	0.107	0	1.3231e-05	3
chr1	88273207	-	C	m5C_224486	13	8	19	12	0.638	0.057	0.099	0	2.05164e-06	3
chr1	92859499	+	C	m5C_307994	11	7	16	11	0.647	0.06	0.104	0	1.20308e-06	3
chr1	93799477	-	C	m5C_306339	19	7	27	10	0.362	0.077	0.134	0	9.25638e-09	3
chr1	93799497	-	C	m5C_146769	21	11	30	16	0.544	0.069	0.12	0	1.5005e-08	3
chr1	93799560	-	C	m5C_208852	26	10	38	15	0.401	0.041	0.071	0	3.71597e-10	3
chr1	93799562	-	C	m5C_189425	26	10	37	15	0.393	0.066	0.113	0	1.75238e-10	3
chr1	100180154	-	C	m5C_129656	41	22	59	31	0.532	0.016	0.027	0	6.23945e-14	3
chr1	118640393	+	C	m5C_148309	13	5	19	7	0.416	0.019	0.033	0	1.82198e-07	3
chr1	118640394	+	C	m5C_40845	16	7	23	11	0.481	0.023	0.039	0	1.53016e-06	3
chr1	118640407	+	C	m5C_236641	17	12	25	17	0.672	0.053	0.091	0	6.30127e-07	3
chr1	118640419	+	C	m5C_70828	21	6	31	9	0.312	0.027	0.047	0	1.7619e-10	3
chr1	118640421	+	C	m5C_324676	21	6	32	8	0.271	0.026	0.044	0	9.27929e-11	3
chr1	118641330	+	C	m5C_205811	26	21	39	31	0.817	0.055	0.095	0	1.772e-07	3
chr1	118641332	+	C	m5C_91198	22	17	32	25	0.801	0.05	0.086	0	5.89541e-07	3
chr1	118641333	+	C	m5C_74672	27	22	40	33	0.829	0.029	0.051	0	1.80922e-08	3
chr1	118641355	+	C	m5C_141859	29	10	42	14	0.316	0.048	0.082	0	3.68072e-12	3
chr1	118675325	+	C	m5C_137168	17	7	24	11	0.427	0.079	0.137	0	3.18121e-08	3
chr1	118675327	+	C	m5C_369182	17	7	24	10	0.394	0.046	0.08	0	1.94449e-08	3
chr1	118675329	+	C	m5C_102351	18	5	26	7	0.295	0.004	0.007	0	3.30583e-09	3
chr1	118675348	+	C	m5C_69998	22	11	32	17	0.507	0.031	0.054	0	3.13508e-08	3
chr1	118675350	+	C	m5C_30459	25	7	37	10	0.281	0.026	0.046	0	1.28471e-11	3
chr1	118678908	+	C	m5C_276748	49	15	71	22	0.312	0.017	0.029	0	0	3
chr1	118678910	+	C	m5C_10236	58	18	84	26	0.316	0.016	0.028	0	0	3
chr1	118678912	+	C	m5C_362303	61	18	89	26	0.3	0.024	0.041	0	0	3
chr1	118678921	+	C	m5C_50250	57	18	83	26	0.324	0.035	0.06	0	0	3
chr1	118678922	+	C	m5C_14209	59	19	86	27	0.319	0.023	0.039	0	0	3
chr1	118678926	+	C	m5C_7743	42	13	61	20	0.329	0.04	0.07	0	0	3
chr1	118678942	+	C	m5C_242111	74	20	108	29	0.27	0.004	0.007	0	0	3
chr1	118678943	+	C	m5C_209090	80	23	117	34	0.291	0.022	0.038	0	0	3
chr1	118678946	+	C	m5C_14670	67	19	98	28	0.292	0.008	0.015	0	0	3
chr1	118678947	+	C	m5C_35464	82	29	120	42	0.353	0.02	0.034	0	0	3
chr1	118678949	+	C	m5C_276921	88	27	128	40	0.315	0.018	0.03	0	0	3
chr1	118678952	+	C	m5C_196701	65	29	94	42	0.452	0.023	0.04	0	0	3
chr1	118678953	+	C	m5C_346778	97	45	141	66	0.467	0.033	0.057	0	0	3
chr1	118678955	+	C	m5C_156344	125	66	182	96	0.522	0.045	0.078	0	0	3
chr1	118678956	+	C	m5C_168245	131	67	190	98	0.511	0.033	0.057	0	0	3
chr1	118678957	+	C	m5C_7534	134	68	195	100	0.508	0.038	0.067	0	0	3
chr1	118678963	+	C	m5C_92737	96	47	140	69	0.492	0.029	0.05	0	0	3
chr1	128191539	+	C	m5C_131629	13	4	19	6	0.327	0.024	0.042	0	3.87282e-08	3
chr1	128344824	-	C	m5C_337775	12	7	18	11	0.593	0.039	0.067	0	1.18374e-06	3
chr1	128375359	-	C	m5C_243097	22	7	32	11	0.353	0.034	0.059	0	1.78626e-11	3
chr1	128375360	-	C	m5C_185551	20	6	29	9	0.337	0.02	0.034	0	1.68363e-08	3
chr1	128375367	-	C	m5C_173229	29	9	43	13	0.334	0.02	0.034	0	5.04041e-14	3
chr1	128375379	-	C	m5C_128338	20	9	29	14	0.473	0.013	0.023	0	6.82394e-09	3
chr1	131129275	-	C	m5C_370975	17	7	25	9	0.391	0.12	0.208	0	3.13351e-07	3
chr1	131129277	-	C	m5C_113349	11	5	15	7	0.474	0.116	0.202	0	4.13698e-06	3
chr1	131162767	+	C	m5C_49826	14	10	21	15	0.725	0.039	0.068	0	8.2298e-06	3
chr1	131162768	+	C	m5C_314144	15	12	23	17	0.768	0.022	0.038	0	8.06452e-07	3
chr1	131912162	+	C	m5C_17340	13	9	19	14	0.744	0.065	0.112	0	5.49748e-06	3
chr1	131912163	+	C	m5C_378706	15	12	22	17	0.808	0.079	0.137	0	1.75488e-05	3
chr1	131912164	+	C	m5C_2017	16	12	23	18	0.788	0.05	0.087	0	1.07763e-06	3
chr1	131931506	+	C	m5C_200169	13	5	19	8	0.433	0.105	0.182	0	1.34388e-07	3
chr1	131931510	+	C	m5C_84791	15	4	22	6	0.294	0.02	0.034	0	1.04858e-09	3
chr1	131931511	+	C	m5C_342323	20	7	30	10	0.357	0.023	0.04	0	2.6163e-08	3
chr1	131931513	+	C	m5C_162508	22	6	33	9	0.279	0.01	0.018	0	2.91789e-12	3
chr1	131931517	+	C	m5C_377368	25	6	36	9	0.268	0.027	0.047	0	4.51139e-12	3
chr1	131931519	+	C	m5C_106877	30	10	44	15	0.337	0.016	0.028	0	2.88658e-15	3
chr1	131931529	+	C	m5C_252581	31	9	45	14	0.309	0.032	0.055	0	7.19424e-14	3
chr1	131931530	+	C	m5C_55450	34	13	50	19	0.371	0.037	0.064	0	3.95239e-14	3
chr1	131931533	+	C	m5C_7546	28	8	40	12	0.312	0.047	0.082	0	4.59772e-11	3
chr1	131931534	+	C	m5C_148258	34	13	50	20	0.393	0.041	0.071	0	7.52731e-14	3
chr1	131931536	+	C	m5C_21470	36	13	52	19	0.37	0.017	0.029	0	7.9492e-14	3
chr1	131931539	+	C	m5C_153080	38	21	55	30	0.544	0.031	0.053	0	8.30669e-13	3
chr1	131931540	+	C	m5C_331531	50	29	73	42	0.583	0.029	0.051	0	7.32747e-15	3
chr1	131931567	+	C	m5C_373932	29	9	43	13	0.293	0.039	0.068	0	1.31117e-12	3
chr1	131931569	+	C	m5C_27271	89	39	130	57	0.456	0.044	0.077	0	0	3
chr1	131931570	+	C	m5C_193391	104	40	152	58	0.397	0.048	0.083	0	0	3
chr1	131931572	+	C	m5C_295371	103	42	151	61	0.424	0.054	0.093	0	0	3
chr1	131931573	+	C	m5C_208336	107	42	157	61	0.406	0.049	0.086	0	0	3
chr1	131931575	+	C	m5C_117092	97	25	142	36	0.267	0.023	0.04	0	0	3
chr1	131931960	+	C	m5C_258567	13	4	19	6	0.339	0.016	0.028	0	7.26014e-08	3
chr1	131936780	+	C	m5C_50156	13	3	20	5	0.274	0.012	0.02	0	1.8278e-10	3
chr1	131936810	+	C	m5C_138496	18	11	27	17	0.639	0.081	0.14	0	7.55817e-07	3
chr1	131936811	+	C	m5C_199986	21	13	30	19	0.648	0.053	0.091	0	7.51281e-08	3
chr1	131936814	+	C	m5C_322896	17	9	25	14	0.566	0.047	0.082	0	5.16985e-06	3
chr1	131936838	+	C	m5C_98252	17	10	26	15	0.608	0.058	0.101	0	3.09377e-07	3
chr1	131936839	+	C	m5C_176576	17	11	25	16	0.671	0.043	0.075	0	5.46641e-07	3
chr1	131936841	+	C	m5C_292682	17	10	25	15	0.634	0.056	0.097	0	4.07281e-07	3
chr1	131936847	+	C	m5C_47799	14	10	20	14	0.711	0.085	0.147	0	5.80527e-06	3
chr1	131936850	+	C	m5C_341667	17	7	26	11	0.452	0.038	0.066	0	4.53233e-08	3
chr1	131936852	+	C	m5C_333405	17	7	25	10	0.419	0.055	0.096	0	2.32166e-08	3
chr1	132501371	+	C	m5C_192941	15	4	21	6	0.308	0.039	0.068	0	3.48634e-08	3
chr1	132501372	+	C	m5C_66937	18	5	25	7	0.276	0.007	0.012	0	1.75051e-09	3
chr1	132992500	-	C	m5C_322051	18	9	26	14	0.545	0.074	0.128	0	2.07355e-07	3
chr1	132997540	-	C	m5C_33491	13	6	19	9	0.515	0.058	0.1	0	6.54551e-07	3
chr1	132997583	-	C	m5C_158001	16	9	24	13	0.546	0.027	0.046	0	1.3682e-07	3
chr1	133001664	-	C	m5C_48565	42	10	61	15	0.243	0.025	0.043	0	0	3
chr1	133001666	-	C	m5C_32795	40	11	58	16	0.271	0.038	0.066	0	0	3
chr1	133001694	-	C	m5C_337444	26	11	38	16	0.427	0.065	0.113	0	4.28126e-10	3
chr1	133001696	-	C	m5C_162930	22	12	32	18	0.558	0.093	0.161	0	3.55786e-08	3
chr1	133001697	-	C	m5C_306611	19	10	27	15	0.554	0.101	0.175	0	6.70612e-06	3
chr1	133001700	-	C	m5C_176	20	10	30	14	0.482	0.096	0.166	0	5.54769e-09	3
chr1	133001702	-	C	m5C_54649	19	8	28	12	0.455	0.081	0.14	0	6.18053e-08	3
chr1	133001703	-	C	m5C_217165	16	5	23	7	0.339	0.079	0.137	0	1.26893e-07	3
chr1	133001706	-	C	m5C_258130	20	8	29	12	0.425	0.053	0.092	0	5.17273e-08	3
chr1	133001717	-	C	m5C_179686	16	6	23	9	0.433	0.087	0.15	0	1.00837e-08	3
chr1	133001719	-	C	m5C_55954	15	6	22	8	0.405	0.098	0.17	0	2.51017e-07	3
chr1	133007865	-	C	m5C_370218	106	23	154	33	0.219	0.015	0.025	0	0	3
chr1	133007868	-	C	m5C_39536	93	36	135	53	0.393	0.022	0.038	0	0	3
chr1	133007869	-	C	m5C_240694	77	25	111	37	0.331	0.025	0.044	0	0	3
chr1	133007874	-	C	m5C_343487	93	28	136	41	0.297	0.015	0.026	0	0	3
chr1	133007876	-	C	m5C_261081	94	26	138	39	0.281	0.01	0.017	0	0	3
chr1	133007877	-	C	m5C_365494	95	27	138	39	0.286	0.013	0.023	0	0	3
chr1	133007878	-	C	m5C_274236	92	27	134	40	0.295	0.015	0.025	0	0	3
chr1	133007937	-	C	m5C_150008	55	33	81	48	0.608	0.027	0.048	0	2.66453e-15	3
chr1	133015251	-	C	m5C_292129	54	40	79	58	0.76	0.051	0.088	0	5.20695e-14	3
chr1	133015252	-	C	m5C_55867	46	32	68	47	0.722	0.059	0.102	0	3.35287e-14	3
chr1	133015261	-	C	m5C_23570	64	42	94	61	0.678	0.038	0.066	0	0	3
chr1	133015268	-	C	m5C_237031	68	34	99	50	0.506	0.01	0.018	0	0	3
chr1	133015291	-	C	m5C_340019	28	24	42	36	0.862	0.002	0.003	0	2.52647e-09	3
chr1	133015294	-	C	m5C_258333	39	37	57	55	0.965	0.016	0.027	0	8.59153e-11	3
chr1	133015295	-	C	m5C_240322	38	37	56	54	0.97	0.013	0.023	0	7.99327e-11	3
chr1	133015297	-	C	m5C_190823	39	38	58	56	0.977	0.009	0.016	0	1.24253e-10	3
chr1	133015298	-	C	m5C_185248	38	37	55	54	0.983	0.008	0.013	0	7.80906e-11	3
chr1	133015301	-	C	m5C_369095	37	37	55	54	0.994	0.005	0.009	0	7.80906e-11	3
chr1	133015302	-	C	m5C_62629	38	38	55	55	1	0	0	0	9.80281e-11	3
chr1	133015303	-	C	m5C_92467	38	38	56	56	1	0	0	0	1.24647e-10	3
chr1	133015304	-	C	m5C_71235	35	35	51	51	1	0	0	0	6.53522e-09	3
chr1	133015306	-	C	m5C_78211	32	32	47	47	1	0	0	0	4.35775e-08	3
chr1	133015798	-	C	m5C_340947	23	17	34	25	0.731	0.061	0.106	0	5.07989e-07	3
chr1	133015799	-	C	m5C_55619	23	16	34	23	0.672	0.077	0.133	0	2.58832e-07	3
chr1	133015821	-	C	m5C_213740	12	11	17	16	0.939	0.05	0.086	0	1.21957e-05	3
chr1	133135790	+	C	m5C_350447	18	7	27	10	0.38	0.049	0.085	0	1.61388e-08	3
chr1	133135792	+	C	m5C_91254	19	6	28	9	0.334	0.033	0.056	0	2.39404e-10	3
chr1	133137418	+	C	m5C_36790	37	7	54	10	0.234	0.007	0.012	0	2.44249e-15	3
chr1	133329482	+	C	m5C_338765	44	16	63	23	0.361	0.016	0.028	0	0	3
chr1	133329483	+	C	m5C_240923	53	22	76	32	0.417	0.033	0.057	0	0	3
chr1	133329485	+	C	m5C_18468	36	20	52	28	0.541	0.04	0.069	0	1.00101e-11	3
chr1	133329537	+	C	m5C_90579	40	9	57	13	0.237	0.014	0.024	0	0	3
chr1	133329538	+	C	m5C_218140	44	11	64	16	0.251	0.017	0.029	0	0	3
chr1	133329540	+	C	m5C_264890	27	9	40	14	0.356	0.009	0.016	0	3.94995e-12	3
chr1	133651008	-	C	m5C_355678	16	11	24	16	0.69	0.032	0.056	0	7.10197e-07	3
chr1	133651009	-	C	m5C_105044	16	11	23	16	0.726	0.014	0.025	0	1.4254e-05	3
chr1	133651010	-	C	m5C_113754	12	8	17	12	0.694	0.041	0.07	0	2.60806e-06	3
chr1	133651013	-	C	m5C_90522	13	9	19	14	0.697	0.041	0.071	0	4.19653e-06	3
chr1	133652440	-	C	m5C_39942	15	6	22	9	0.436	0.04	0.069	0	6.15006e-07	3
chr1	134415873	+	C	m5C_267176	17	6	24	9	0.353	0.054	0.093	0	7.75758e-09	3
chr1	134597166	+	G	m5C_344609	15	8	22	11	0.506	0.052	0.09	0	2.13069e-06	3
chr1	135263123	-	C	m5C_249398	15	11	22	15	0.707	0.032	0.056	0	1.12407e-05	3
chr1	135389830	-	C	m5C_173829	25	15	36	22	0.619	0.039	0.068	0	1.032e-08	3
chr1	135389836	-	C	m5C_171998	21	11	31	15	0.514	0.052	0.09	0	1.9289e-08	3
chr1	135389837	-	C	m5C_105728	20	10	30	14	0.481	0.06	0.104	0	8.63065e-09	3
chr1	135389849	-	C	m5C_290897	13	4	18	6	0.353	0.062	0.107	0	5.24057e-08	3
chr1	141693619	+	C	m5C_351540	20	19	30	28	0.971	0.023	0.041	0	1.26715e-06	3
chr1	141693629	+	C	m5C_292565	21	16	30	23	0.783	0.066	0.114	0	3.29365e-07	3
chr1	141693636	+	C	m5C_160984	25	18	37	27	0.744	0.028	0.048	0	5.94419e-08	3
chr1	141693653	+	C	m5C_29968	23	20	33	29	0.872	0.007	0.012	0	1.71791e-06	3
chr1	141693661	+	C	m5C_352816	25	16	36	23	0.666	0.017	0.029	0	2.01297e-08	3
chr1	141693662	+	C	m5C_304959	24	14	35	21	0.621	0.033	0.056	0	1.52689e-07	3
chr1	143755324	-	C	m5C_242599	18	4	27	6	0.239	0.009	0.016	0	6.81455e-12	3
chr1	153221164	-	C	m5C_327130	20	8	29	11	0.394	0.034	0.06	0	1.2635e-09	3
chr1	153226391	-	C	m5C_246105	43	13	62	19	0.329	0.033	0.057	0	0	3
chr1	153227586	-	C	m5C_243147	118	68	169	97	0.581	0.009	0.016	0	0	3
chr1	153227600	-	C	m5C_240233	282	78	407	112	0.271	0.018	0.032	0	0	3
chr1	153227601	-	C	m5C_16412	202	77	291	112	0.382	0.007	0.012	0	0	3
chr1	153227602	-	C	m5C_372686	121	48	176	70	0.395	0.012	0.021	0	0	3
chr1	153449635	-	C	m5C_320484	10	4	14	6	0.433	0.027	0.047	0	0.000110584	3
chr1	153468228	-	C	m5C_63744	54	20	79	29	0.377	0.03	0.052	0	0	3
chr1	153468229	-	C	m5C_252183	52	19	76	28	0.368	0.036	0.062	0	0	3
chr1	153468236	-	C	m5C_109019	52	19	76	28	0.36	0.038	0.066	0	0	3
chr1	153468248	-	C	m5C_189455	35	14	51	21	0.397	0.032	0.056	0	2.06057e-13	3
chr1	153468605	-	C	m5C_366151	22	12	32	18	0.533	0.05	0.086	0	3.39798e-08	3
chr1	153481422	-	C	m5C_8044	33	8	47	11	0.247	0.009	0.015	0	7.99361e-15	3
chr1	153481423	-	C	m5C_337583	27	6	39	9	0.228	0.009	0.016	0	3.24185e-14	3
chr1	153481429	-	C	m5C_242355	31	13	44	19	0.427	0.032	0.055	0	4.6132e-12	3
chr1	153481430	-	C	m5C_274908	27	9	39	13	0.325	0.046	0.08	0	1.05823e-10	3
chr1	153481432	-	C	m5C_85358	27	11	39	16	0.405	0.04	0.07	0	2.49005e-11	3
chr1	153481433	-	C	m5C_24846	23	9	33	13	0.37	0.062	0.107	0	5.87703e-11	3
chr1	153481435	-	C	m5C_36996	18	6	26	8	0.31	0.053	0.091	0	4.49088e-09	3
chr1	153481458	-	C	m5C_357743	21	12	31	17	0.549	0.071	0.122	0	8.63569e-10	3
chr1	153481462	-	C	m5C_91758	17	10	25	15	0.595	0.076	0.132	0	6.80812e-06	3
chr1	153481463	-	C	m5C_246215	13	7	19	11	0.593	0.092	0.16	0	1.41744e-06	3
chr1	153481465	-	C	m5C_246492	18	7	26	10	0.38	0.03	0.052	0	2.28059e-08	3
chr1	153481466	-	C	m5C_195522	19	6	28	9	0.336	0.046	0.079	0	6.45886e-09	3
chr1	153482011	-	C	m5C_348658	19	10	28	14	0.529	0.041	0.071	0	2.678e-07	3
chr1	153482025	-	C	m5C_120980	18	7	27	10	0.414	0.088	0.152	0	1.28179e-08	3
chr1	153486182	-	C	m5C_268505	41	29	59	42	0.72	0.019	0.033	0	3.05911e-12	3
chr1	153486302	-	C	m5C_40858	50	11	73	16	0.227	0.011	0.019	0	0	3
chr1	153486333	-	C	m5C_136050	26	12	38	18	0.5	0.056	0.097	0	5.13346e-08	3
chr1	153486334	-	C	m5C_340839	24	10	35	15	0.458	0.067	0.115	0	1.17306e-08	3
chr1	153486337	-	C	m5C_187433	17	6	24	9	0.381	0.069	0.12	0	1.01113e-08	3
chr1	153486343	-	C	m5C_368008	14	4	20	6	0.342	0.025	0.044	0	3.90379e-06	3
chr1	156021568	-	C	m5C_364106	28	7	41	10	0.257	0.014	0.024	0	1.45661e-13	3
chr1	156021604	-	C	m5C_74326	43	10	62	15	0.249	0.029	0.049	0	0	3
chr1	156021612	-	C	m5C_351113	100	27	146	40	0.273	0.031	0.053	0	0	3
chr1	156021614	-	C	m5C_165903	106	36	154	53	0.34	0.034	0.058	0	0	3
chr1	156021615	-	C	m5C_122946	96	29	140	42	0.303	0.027	0.047	0	0	3
chr1	156596404	-	C	m5C_247877	12	3	18	5	0.291	0.017	0.03	0	1.68952e-08	3
chr1	160199651	+	C	m5C_209217	58	18	84	26	0.323	0.014	0.023	0	0	3
chr1	162548321	-	C	m5C_47783	18	11	26	15	0.612	0.047	0.081	0	1.9289e-08	3
chr1	162548323	-	C	m5C_330471	19	13	28	19	0.7	0.02	0.034	0	9.32324e-08	3
chr1	162548324	-	C	m5C_51566	17	11	24	16	0.689	0.009	0.016	0	2.89579e-08	3
chr1	164257847	+	C	m5C_167056	15	11	22	15	0.703	0.05	0.086	0	4.59575e-07	3
chr1	164257849	+	C	m5C_298358	13	9	19	12	0.652	0.022	0.039	0	3.22994e-06	3
chr1	164452093	-	C	m5C_296079	31	11	45	17	0.373	0.017	0.029	0	6.61471e-13	3
chr1	164452104	-	C	m5C_31078	29	11	43	16	0.409	0.05	0.086	0	1.97371e-11	3
chr1	164452105	-	C	m5C_12982	30	12	44	17	0.406	0.023	0.039	0	3.49789e-11	3
chr1	164452110	-	C	m5C_24555	27	9	39	13	0.346	0.02	0.034	0	2.18803e-12	3
chr1	164452112	-	C	m5C_142697	21	7	31	10	0.321	0.047	0.081	0	3.90585e-10	3
chr1	164452140	-	C	m5C_132442	20	5	30	8	0.285	0.04	0.069	0	5.76281e-11	3
chr1	164452152	-	C	m5C_322029	12	11	18	16	0.876	0.027	0.046	0	1.0696e-05	3
chr1	165763871	+	C	m5C_109462	42	22	60	31	0.533	0.045	0.077	0	7.03881e-14	3
chr1	165763873	+	C	m5C_376297	53	19	76	28	0.361	0.018	0.03	0	0	3
chr1	165763886	+	C	m5C_228465	21	16	30	23	0.766	0.073	0.126	0	4.4425e-07	3
chr1	167237612	-	C	m5C_217513	19	6	28	9	0.33	0.01	0.017	0	2.03417e-10	3
chr1	167279813	-	C	m5C_224416	15	6	22	9	0.411	0.04	0.069	0	4.31897e-07	3
chr1	167283152	-	C	m5C_15564	25	9	36	12	0.355	0.084	0.145	0	5.06262e-13	3
chr1	167283154	-	C	m5C_54367	27	10	40	14	0.381	0.08	0.139	0	3.44991e-12	3
chr1	167283155	-	C	m5C_127789	26	9	37	12	0.352	0.081	0.14	0	3.86136e-13	3
chr1	167283184	-	C	m5C_299923	13	6	19	9	0.501	0.119	0.206	0	2.80962e-07	3
chr1	169499008	-	C	m5C_130346	11	10	17	15	0.885	0.067	0.116	0	7.23861e-06	3
chr1	170881086	-	C	m5C_81474	20	6	28	9	0.336	0.033	0.056	0	1.68363e-08	3
chr1	170881090	-	C	m5C_326053	26	16	37	23	0.614	0.037	0.064	0	2.12919e-08	3
chr1	170881099	-	C	m5C_310658	21	13	30	19	0.616	0.026	0.046	0	8.90022e-08	3
chr1	170881100	-	C	m5C_35833	14	7	20	10	0.529	0.043	0.075	0	9.68272e-07	3
chr1	170881119	-	C	m5C_121420	21	7	30	10	0.328	0.004	0.007	0	4.71724e-10	3
chr1	170881129	-	C	m5C_329783	14	12	21	17	0.818	0.02	0.035	0	1.79902e-05	3
chr1	171238753	-	C	m5C_4990	116	35	169	51	0.305	0.008	0.015	0	0	3
chr1	171246162	-	C	m5C_315595	62	17	90	24	0.281	0.009	0.015	0	0	3
chr1	171413005	+	C	m5C_220230	13	12	18	18	0.974	0.021	0.036	0	2.39433e-05	3
chr1	171413007	+	C	m5C_138572	15	14	21	21	0.976	0.019	0.033	0	4.90441e-05	3
chr1	171413011	+	C	m5C_53645	15	14	22	21	0.949	0.021	0.037	0	3.28031e-06	3
chr1	171413018	+	C	m5C_150151	14	12	20	18	0.87	0.056	0.096	0	1.86667e-05	3
chr1	171413019	+	C	m5C_196904	16	13	24	19	0.801	0.06	0.103	0	3.0356e-05	3
chr1	171413023	+	C	m5C_145027	17	10	24	15	0.617	0.055	0.096	0	4.17287e-07	3
chr1	171413053	+	C	m5C_165380	24	6	34	9	0.265	0.011	0.019	0	2.91789e-12	3
chr1	171413056	+	C	m5C_125409	22	8	32	12	0.377	0.014	0.025	0	2.06606e-09	3
chr1	175682935	-	C	m5C_167450	25	6	36	9	0.253	0.005	0.009	0	2.91789e-12	3
chr1	175682941	-	C	m5C_108690	25	13	36	19	0.54	0.009	0.016	0	3.90847e-09	3
chr1	175682942	-	C	m5C_327859	24	13	35	19	0.555	0.007	0.012	0	3.7893e-09	3
chr1	175682943	-	C	m5C_352029	22	11	32	16	0.514	0.006	0.01	0	2.99563e-08	3
chr1	175682945	-	C	m5C_195040	19	10	28	14	0.507	0.027	0.047	0	2.678e-07	3
chr1	175682946	-	C	m5C_57678	14	7	20	10	0.5	0	0	0	2.32166e-08	3
chr1	175682949	-	C	m5C_236873	17	6	24	9	0.397	0.044	0.077	0	6.54551e-07	3
chr1	175682951	-	C	m5C_130017	15	5	22	7	0.333	0.042	0.073	0	1.19646e-07	3
chr1	177774789	-	C	m5C_87866	28	21	40	30	0.752	0.059	0.102	0	1.46619e-07	3
chr1	177774790	-	C	m5C_17966	23	16	33	24	0.722	0.054	0.094	0	2.19761e-08	3
chr1	177774803	-	C	m5C_328380	29	19	42	28	0.681	0.04	0.069	0	4.44644e-09	3
chr1	177774805	-	C	m5C_87876	15	11	22	17	0.751	0.102	0.176	0	1.37685e-05	3
chr1	177774829	-	C	m5C_241488	18	11	27	15	0.593	0.11	0.19	0	8.63274e-06	3
chr1	177774835	-	C	m5C_92630	27	8	40	11	0.313	0.056	0.096	0	3.07088e-13	3
chr1	177774837	-	C	m5C_3492	25	11	37	16	0.454	0.061	0.106	0	1.4106e-11	3
chr1	177774860	-	C	m5C_38455	21	13	30	19	0.634	0.033	0.057	0	8.49905e-08	3
chr1	177774877	-	C	m5C_30803	17	7	25	11	0.435	0.032	0.055	0	4.06912e-08	3
chr1	177774884	-	C	m5C_40823	15	5	22	8	0.366	0.036	0.062	0	2.23562e-07	3
chr1	179764925	-	C	m5C_174594	23	8	34	12	0.378	0.062	0.107	0	2.75386e-11	3
chr1	179803450	-	C	m5C_188396	19	6	27	8	0.32	0.038	0.066	0	6.48561e-09	3
chr1	179803451	-	C	m5C_42526	15	6	22	8	0.383	0.039	0.068	0	5.27538e-09	3
chr1	180572001	+	C	m5C_97729	12	7	18	10	0.557	0.03	0.052	0	6.9288e-07	3
chr1	180572007	+	C	m5C_198305	11	9	17	13	0.768	0.029	0.05	0	3.43536e-06	3
chr1	180575678	+	C	m5C_76121	11	7	16	10	0.614	0.054	0.093	0	7.93092e-07	3
chr1	180575681	+	C	m5C_282243	11	4	16	5	0.357	0.022	0.038	0	1.58041e-06	3
chr1	180882332	-	C	m5C_203567	16	6	23	9	0.446	0.105	0.181	0	1.00837e-08	3
chr1	180882333	-	C	m5C_261239	15	6	22	9	0.448	0.1	0.173	0	1.05396e-08	3
chr1	180882337	-	C	m5C_208651	17	7	24	10	0.448	0.139	0.24	0	9.25638e-09	3
chr1	180894617	+	C	m5C_62785	27	7	38	10	0.272	0.034	0.059	0	7.33535e-12	3
chr1	180894792	+	C	m5C_70637	20	6	29	9	0.325	0.038	0.065	0	2.44125e-10	3
chr1	180904517	+	C	m5C_251162	54	21	77	30	0.383	0.039	0.068	0	0	3
chr1	180907852	+	C	m5C_250568	21	5	30	7	0.282	0.029	0.05	0	1.51862e-09	3
chr1	180994678	-	C	m5C_113902	22	4	31	6	0.243	0.015	0.026	0	5.54376e-10	3
chr1	181167656	+	C	m5C_206203	14	6	20	9	0.479	0.034	0.058	0	6.84031e-07	3
chr1	181167657	+	C	m5C_249515	20	12	29	17	0.6	0.06	0.103	0	4.39042e-08	3
chr1	181167659	+	C	m5C_131181	19	10	28	15	0.554	0.051	0.088	0	3.38781e-07	3
chr1	181167660	+	C	m5C_294929	23	14	34	20	0.62	0.06	0.103	0	5.74534e-09	3
chr1	181167670	+	C	m5C_255633	24	12	35	18	0.494	0.061	0.106	0	3.7809e-08	3
chr1	181167717	+	C	m5C_113741	66	24	95	35	0.366	0.051	0.089	0	0	3
chr1	181167718	+	C	m5C_365561	70	29	101	42	0.416	0.025	0.043	0	0	3
chr1	181167720	+	C	m5C_162041	66	25	95	36	0.376	0.049	0.084	0	0	3
chr1	181167725	+	C	m5C_94023	60	32	87	46	0.53	0.009	0.016	0	0	3
chr1	181167726	+	C	m5C_231063	74	41	108	59	0.55	0.023	0.039	0	0	3
chr1	181167729	+	C	m5C_241413	84	30	122	44	0.361	0.005	0.009	0	0	3
chr1	181167731	+	C	m5C_341161	87	24	127	35	0.283	0.002	0.003	0	0	3
chr1	181167733	+	C	m5C_323197	90	24	131	35	0.271	0.011	0.02	0	0	3
chr1	181167734	+	C	m5C_126028	89	26	130	38	0.294	0.031	0.054	0	0	3
chr1	181167737	+	C	m5C_123030	47	16	69	23	0.341	0.016	0.028	0	0	3
chr1	181815440	-	C	m5C_154955	24	8	34	12	0.38	0.039	0.068	0	1.71625e-09	3
chr1	181916519	-	C	m5C_191978	19	5	28	7	0.271	0.035	0.061	0	2.18171e-11	3
chr1	181916592	-	C	m5C_203703	12	7	17	10	0.608	0.142	0.245	0	5.12154e-07	3
chr1	181944779	-	C	m5C_25600	11	9	16	14	0.864	0.074	0.128	0	5.49748e-06	3
chr1	181969542	-	C	m5C_134493	18	6	26	9	0.397	0.098	0.169	0	1.41101e-10	3
chr1	181969543	-	C	m5C_254805	17	7	25	10	0.512	0.087	0.151	0	6.20897e-10	3
chr1	181969552	-	C	m5C_294394	19	8	27	12	0.481	0.125	0.216	0	1.02336e-09	3
chr1	181969555	-	C	m5C_202211	16	10	24	14	0.644	0.081	0.14	0	2.39698e-07	3
chr1	182001687	-	C	m5C_26678	33	15	48	22	0.438	0.048	0.083	0	1.04869e-11	3
chr1	182001689	-	C	m5C_175907	31	14	45	20	0.421	0.045	0.078	0	5.40101e-12	3
chr1	182001701	-	C	m5C_280138	27	21	40	32	0.78	0.026	0.045	0	1.2796e-08	3
chr1	182276503	-	C	m5C_44324	13	10	19	14	0.778	0.017	0.029	0	7.42208e-06	3
chr1	185357220	+	C	m5C_304904	13	9	19	13	0.672	0.055	0.095	0	3.22994e-06	3
chr1	185357230	+	C	m5C_306367	20	8	29	12	0.438	0.051	0.088	0	8.78915e-08	3
chr1	189880806	-	C	m5C_131642	30	7	43	10	0.296	0.055	0.096	0	1.30673e-13	3
chr1	189896676	-	C	m5C_273052	20	6	29	9	0.354	0.074	0.127	0	1.33819e-08	3
chr1	191396273	-	C	m5C_52422	13	3	19	4	0.239	0.014	0.025	4.08562e-14	4.76485e-09	3
chr1	191542574	-	C	m5C_356942	21	6	31	8	0.279	0.028	0.048	0	1.52878e-12	3
chr1	191621805	+	C	m5C_239099	20	12	29	18	0.634	0.039	0.067	0	1.28192e-06	3
chr10	4392818	+	C	m5C_149616	11	4	17	6	0.356	0.045	0.079	0	2.79305e-08	3
chr10	4395033	+	C	m5C_238840	14	6	20	8	0.431	0.03	0.052	0	3.53442e-07	3
chr10	4395035	+	C	m5C_311704	13	5	19	7	0.366	0.008	0.013	0	1.26663e-07	3
chr10	4395036	+	C	m5C_117591	16	7	24	11	0.463	0.019	0.032	0	1.53016e-06	3
chr10	4395038	+	C	m5C_328201	15	5	22	7	0.344	0.03	0.052	0	1.55477e-07	3
chr10	4395039	+	C	m5C_356505	17	6	24	9	0.369	0.022	0.038	0	4.56146e-07	3
chr10	7713845	+	C	m5C_295795	12	4	17	6	0.346	0.019	0.033	0	3.87282e-08	3
chr10	8729481	-	C	m5C_96107	36	13	52	19	0.369	0.039	0.068	0	4.90719e-14	3
chr10	8729482	-	C	m5C_202516	33	11	48	16	0.353	0.023	0.04	0	6.61471e-13	3
chr10	8729483	-	C	m5C_266605	31	8	45	11	0.252	0.033	0.057	0	5.44009e-15	3
chr10	8729486	-	C	m5C_254725	25	8	36	12	0.344	0.015	0.026	0	6.3013e-11	3
chr10	8729491	-	C	m5C_291014	20	7	29	11	0.395	0.045	0.077	0	4.53233e-08	3
chr10	8868401	-	C	m5C_252813	10	4	15	6	0.448	0.061	0.106	0	6.14617e-08	3
chr10	20313464	+	C	m5C_157202	13	3	19	5	0.283	0.01	0.018	0	1.68952e-08	3
chr10	20313482	+	C	m5C_281432	17	9	25	13	0.537	0.056	0.097	0	4.41773e-06	3
chr10	20313483	+	C	m5C_9090	20	11	30	16	0.54	0.061	0.106	0	1.48396e-08	3
chr10	20313485	+	C	m5C_252127	20	10	30	14	0.487	0.043	0.074	0	8.02827e-09	3
chr10	20313488	+	C	m5C_82247	18	12	27	17	0.648	0.061	0.105	0	6.16705e-07	3
chr10	20313489	+	C	m5C_369868	27	17	39	24	0.63	0.055	0.095	0	2.33168e-08	3
chr10	20313516	+	C	m5C_274852	33	21	49	31	0.629	0.024	0.041	0	5.28083e-10	3
chr10	20313518	+	C	m5C_88960	38	20	55	29	0.536	0.011	0.018	0	5.45008e-13	3
chr10	20313519	+	C	m5C_259911	50	32	73	47	0.644	0.022	0.037	0	3.23075e-14	3
chr10	20313521	+	C	m5C_370759	47	24	69	34	0.501	0.025	0.043	0	2.22045e-16	3
chr10	20315019	+	C	m5C_214035	15	7	22	11	0.491	0.076	0.132	0	9.09892e-07	3
chr10	20315029	+	C	m5C_148022	14	9	20	13	0.625	0.028	0.048	0	3.54881e-06	3
chr10	20317081	+	C	m5C_210186	17	8	25	11	0.477	0.035	0.061	0	6.02744e-08	3
chr10	20317082	+	C	m5C_260270	20	9	29	13	0.519	0.085	0.147	0	4.29422e-09	3
chr10	23787167	-	C	m5C_131903	429	178	622	256	0.415	0.032	0.056	0	0	3
chr10	40290791	-	C	m5C_224690	28	9	41	14	0.337	0.025	0.044	0	3.38396e-12	3
chr10	40290792	-	C	m5C_191349	23	7	34	10	0.305	0.021	0.037	0	9.11582e-12	3
chr10	40290795	-	C	m5C_353291	28	7	41	10	0.256	0.016	0.028	0	1.7164e-13	3
chr10	40290851	-	C	m5C_209095	13	3	19	5	0.281	0.034	0.059	0	1.42885e-08	3
chr10	40290853	-	C	m5C_290437	13	4	19	5	0.305	0.014	0.025	0	2.68554e-08	3
chr10	40290855	-	C	m5C_169520	12	4	18	6	0.369	0.02	0.035	0	7.99325e-08	3
chr10	40291816	-	C	m5C_319164	15	4	22	6	0.314	0.047	0.081	0	7.20715e-10	3
chr10	40291817	-	C	m5C_139443	12	4	18	5	0.328	0.053	0.091	0	1.34154e-06	3
chr10	40291822	-	C	m5C_348611	14	7	20	11	0.531	0.042	0.073	0	9.68272e-07	3
chr10	40291823	-	C	m5C_174560	14	8	20	11	0.569	0.01	0.017	0	1.59331e-06	3
chr10	40291825	-	C	m5C_144887	14	8	20	12	0.574	0.046	0.079	0	1.50694e-06	3
chr10	40291826	-	C	m5C_25934	13	7	19	11	0.569	0.03	0.052	0	1.33754e-06	3
chr10	40291852	-	C	m5C_172554	15	5	21	8	0.368	0.059	0.103	0	1.54632e-07	3
chr10	40291855	-	C	m5C_296173	11	3	15	4	0.302	0.014	0.025	1.11022e-16	8.97896e-09	3
chr10	40291896	-	C	m5C_119214	11	4	16	5	0.373	0.037	0.064	0	2.68554e-08	3
chr10	40322420	+	C	m5C_249637	44	10	63	14	0.24	0.004	0.007	0	0	3
chr10	42183767	-	C	m5C_308939	30	8	44	12	0.274	0.029	0.05	0	9.61231e-13	3
chr10	42701635	+	C	m5C_225130	84	15	122	22	0.213	0.006	0.011	0	0	3
chr10	51027830	+	C	m5C_22970	21	5	31	7	0.234	0.002	0.004	0	2.47039e-11	3
chr10	51027835	+	C	m5C_352587	25	6	36	9	0.269	0.023	0.039	0	5.03963e-12	3
chr10	51027872	+	C	m5C_228425	25	10	37	15	0.441	0.075	0.129	0	1.67291e-10	3
chr10	51027873	+	C	m5C_82775	26	11	38	16	0.451	0.07	0.121	0	3.51733e-10	3
chr10	51027875	+	C	m5C_198714	25	10	36	15	0.434	0.063	0.108	0	1.88802e-10	3
chr10	51027887	+	C	m5C_379730	19	8	29	11	0.462	0.092	0.16	0	1.28568e-09	3
chr10	51027890	+	C	m5C_245729	21	6	31	9	0.31	0.044	0.077	0	1.7619e-10	3
chr10	52320382	+	C	m5C_339305	14	3	20	4	0.239	0.005	0.008	3.77476e-15	8.97896e-09	3
chr10	52418019	+	C	m5C_271098	83	38	119	54	0.455	0.006	0.01	0	0	3
chr10	56390372	+	C	m5C_199613	13	4	19	6	0.337	0.042	0.072	0	2.79305e-08	3
chr10	59986836	-	C	m5C_215587	12	6	18	9	0.516	0.079	0.137	0	3.96736e-07	3
chr10	60301983	+	C	m5C_3158	27	9	40	13	0.334	0.014	0.024	0	1.89571e-12	3
chr10	61046483	-	C	m5C_372717	14	4	21	6	0.328	0.043	0.074	0	7.99325e-08	3
chr10	61046485	-	C	m5C_245595	13	4	20	6	0.328	0.038	0.066	0	5.03938e-08	3
chr10	61048344	-	C	m5C_319051	16	12	24	18	0.811	0.044	0.076	0	1.15757e-06	3
chr10	61099704	-	C	m5C_43687	48	14	70	20	0.289	0.039	0.068	0	0	3
chr10	61099705	-	C	m5C_52104	33	13	48	18	0.372	0.055	0.096	0	1.78901e-12	3
chr10	61448723	-	C	m5C_97843	14	10	20	15	0.698	0.08	0.139	0	5.41208e-06	3
chr10	61449976	-	C	m5C_299324	53	16	77	23	0.298	0.031	0.054	0	0	3
chr10	61449977	-	C	m5C_120080	22	7	32	10	0.335	0.051	0.088	0	6.46868e-10	3
chr10	61449985	-	C	m5C_147839	20	11	29	16	0.543	0.078	0.134	0	2.23935e-08	3
chr10	61449987	-	C	m5C_348295	21	12	30	18	0.574	0.08	0.138	0	5.02741e-08	3
chr10	61449990	-	C	m5C_242474	18	12	26	18	0.639	0.08	0.139	0	8.22274e-07	3
chr10	61449991	-	C	m5C_64260	13	9	19	13	0.681	0.092	0.16	0	5.36566e-05	3
chr10	61449996	-	C	m5C_125112	15	8	22	12	0.538	0.085	0.147	0	6.90268e-08	3
chr10	61449998	-	C	m5C_276452	17	8	24	11	0.448	0.089	0.154	0	2.96992e-08	3
chr10	61449999	-	C	m5C_149985	16	7	23	10	0.451	0.099	0.172	0	1.81509e-08	3
chr10	61452585	-	C	m5C_285956	36	19	52	28	0.548	0.01	0.017	0	9.76241e-12	3
chr10	61452586	-	C	m5C_18265	21	14	30	21	0.682	0.038	0.066	0	1.56288e-07	3
chr10	61452588	-	C	m5C_34497	25	22	35	32	0.904	0.009	0.015	0	3.04378e-07	3
chr10	61452591	-	C	m5C_221724	23	21	33	31	0.938	0.029	0.051	0	2.07044e-07	3
chr10	61452592	-	C	m5C_291428	19	17	27	25	0.912	0.036	0.062	0	8.63566e-06	3
chr10	61452594	-	C	m5C_224071	25	24	35	34	0.956	0.026	0.044	0	4.53491e-07	3
chr10	61452595	-	C	m5C_81093	19	18	27	25	0.946	0.03	0.052	0	1.1584e-05	3
chr10	61452597	-	C	m5C_32038	20	19	28	27	0.961	0.032	0.056	0	1.83575e-05	3
chr10	61452598	-	C	m5C_176997	20	19	28	27	0.952	0.025	0.043	0	1.65732e-05	3
chr10	61452600	-	C	m5C_25053	28	25	40	37	0.92	0.019	0.033	0	5.77483e-08	3
chr10	61452601	-	C	m5C_187967	24	20	34	29	0.845	0.012	0.02	0	6.67142e-09	3
chr10	61452603	-	C	m5C_374915	26	19	38	27	0.698	0.042	0.073	0	3.01111e-09	3
chr10	61452604	-	C	m5C_363215	23	15	33	21	0.637	0.07	0.121	0	2.46341e-07	3
chr10	61452606	-	C	m5C_292189	26	12	38	17	0.442	0.088	0.152	0	2.4869e-11	3
chr10	61452607	-	C	m5C_35896	23	12	34	17	0.49	0.089	0.154	0	5.2893e-10	3
chr10	61452609	-	C	m5C_330175	28	10	41	14	0.343	0.055	0.096	0	3.82205e-12	3
chr10	61691354	+	C	m5C_198095	57	24	82	35	0.45	0.034	0.059	0	0	3
chr10	61732985	+	C	m5C_223301	14	4	21	6	0.298	0.037	0.064	0	4.26502e-08	3
chr10	62430905	-	C	m5C_244366	12	5	17	8	0.444	0.059	0.103	0	1.54632e-07	3
chr10	62578359	-	C	m5C_135274	28	8	40	11	0.297	0.015	0.026	0	7.83373e-13	3
chr10	62578367	-	C	m5C_112603	31	9	45	12	0.304	0.024	0.042	0	3.04201e-14	3
chr10	62767901	-	C	m5C_204641	31	20	46	29	0.651	0.025	0.042	0	2.92345e-10	3
chr10	62767902	-	C	m5C_10573	30	18	44	26	0.605	0.031	0.054	0	2.47314e-09	3
chr10	62767904	-	C	m5C_55202	27	19	39	27	0.708	0.022	0.039	0	3.46927e-09	3
chr10	62767914	-	C	m5C_358543	20	6	29	9	0.316	0.037	0.064	0	2.15415e-10	3
chr10	62767941	-	C	m5C_296221	15	9	22	14	0.61	0.083	0.145	0	3.49524e-06	3
chr10	62767954	-	C	m5C_308216	17	12	25	17	0.674	0.062	0.107	0	1.30338e-05	3
chr10	62768838	-	C	m5C_303701	19	17	28	25	0.896	0.025	0.043	0	8.53427e-06	3
chr10	62768842	-	C	m5C_257251	16	14	23	20	0.873	0.031	0.053	0	4.00726e-05	3
chr10	62768844	-	C	m5C_329541	15	13	22	19	0.874	0.023	0.04	0	3.14187e-05	3
chr10	62768845	-	C	m5C_170220	13	11	19	16	0.828	0.056	0.098	0	1.21957e-05	3
chr10	62768848	-	C	m5C_328651	15	13	22	20	0.874	0.024	0.042	0	3.39506e-05	3
chr10	62768849	-	C	m5C_329829	13	10	18	15	0.821	0.005	0.009	0	9.00038e-06	3
chr10	62782842	-	C	m5C_337597	21	9	30	13	0.451	0.049	0.085	0	3.92002e-09	3
chr10	62862732	-	C	m5C_153031	13	3	19	5	0.284	0.008	0.014	0	1.68952e-08	3
chr10	62889736	-	C	m5C_379367	21	10	31	14	0.446	0.037	0.063	0	7.60505e-09	3
chr10	62889737	-	C	m5C_220712	21	11	31	15	0.507	0.005	0.009	0	1.9289e-08	3
chr10	62889739	-	C	m5C_323212	21	9	30	13	0.423	0.013	0.023	0	3.80955e-09	3
chr10	62889741	-	C	m5C_47916	20	10	29	14	0.495	0.033	0.057	0	8.8404e-09	3
chr10	62889744	-	C	m5C_40861	19	10	27	14	0.538	0.033	0.058	0	8.8404e-09	3
chr10	62889745	-	C	m5C_152915	16	10	23	14	0.628	0.038	0.066	0	6.69987e-06	3
chr10	62890531	-	C	m5C_250228	12	5	18	7	0.46	0.107	0.185	0	1.19646e-07	3
chr10	62965738	+	C	m5C_238514	14	4	20	6	0.35	0.096	0.167	0	5.24057e-08	3
chr10	62965749	+	C	m5C_315722	14	5	20	8	0.404	0.003	0.006	0	1.06602e-05	3
chr10	62965778	+	C	m5C_9541	14	5	20	7	0.373	0.053	0.092	0	1.1507e-07	3
chr10	62965783	+	C	m5C_378554	14	4	20	6	0.347	0.045	0.077	0	7.99325e-08	3
chr10	62970353	+	C	m5C_130074	15	6	21	9	0.443	0.037	0.064	0	6.15006e-07	3
chr10	63285355	+	C	m5C_36497	12	7	17	10	0.582	0.015	0.026	0	8.16779e-07	3
chr10	63285358	+	C	m5C_7046	24	14	35	21	0.599	0.014	0.024	0	7.86168e-09	3
chr10	63285368	+	C	m5C_102914	23	12	34	18	0.517	0.071	0.122	0	3.91922e-08	3
chr10	63338935	-	C	m5C_55421	17	7	24	10	0.401	0.051	0.088	0	2.2053e-08	3
chr10	63338936	-	C	m5C_383021	15	6	22	9	0.409	0.022	0.037	0	1.16687e-08	3
chr10	63338938	-	C	m5C_110267	17	8	24	11	0.469	0.041	0.072	0	6.25782e-08	3
chr10	75640480	-	C	m5C_138359	26	6	38	9	0.243	0.014	0.024	0	2.91789e-12	3
chr10	75844139	+	C	m5C_354115	10	4	15	5	0.376	0.044	0.076	0	1.34154e-06	3
chr10	75844189	+	C	m5C_337551	34	9	49	14	0.275	0.027	0.047	0	8.88178e-16	3
chr10	75844190	+	C	m5C_12917	34	11	49	17	0.327	0.04	0.069	0	9.76996e-15	3
chr10	75844191	+	C	m5C_136092	35	12	51	18	0.337	0.044	0.076	0	1.9762e-14	3
chr10	75844198	+	C	m5C_279050	31	10	45	14	0.309	0.03	0.052	0	9.72555e-14	3
chr10	75844200	+	C	m5C_60674	30	10	44	14	0.322	0.026	0.045	0	5.06373e-12	3
chr10	75859770	-	C	m5C_360969	82	23	119	33	0.29	0.025	0.044	0	0	3
chr10	75936829	+	C	m5C_310608	18	4	27	6	0.259	0.031	0.054	0	1.04931e-09	3
chr10	75936841	+	C	m5C_359354	25	13	36	19	0.558	0.062	0.108	0	3.7893e-09	3
chr10	75936842	+	C	m5C_5233	24	13	36	19	0.566	0.047	0.082	0	4.05264e-09	3
chr10	75936849	+	C	m5C_66646	19	13	27	19	0.722	0.051	0.088	0	1.82011e-06	3
chr10	75936850	+	C	m5C_81126	24	18	35	27	0.79	0.038	0.065	0	5.80679e-08	3
chr10	75936853	+	C	m5C_231012	27	18	39	26	0.661	0.019	0.032	0	1.93171e-09	3
chr10	75936855	+	C	m5C_11275	26	15	38	22	0.577	0.025	0.042	0	1.12415e-08	3
chr10	75936862	+	C	m5C_152681	20	10	29	15	0.495	0.04	0.069	0	1.05266e-08	3
chr10	75936863	+	C	m5C_283873	27	11	39	16	0.402	0.037	0.063	0	1.77611e-11	3
chr10	76356365	-	C	m5C_73937	21	4	30	6	0.243	0.011	0.019	0	1.29807e-11	3
chr10	76389350	-	C	m5C_295417	23	6	33	8	0.281	0.017	0.03	0	1.52878e-12	3
chr10	76487844	+	C	m5C_225989	19	13	27	19	0.711	0.067	0.117	0	1.55919e-06	3
chr10	77063995	-	C	m5C_134124	29	12	43	17	0.412	0.083	0.144	0	8.57314e-13	3
chr10	77589732	+	C	m5C_236250	18	12	26	18	0.677	0.035	0.061	0	1.25712e-06	3
chr10	77614309	+	C	m5C_49975	15	5	22	7	0.332	0.015	0.026	0	1.9823e-09	3
chr10	77614310	+	C	m5C_257025	16	5	24	7	0.305	0.008	0.013	0	1.1507e-07	3
chr10	77615706	+	C	m5C_204192	14	3	20	5	0.257	0.012	0.021	1.11022e-16	1.68952e-08	3
chr10	77987662	-	C	m5C_176899	25	8	37	11	0.302	0.025	0.043	0	5.04818e-13	3
chr10	77987664	-	C	m5C_211813	24	8	34	11	0.323	0.023	0.04	0	1.2587e-09	3
chr10	77987667	-	C	m5C_132159	22	9	32	13	0.397	0.046	0.079	0	3.77013e-09	3
chr10	77987668	-	C	m5C_336767	17	5	24	8	0.324	0.041	0.072	0	2.67657e-09	3
chr10	77987673	-	C	m5C_374420	18	5	26	7	0.279	0.042	0.072	0	1.04422e-09	3
chr10	77987709	-	C	m5C_11110	13	6	19	9	0.481	0.085	0.147	0	3.17786e-07	3
chr10	77987711	-	C	m5C_106996	14	6	20	9	0.465	0.09	0.156	0	3.36932e-07	3
chr10	78036151	-	C	m5C_228876	24	10	34	15	0.428	0.025	0.043	0	2.84154e-10	3
chr10	78036152	-	C	m5C_58860	20	9	29	13	0.465	0.009	0.015	0	5.11873e-09	3
chr10	78036157	-	C	m5C_181962	35	16	52	23	0.448	0.042	0.073	0	9.27591e-13	3
chr10	78036172	-	C	m5C_354146	24	9	35	14	0.404	0.025	0.044	0	6.41879e-09	3
chr10	78036187	-	C	m5C_377228	34	9	50	14	0.281	0.01	0.017	0	1.33227e-15	3
chr10	78036188	-	C	m5C_118219	32	8	47	12	0.258	0.022	0.038	0	2.15383e-14	3
chr10	78036195	-	C	m5C_158535	35	14	52	21	0.413	0.036	0.062	0	6.88338e-15	3
chr10	78053604	+	C	m5C_74358	16	8	23	12	0.547	0.034	0.059	0	2.9819e-06	3
chr10	78053621	+	C	m5C_2109	16	8	23	11	0.496	0.024	0.042	0	1.72278e-06	3
chr10	78053623	+	C	m5C_153441	22	13	33	19	0.593	0.052	0.091	0	3.01473e-09	3
chr10	78053629	+	C	m5C_24884	27	7	39	11	0.286	0.008	0.013	0	3.23297e-13	3
chr10	78405735	-	C	m5C_358861	22	12	32	18	0.56	0.004	0.007	0	4.45411e-08	3
chr10	78405736	-	C	m5C_33348	21	11	30	17	0.553	0.034	0.06	0	2.99563e-08	3
chr10	78405741	-	C	m5C_166933	11	6	17	8	0.509	0.101	0.174	0	2.08841e-07	3
chr10	79540511	-	C	m5C_1180	14	5	21	7	0.369	0.02	0.035	0	1.82198e-07	3
chr10	79675215	+	C	m5C_25880	17	5	25	8	0.344	0.065	0.113	0	3.29216e-09	3
chr10	79682202	+	C	m5C_363813	24	17	34	24	0.689	0.04	0.07	0	2.20105e-08	3
chr10	79682206	+	C	m5C_166914	21	16	30	23	0.756	0.032	0.055	0	3.46203e-07	3
chr10	79682207	+	C	m5C_26966	24	18	35	26	0.726	0.036	0.062	0	2.28463e-09	3
chr10	79686236	+	C	m5C_196973	23	10	33	14	0.436	0.08	0.139	0	1.44189e-10	3
chr10	79686239	+	C	m5C_2919	14	6	21	8	0.419	0.05	0.087	0	3.53442e-07	3
chr10	79686240	+	C	m5C_267803	21	11	30	16	0.547	0.065	0.112	0	6.82751e-10	3
chr10	79686267	+	C	m5C_222459	11	5	16	8	0.506	0.039	0.067	0	2.6191e-07	3
chr10	79960270	+	C	m5C_321824	30	9	43	13	0.301	0.033	0.057	0	2.71261e-12	3
chr10	79978503	-	C	m5C_100596	25	12	36	18	0.529	0.077	0.133	0	1.2176e-09	3
chr10	80125096	+	C	m5C_258845	36	11	52	16	0.361	0.101	0.176	0	4.21885e-15	3
chr10	80125115	+	C	m5C_264341	30	12	43	18	0.437	0.045	0.077	0	1.73395e-12	3
chr10	80125116	+	C	m5C_226196	46	14	66	20	0.31	0.021	0.037	0	0	3
chr10	80125117	+	C	m5C_253251	51	14	74	21	0.303	0.042	0.073	0	0	3
chr10	80237120	+	C	m5C_44887	24	8	35	11	0.325	0.066	0.115	0	1.06117e-11	3
chr10	80283098	+	C	m5C_312527	44	17	64	24	0.387	0.023	0.04	0	0	3
chr10	80335683	+	C	m5C_49061	16	4	23	6	0.287	0.029	0.05	0	6.14617e-08	3
chr10	80410239	-	C	m5C_280526	28	6	40	9	0.278	0.022	0.037	0	3.98237e-12	3
chr10	80549338	-	C	m5C_14144	33	7	49	10	0.217	0.004	0.007	0	2.44249e-15	3
chr10	80549339	-	C	m5C_33648	25	8	37	12	0.329	0.027	0.047	0	4.41133e-11	3
chr10	80549347	-	C	m5C_204430	23	9	33	13	0.409	0.016	0.027	0	6.25127e-09	3
chr10	80549348	-	C	m5C_341179	22	10	32	14	0.456	0.034	0.059	0	1.0058e-08	3
chr10	80567306	-	C	m5C_129874	21	5	30	7	0.258	0.022	0.039	0	3.30583e-09	3
chr10	80567307	-	C	m5C_343001	14	5	20	7	0.373	0.059	0.102	0	1.19646e-07	3
chr10	80567311	-	C	m5C_187256	20	6	29	8	0.297	0.017	0.029	0	8.07755e-09	3
chr10	80567312	-	C	m5C_341141	22	5	32	8	0.258	0.032	0.056	0	4.12806e-11	3
chr10	80576998	-	C	m5C_38040	17	5	24	8	0.342	0.036	0.062	0	3.88811e-09	3
chr10	80577105	-	C	m5C_132402	22	10	32	14	0.445	0.024	0.041	0	2.4747e-10	3
chr10	80577112	-	C	m5C_250864	22	7	31	10	0.323	0.046	0.079	0	6.56231e-12	3
chr10	80622883	+	C	m5C_269990	18	9	27	13	0.516	0.076	0.131	0	1.10804e-07	3
chr10	80622884	+	C	m5C_1846	24	9	35	13	0.4	0.061	0.106	0	1.11543e-10	3
chr10	80622885	+	C	m5C_78198	37	9	53	13	0.264	0.025	0.043	0	6.66134e-16	3
chr10	80622934	+	C	m5C_254599	26	9	38	12	0.332	0.036	0.062	0	4.36497e-11	3
chr10	80622935	+	C	m5C_341812	35	11	51	15	0.305	0.028	0.049	0	4.66294e-15	3
chr10	80622936	+	C	m5C_103803	48	14	69	20	0.294	0.034	0.059	0	0	3
chr10	80622937	+	C	m5C_249578	63	15	91	22	0.24	0.017	0.03	0	0	3
chr10	80656284	-	C	m5C_326371	39	24	56	34	0.577	0.046	0.079	0	5.01654e-12	3
chr10	80720143	-	C	m5C_234387	28	11	41	16	0.391	0.06	0.105	0	1.13477e-11	3
chr10	80720153	-	C	m5C_381335	38	14	55	20	0.367	0.021	0.037	0	3.10862e-15	3
chr10	80720156	-	C	m5C_179428	32	9	47	14	0.297	0.031	0.054	0	8.88178e-16	3
chr10	80720185	-	C	m5C_144914	13	11	19	16	0.84	0.018	0.031	0	0.000202171	3
chr10	80741993	-	C	m5C_290283	41	10	59	15	0.259	0.029	0.049	0	0	3
chr10	80804452	+	C	m5C_90517	20	6	29	8	0.297	0.02	0.035	0	7.33014e-09	3
chr10	80804453	+	C	m5C_265695	22	6	32	9	0.276	0.024	0.042	0	2.03417e-10	3
chr10	80804473	+	C	m5C_192951	20	9	29	14	0.467	0.034	0.058	0	6.1768e-09	3
chr10	80804474	+	C	m5C_243059	21	10	31	14	0.479	0.017	0.029	0	9.34121e-09	3
chr10	80804493	+	C	m5C_17724	24	6	36	9	0.267	0.02	0.034	0	2.919e-12	3
chr10	80804494	+	C	m5C_32554	30	8	45	12	0.28	0.015	0.026	0	1.08802e-14	3
chr10	80826891	+	C	m5C_71708	51	18	74	26	0.372	0.011	0.019	0	0	3
chr10	80828332	+	C	m5C_180280	90	52	129	74	0.566	0.034	0.059	0	0	3
chr10	80899915	-	C	m5C_73076	20	10	29	15	0.528	0.043	0.075	0	1.49005e-08	3
chr10	80903493	-	C	m5C_281503	52	16	76	23	0.299	0.026	0.046	0	0	3
chr10	80903494	-	C	m5C_271231	38	17	55	25	0.455	0.047	0.082	0	7.81597e-14	3
chr10	80903495	-	C	m5C_209193	31	18	44	26	0.613	0.024	0.041	0	1.20876e-10	3
chr10	80924565	-	C	m5C_189580	20	9	29	13	0.456	0.034	0.059	0	1.57429e-07	3
chr10	80924566	-	C	m5C_235667	15	8	22	12	0.567	0.042	0.072	0	2.40297e-06	3
chr10	80932015	+	C	m5C_359120	18	8	26	11	0.398	0.073	0.127	0	2.56146e-08	3
chr10	80932016	+	C	m5C_257907	23	10	33	14	0.444	0.031	0.053	0	1.071e-08	3
chr10	80932017	+	C	m5C_367483	25	11	36	16	0.453	0.034	0.059	0	1.0234e-09	3
chr10	81044834	-	C	m5C_43575	14	5	20	7	0.354	0.032	0.055	0	8.85182e-08	3
chr10	81044835	-	C	m5C_345102	13	5	19	7	0.405	0.021	0.036	0	1.82198e-07	3
chr10	81044836	-	C	m5C_370350	12	5	18	7	0.404	0.044	0.077	0	5.57416e-06	3
chr10	81044838	-	C	m5C_21523	12	5	17	7	0.459	0.053	0.091	0	1.82198e-07	3
chr10	81044839	-	C	m5C_189846	11	5	16	7	0.44	0.082	0.143	0	8.3117e-08	3
chr10	81082144	+	C	m5C_152997	13	4	19	6	0.333	0.034	0.059	0	5.03938e-08	3
chr10	81154276	-	C	m5C_17756	20	17	29	24	0.834	0.048	0.083	0	4.92407e-07	3
chr10	81178865	+	C	m5C_205256	66	16	95	24	0.262	0.015	0.026	0	0	3
chr10	81283503	-	C	m5C_248894	18	5	26	7	0.295	0.051	0.088	0	2.06242e-09	3
chr10	81283504	-	C	m5C_196369	12	4	17	6	0.363	0.016	0.028	0	2.48559e-06	3
chr10	81283515	-	C	m5C_340654	13	5	18	7	0.405	0.08	0.138	0	8.85182e-08	3
chr10	81324421	+	C	m5C_295578	35	7	50	10	0.209	0.002	0.004	0	0	3
chr10	81350289	-	C	m5C_158077	32	7	46	11	0.24	0.011	0.019	0	3.08642e-13	3
chr10	81350290	-	C	m5C_41287	29	7	42	10	0.239	0.012	0.022	0	1.11022e-15	3
chr10	81350295	-	C	m5C_16562	37	11	53	15	0.3	0.041	0.071	0	5.55112e-15	3
chr10	81350296	-	C	m5C_110803	41	10	59	14	0.246	0.02	0.034	0	0	3
chr10	81375691	-	C	m5C_314509	13	4	18	5	0.318	0.057	0.098	0	2.68554e-08	3
chr10	81559592	+	C	m5C_140637	30	8	43	12	0.276	0.029	0.05	0	5.06928e-13	3
chr10	81559594	+	C	m5C_231572	56	15	81	21	0.267	0.017	0.029	0	0	3
chr10	81559616	+	C	m5C_14701	56	50	80	72	0.888	0.011	0.019	0	1.18794e-14	3
chr10	81559618	+	C	m5C_373335	87	59	125	84	0.673	0.007	0.012	0	0	3
chr10	81559625	+	C	m5C_352800	99	57	142	81	0.562	0.02	0.034	0	0	3
chr10	81559627	+	C	m5C_353744	108	55	155	79	0.512	0.008	0.013	0	0	3
chr10	81559628	+	C	m5C_346030	131	70	188	100	0.527	0.022	0.038	0	0	3
chr10	81559629	+	C	m5C_172802	145	70	209	100	0.477	0.013	0.023	0	0	3
chr10	81559630	+	C	m5C_80307	150	62	215	90	0.422	0.021	0.036	0	0	3
chr10	81564849	+	C	m5C_152846	63	12	91	18	0.22	0.004	0.006	0	0	3
chr10	81565604	+	C	m5C_225286	396	95	576	137	0.238	0.007	0.012	0	0	3
chr10	81626992	-	C	m5C_122186	49	20	70	29	0.405	0.04	0.069	0	0	3
chr10	81626993	-	C	m5C_295449	48	21	69	30	0.436	0.031	0.053	0	0	3
chr10	81626995	-	C	m5C_314903	36	28	52	40	0.757	0.05	0.086	0	3.27092e-11	3
chr10	81626996	-	C	m5C_356193	28	21	40	30	0.737	0.053	0.091	0	1.11296e-08	3
chr10	81626999	-	C	m5C_376377	22	13	31	18	0.537	0.122	0.211	0	3.47806e-08	3
chr10	81627001	-	C	m5C_125435	20	12	29	17	0.535	0.128	0.221	0	1.5484e-08	3
chr10	81627002	-	C	m5C_364793	17	9	25	13	0.48	0.096	0.166	0	8.0484e-08	3
chr10	82164002	+	C	m5C_314628	16	8	23	12	0.528	0.048	0.083	0	7.79093e-08	3
chr10	82164014	+	C	m5C_172787	27	12	40	18	0.446	0.048	0.083	0	4.2964e-11	3
chr10	82164021	+	C	m5C_196459	19	11	28	16	0.591	0.065	0.113	0	1.90296e-08	3
chr10	82164033	+	C	m5C_317094	22	11	33	16	0.497	0.032	0.056	0	6.01961e-10	3
chr10	82164042	+	C	m5C_302013	16	8	24	12	0.533	0.03	0.052	0	9.75238e-08	3
chr10	82164044	+	C	m5C_333459	24	10	35	15	0.435	0.033	0.057	0	2.86452e-10	3
chr10	82164048	+	C	m5C_127158	24	9	36	13	0.391	0.032	0.056	0	1.11984e-10	3
chr10	82164058	+	C	m5C_349556	21	10	30	15	0.515	0.044	0.077	0	1.17787e-08	3
chr10	82164061	+	C	m5C_78605	22	8	32	12	0.427	0.064	0.111	0	4.90457e-11	3
chr10	82164063	+	C	m5C_354212	22	9	32	13	0.429	0.044	0.076	0	9.31345e-11	3
chr10	82164065	+	C	m5C_139245	21	8	31	11	0.4	0.073	0.126	0	9.99791e-10	3
chr10	82164066	+	C	m5C_31374	22	7	32	11	0.377	0.061	0.106	0	9.29333e-10	3
chr10	83403906	+	C	m5C_288257	14	12	21	17	0.816	0.048	0.083	0	1.64334e-05	3
chr10	83403908	+	C	m5C_272438	16	13	23	19	0.815	0.023	0.04	0	1.76603e-06	3
chr10	83403913	+	C	m5C_21409	16	12	24	17	0.696	0.068	0.117	0	7.81412e-07	3
chr10	83403932	+	C	m5C_222242	15	9	22	13	0.583	0.07	0.122	0	1.48348e-07	3
chr10	83403934	+	C	m5C_265436	16	10	23	15	0.646	0.079	0.137	0	6.43615e-06	3
chr10	83403938	+	C	m5C_122296	13	9	19	14	0.69	0.119	0.205	0	0.000112946	3
chr10	83403939	+	C	m5C_206264	14	11	21	17	0.775	0.079	0.137	0	1.07444e-05	3
chr10	83403942	+	C	m5C_334361	15	8	22	12	0.55	0.054	0.094	0	8.83548e-08	3
chr10	83403956	+	C	m5C_375616	13	5	19	7	0.378	0.051	0.088	0	8.48178e-08	3
chr10	83611528	-	C	m5C_269353	18	10	26	15	0.578	0.096	0.166	0	6.92648e-06	3
chr10	83611531	-	C	m5C_26008	22	11	32	16	0.532	0.102	0.177	0	6.65276e-10	3
chr10	83611534	-	C	m5C_272972	14	10	21	15	0.709	0.077	0.133	0	6.92648e-06	3
chr10	83611539	-	C	m5C_318980	14	9	20	13	0.636	0.087	0.151	0	3.43536e-06	3
chr10	83611545	-	C	m5C_264756	22	12	32	17	0.554	0.058	0.101	0	1.43525e-09	3
chr10	83611563	-	C	m5C_358071	12	5	18	7	0.411	0.105	0.181	0	6.77958e-08	3
chr10	83611565	-	C	m5C_339303	14	4	21	6	0.313	0.058	0.1	0	5.03938e-08	3
chr10	83611568	-	C	m5C_328191	16	4	23	6	0.303	0.065	0.113	0	7.26014e-08	3
chr10	88446972	+	C	m5C_383103	20	9	29	13	0.474	0.038	0.065	0	5.86955e-09	3
chr10	88446977	+	C	m5C_319849	15	6	21	9	0.415	0.089	0.154	0	1.09918e-05	3
chr10	88664081	-	C	m5C_172396	14	4	21	6	0.34	0.069	0.12	0	7.26014e-08	3
chr10	88664082	-	C	m5C_47064	15	5	22	7	0.348	0.068	0.118	0	1.1507e-07	3
chr10	91121145	-	C	m5C_200483	27	15	39	22	0.575	0.035	0.06	0	1.09262e-08	3
chr10	91121157	-	C	m5C_274987	16	6	23	9	0.425	0.031	0.054	0	1.33819e-08	3
chr10	91121158	-	C	m5C_67121	16	6	23	9	0.408	0.052	0.09	0	8.96622e-09	3
chr10	91121161	-	C	m5C_176948	16	5	24	8	0.355	0.05	0.087	0	3.50891e-09	3
chr10	91121170	-	C	m5C_204950	16	5	23	7	0.346	0.084	0.146	0	1.04422e-09	3
chr10	91150317	-	C	m5C_228537	12	5	18	7	0.392	0.074	0.129	0	6.77958e-08	3
chr10	91150318	-	C	m5C_106913	10	4	15	5	0.388	0.048	0.083	0	2.68554e-08	3
chr10	91156798	-	C	m5C_351313	50	14	73	20	0.283	0.003	0.006	0	0	3
chr10	91156799	-	C	m5C_89159	34	9	50	13	0.269	0.013	0.022	0	7.77156e-16	3
chr10	91156800	-	C	m5C_215595	25	10	36	15	0.421	0.009	0.015	0	4.29632e-10	3
chr10	91156807	-	C	m5C_244369	37	12	54	17	0.326	0.024	0.041	0	4.44089e-16	3
chr10	91156809	-	C	m5C_225805	37	14	54	21	0.393	0.04	0.069	0	2.48468e-13	3
chr10	91156812	-	C	m5C_266220	32	13	47	19	0.401	0.035	0.06	0	7.66054e-14	3
chr10	91156813	-	C	m5C_327743	29	10	42	15	0.366	0.014	0.024	0	1.11597e-11	3
chr10	91156831	-	C	m5C_336058	25	5	36	8	0.23	0.015	0.026	0	8.01137e-13	3
chr10	91156843	-	C	m5C_104669	37	18	55	26	0.474	0.015	0.026	0	1.09912e-13	3
chr10	91156846	-	C	m5C_348520	36	22	53	32	0.607	0.009	0.016	0	1.91569e-12	3
chr10	91156847	-	C	m5C_1102	36	21	53	31	0.588	0.024	0.042	0	1.13343e-12	3
chr10	91156866	-	C	m5C_165266	34	24	50	35	0.705	0.046	0.08	0	1.32968e-10	3
chr10	91156876	-	C	m5C_122428	31	26	45	37	0.81	0.019	0.032	0	4.60523e-09	3
chr10	91156877	-	C	m5C_114249	25	20	37	28	0.757	0.056	0.096	0	9.85829e-08	3
chr10	95535137	+	C	m5C_203167	21	7	30	10	0.322	0.04	0.07	0	4.78328e-12	3
chr10	95538531	+	C	m5C_134848	10	4	15	6	0.448	0.061	0.106	0	6.14617e-08	3
chr10	95557900	-	C	m5C_3413	17	6	25	8	0.346	0.005	0.009	0	3.7624e-07	3
chr10	95557901	-	C	m5C_245741	17	5	25	8	0.327	0.005	0.008	0	2.6191e-07	3
chr10	95557923	-	C	m5C_336381	12	8	17	11	0.653	0.063	0.108	0	1.4333e-06	3
chr10	95557929	-	C	m5C_99697	15	14	22	20	0.905	0.039	0.067	0	3.69994e-05	3
chr10	95557930	-	C	m5C_182190	15	14	22	20	0.908	0.038	0.065	0	3.86302e-05	3
chr10	95558358	-	C	m5C_310387	12	6	17	8	0.489	0.073	0.126	0	1.36785e-05	3
chr10	95558359	-	C	m5C_96181	11	5	15	7	0.469	0.07	0.121	0	1.1507e-07	3
chr10	95558366	-	C	m5C_170692	12	4	17	6	0.399	0.046	0.08	0	7.99325e-08	3
chr10	95622866	+	C	m5C_52952	13	8	19	12	0.627	0.047	0.081	0	1.83145e-06	3
chr10	95622867	+	C	m5C_165687	14	9	21	13	0.628	0.03	0.052	0	1.21813e-07	3
chr10	96617258	+	C	m5C_226349	14	11	20	16	0.795	0.036	0.063	0	1.12407e-05	3
chr10	96617295	+	C	m5C_41143	27	18	39	27	0.698	0.036	0.063	0	2.75199e-09	3
chr10	96617297	+	C	m5C_361261	17	9	24	13	0.56	0.033	0.057	0	1.70204e-07	3
chr10	96617298	+	C	m5C_327789	24	15	34	21	0.634	0.022	0.038	0	9.16413e-09	3
chr10	96617299	+	C	m5C_300253	28	18	41	27	0.653	0.021	0.036	0	2.85664e-09	3
chr10	96617300	+	C	m5C_66956	41	30	60	44	0.742	0.027	0.048	0	3.05977e-13	3
chr10	96617304	+	C	m5C_252841	29	16	41	23	0.581	0.067	0.115	0	6.65662e-10	3
chr10	110939412	+	C	m5C_64723	39	15	57	21	0.375	0.052	0.09	0	5.77316e-15	3
chr10	111493370	+	C	m5C_291761	47	18	68	26	0.394	0.055	0.096	0	1.11022e-16	3
chr10	116576117	-	C	m5C_200910	11	5	15	7	0.462	0.092	0.16	0	8.3117e-08	3
chr10	116576119	-	C	m5C_11078	11	6	16	8	0.531	0.07	0.121	0	1.19349e-05	3
chr10	117688676	-	C	m5C_325676	12	6	18	9	0.528	0.011	0.02	0	6.84031e-07	3
chr10	117691952	-	C	m5C_171981	69	25	100	36	0.36	0.034	0.059	0	0	3
chr10	117691953	-	C	m5C_271613	62	23	90	34	0.378	0.032	0.055	0	0	3
chr10	117691981	-	C	m5C_54773	31	11	45	16	0.379	0.041	0.071	0	4.40981e-13	3
chr10	117691991	-	C	m5C_259803	25	21	37	31	0.844	0.032	0.056	0	1.96323e-07	3
chr10	117691992	-	C	m5C_297542	21	17	31	25	0.806	0.035	0.06	0	5.78969e-07	3
chr10	117691995	-	C	m5C_345675	22	17	32	25	0.801	0.016	0.029	0	6.48606e-07	3
chr10	117691997	-	C	m5C_33932	22	18	32	26	0.816	0.025	0.043	0	7.27787e-07	3
chr10	117691998	-	C	m5C_372205	19	15	28	22	0.801	0.062	0.108	0	3.69386e-06	3
chr10	117692001	-	C	m5C_162688	21	16	31	23	0.733	0.056	0.097	0	1.33642e-08	3
chr10	117692002	-	C	m5C_149372	20	13	30	19	0.655	0.053	0.093	0	9.9423e-08	3
chr10	117692004	-	C	m5C_226189	13	5	18	8	0.436	0.021	0.036	0	2.6191e-07	3
chr10	117692005	-	C	m5C_273978	13	6	19	9	0.5	0.054	0.094	0	6.15006e-07	3
chr10	117692014	-	C	m5C_75183	11	8	16	11	0.702	0.031	0.054	0	1.79991e-06	3
chr10	117692274	-	C	m5C_22246	14	5	21	8	0.361	0.06	0.104	0	3.36726e-09	3
chr10	117692285	-	C	m5C_229625	17	5	25	8	0.311	0.041	0.072	0	3.36726e-09	3
chr10	117692286	-	C	m5C_112927	16	6	24	8	0.335	0.058	0.1	0	4.49088e-09	3
chr10	117692313	-	C	m5C_201788	18	5	26	8	0.3	0.039	0.067	0	3.8854e-09	3
chr10	117692314	-	C	m5C_80241	18	4	27	6	0.25	0.006	0.01	0	1.04931e-09	3
chr10	117692333	-	C	m5C_63760	30	11	44	16	0.375	0.013	0.022	0	4.62963e-13	3
chr10	117697076	-	C	m5C_375663	19	6	27	8	0.32	0.016	0.027	0	8.07755e-09	3
chr10	117697077	-	C	m5C_220333	17	3	25	5	0.217	0.014	0.024	1.77636e-15	1.8278e-10	3
chr10	117697119	-	C	m5C_248319	18	6	26	9	0.364	0.047	0.081	0	8.96622e-09	3
chr10	117697125	-	C	m5C_320303	14	4	21	6	0.337	0.029	0.05	0	3.90379e-06	3
chr10	117710610	-	C	m5C_206371	27	15	40	22	0.57	0.035	0.06	0	4.44271e-10	3
chr10	120083891	-	C	m5C_26728	25	6	36	8	0.24	0.008	0.014	0	1.60094e-12	3
chr10	120083897	-	C	m5C_343458	32	16	47	23	0.485	0.052	0.091	0	5.29465e-13	3
chr10	120083898	-	C	m5C_252158	32	15	47	22	0.467	0.028	0.049	0	1.57522e-11	3
chr10	120083900	-	C	m5C_193056	31	17	45	25	0.556	0.065	0.112	0	6.45135e-11	3
chr10	120083901	-	C	m5C_133252	29	14	42	21	0.499	0.071	0.123	0	7.47069e-12	3
chr10	120083903	-	C	m5C_182	21	10	31	15	0.487	0.096	0.166	0	2.70373e-07	3
chr10	120083931	-	C	m5C_353176	42	16	61	24	0.397	0.017	0.03	0	0	3
chr10	120164649	+	C	m5C_362448	40	9	58	13	0.225	0.01	0.018	0	0	3
chr10	120164663	+	C	m5C_79495	31	9	46	13	0.284	0.002	0.004	0	4.44089e-16	3
chr10	121550969	-	C	m5C_182337	13	5	19	7	0.396	0.053	0.092	0	1.55477e-07	3
chr10	127065824	+	C	m5C_155052	34	10	50	15	0.315	0.028	0.048	0	3.55271e-15	3
chr10	127065825	+	C	m5C_78403	35	11	51	16	0.318	0.048	0.083	0	3.55382e-13	3
chr10	127065827	+	C	m5C_219013	36	12	53	18	0.358	0.062	0.107	0	1.9984e-14	3
chr10	127065828	+	C	m5C_82337	35	12	52	17	0.351	0.063	0.109	0	1.13243e-14	3
chr10	127065857	+	C	m5C_60405	17	6	25	9	0.387	0.032	0.055	0	1.16606e-08	3
chr10	127065858	+	C	m5C_99354	18	7	27	11	0.415	0.007	0.012	0	3.99703e-08	3
chr10	127067833	-	C	m5C_205271	52	34	75	49	0.65	0.037	0.063	0	3.33067e-15	3
chr10	127067846	-	C	m5C_166046	143	62	208	90	0.434	0.028	0.049	0	0	3
chr10	127067856	-	C	m5C_134585	163	67	238	98	0.405	0.046	0.08	0	0	3
chr10	127067857	-	C	m5C_47046	129	41	187	60	0.322	0.023	0.04	0	0	3
chr10	127067860	-	C	m5C_241269	162	52	237	76	0.32	0.039	0.067	0	0	3
chr10	127067862	-	C	m5C_359045	160	53	234	78	0.333	0.032	0.055	0	0	3
chr10	127067863	-	C	m5C_176600	144	37	210	54	0.258	0.027	0.047	0	0	3
chr10	127067866	-	C	m5C_91344	158	43	230	63	0.271	0.031	0.053	0	0	3
chr10	127067915	-	C	m5C_374044	57	16	83	23	0.28	0.034	0.058	0	0	3
chr10	127275271	+	C	m5C_292211	14	3	21	5	0.248	0.027	0.047	2.22045e-16	1.42885e-08	3
chr10	127275273	+	C	m5C_182975	18	5	26	7	0.276	0.039	0.067	0	9.81593e-08	3
chr10	127275281	+	C	m5C_149013	15	3	22	5	0.234	0.016	0.027	4.44089e-16	1.68952e-08	3
chr10	127275289	+	C	m5C_142711	14	4	20	6	0.33	0.041	0.07	0	6.14617e-08	3
chr10	127275313	+	C	m5C_278391	15	4	22	5	0.261	0.005	0.008	0	3.17416e-08	3
chr10	127275315	+	C	m5C_98311	15	5	22	7	0.318	0.026	0.044	0	1.1507e-07	3
chr10	127275318	+	C	m5C_97071	11	3	16	5	0.312	0.032	0.056	0	1.42885e-08	3
chr10	127275319	+	C	m5C_336328	16	6	23	9	0.389	0.021	0.036	0	5.07433e-07	3
chr10	127275329	+	C	m5C_128020	15	9	22	14	0.613	0.023	0.04	0	5.16985e-06	3
chr10	127285046	-	C	m5C_212581	17	5	25	7	0.282	0.02	0.034	0	1.1507e-07	3
chr10	127301890	-	C	m5C_357574	13	5	19	7	0.406	0.04	0.07	0	1.82198e-07	3
chr10	127301908	-	C	m5C_99975	19	5	27	7	0.286	0.019	0.033	0	3.16226e-09	3
chr10	127307933	-	C	m5C_79857	23	8	33	11	0.367	0.048	0.083	0	1.20686e-09	3
chr10	127307934	-	C	m5C_207142	21	7	31	10	0.34	0.032	0.056	0	2.28217e-08	3
chr10	127307936	-	C	m5C_306903	21	6	30	8	0.288	0.005	0.008	0	8.07755e-09	3
chr10	127307938	-	C	m5C_174883	22	8	33	11	0.359	0.026	0.045	0	1.28128e-09	3
chr10	127307941	-	C	m5C_45791	19	6	28	9	0.343	0.02	0.034	0	1.58129e-08	3
chr10	127307942	-	C	m5C_123372	15	4	22	5	0.274	0.024	0.042	0	3.46657e-10	3
chr10	127307977	-	C	m5C_334538	17	5	25	7	0.305	0.024	0.042	0	1.9823e-09	3
chr10	128054142	+	C	m5C_249223	13	6	19	9	0.485	0.094	0.162	0	4.82913e-07	3
chr10	128072948	+	C	m5C_68312	15	8	22	11	0.56	0.106	0.184	0	3.72315e-05	3
chr10	128084888	+	C	m5C_61283	14	7	20	11	0.542	0.021	0.036	0	1.33754e-06	3
chr10	128084899	+	C	m5C_293236	22	14	32	21	0.636	0.041	0.071	0	1.62725e-07	3
chr10	128084902	+	C	m5C_365547	17	12	25	17	0.66	0.099	0.172	0	5.73468e-07	3
chr10	128084903	+	C	m5C_136196	23	18	33	26	0.743	0.074	0.128	0	6.61724e-07	3
chr10	128084905	+	C	m5C_98366	26	19	37	28	0.741	0.061	0.106	0	5.90244e-08	3
chr10	128084908	+	C	m5C_311928	31	26	45	38	0.825	0.029	0.05	0	4.76698e-09	3
chr10	128084909	+	C	m5C_16283	40	32	57	46	0.797	0.013	0.023	0	9.72711e-12	3
chr10	128084936	+	C	m5C_28837	55	21	81	31	0.393	0.019	0.032	0	0	3
chr10	128084951	+	C	m5C_377276	22	8	32	11	0.366	0.063	0.11	0	1.02803e-09	3
chr10	128087262	+	C	m5C_349634	20	6	29	9	0.353	0.045	0.077	0	3.06765e-10	3
chr10	128087266	+	C	m5C_78625	22	7	32	10	0.335	0.071	0.122	0	2.63361e-10	3
chr10	128087267	+	C	m5C_119747	22	8	33	12	0.401	0.092	0.159	0	1.28037e-09	3
chr10	128087268	+	C	m5C_343736	22	9	33	13	0.418	0.059	0.102	0	3.36397e-09	3
chr10	128087283	+	C	m5C_362462	26	11	38	16	0.437	0.057	0.099	0	6.65276e-10	3
chr10	128087555	+	C	m5C_52577	11	10	16	15	0.943	0.024	0.042	0	9.00038e-06	3
chr10	128087587	+	C	m5C_269215	37	30	54	43	0.817	0.035	0.061	0	7.73137e-11	3
chr10	128087588	+	C	m5C_123856	40	32	58	46	0.805	0.024	0.041	0	1.76818e-10	3
chr10	128087598	+	C	m5C_98980	39	31	57	46	0.804	0.039	0.068	0	1.56298e-10	3
chr10	128087610	+	C	m5C_5504	68	23	100	34	0.357	0.059	0.103	0	0	3
chr10	128087612	+	C	m5C_96280	68	18	100	27	0.285	0.04	0.07	0	0	3
chr10	128087617	+	C	m5C_313186	60	18	88	26	0.31	0.041	0.071	0	0	3
chr10	128087618	+	C	m5C_56186	64	21	95	31	0.338	0.044	0.076	0	0	3
chr10	128087633	+	C	m5C_69141	47	15	70	23	0.331	0.046	0.079	0	0	3
chr10	128087644	+	C	m5C_265239	57	20	84	30	0.355	0.057	0.099	0	0	3
chr10	128087645	+	C	m5C_196799	58	21	86	31	0.364	0.041	0.071	0	0	3
chr10	128087646	+	C	m5C_40150	57	20	84	29	0.343	0.045	0.079	0	0	3
chr10	128087648	+	C	m5C_340271	56	15	83	22	0.265	0.052	0.09	0	0	3
chr10	128087666	+	C	m5C_20003	48	22	71	32	0.451	0.045	0.078	0	0	3
chr10	128087667	+	C	m5C_296754	62	22	90	32	0.355	0.033	0.056	0	0	3
chr10	128087668	+	C	m5C_282449	59	13	87	19	0.222	0.009	0.016	0	0	3
chr10	128089354	+	C	m5C_371089	11	5	16	8	0.494	0.043	0.075	0	1.06602e-05	3
chr10	128099730	-	C	m5C_370077	20	7	29	10	0.338	0.052	0.09	0	2.2053e-08	3
chr10	128099732	-	C	m5C_66696	14	6	20	8	0.439	0.05	0.087	0	3.53442e-07	3
chr10	128126756	+	C	m5C_93696	19	6	28	9	0.393	0.003	0.005	0	7.25061e-07	3
chr10	128196114	+	C	m5C_211869	17	12	25	18	0.717	0.025	0.043	0	1.17079e-06	3
chr10	128248117	+	C	m5C_148441	14	12	21	17	0.802	0.044	0.076	0	1.32736e-05	3
chr10	128311983	+	C	m5C_186680	19	8	28	11	0.422	0.017	0.029	0	6.02744e-08	3
chr10	128311984	+	C	m5C_162401	20	8	29	12	0.422	0.027	0.046	0	8.83548e-08	3
chr10	128311999	+	C	m5C_287999	14	5	21	8	0.392	0.029	0.05	0	4.78113e-09	3
chr10	128312020	+	C	m5C_234874	14	8	20	12	0.59	0.068	0.118	0	1.86664e-06	3
chr10	128312021	+	C	m5C_114547	16	9	24	14	0.567	0.081	0.14	0	1.78101e-07	3
chr10	128312028	+	C	m5C_383188	15	8	23	11	0.483	0.06	0.105	0	4.30579e-08	3
chr10	128315603	+	C	m5C_153690	23	6	33	8	0.296	0.021	0.037	0	8.07755e-09	3
chr10	128327332	+	C	m5C_125102	14	6	21	9	0.422	0.051	0.088	0	2.60962e-07	3
chr10	128327338	+	C	m5C_110888	14	8	21	11	0.53	0.103	0.178	0	7.43005e-07	3
chr10	128327341	+	C	m5C_314633	13	6	20	9	0.463	0.07	0.121	0	3.17786e-07	3
chr10	128327342	+	C	m5C_153533	15	7	22	11	0.494	0.053	0.092	0	9.52377e-07	3
chr10	128327371	+	C	m5C_47423	30	12	44	18	0.401	0.036	0.062	0	6.18876e-11	3
chr10	128327373	+	C	m5C_111220	34	14	49	20	0.395	0.043	0.074	0	1.15463e-13	3
chr10	128327374	+	C	m5C_198822	34	14	50	21	0.414	0.022	0.039	0	2.55129e-13	3
chr10	128327376	+	C	m5C_24395	34	11	49	16	0.35	0.021	0.036	0	1.43219e-14	3
chr10	128327379	+	C	m5C_30743	26	7	37	10	0.284	0.008	0.014	0	1.7164e-13	3
chr10	128327380	+	C	m5C_354586	29	9	43	14	0.322	0.021	0.036	0	3.30091e-12	3
chr10	128327381	+	C	m5C_177676	32	10	46	14	0.308	0.009	0.016	0	1.77636e-15	3
chr10	128332712	-	C	m5C_27579	28	6	40	9	0.226	0.014	0.025	0	3.01981e-14	3
chr10	128353685	+	C	m5C_93130	26	10	38	15	0.407	0.012	0.021	0	4.14628e-10	3
chr10	128353730	+	C	m5C_38255	11	4	17	5	0.34	0.017	0.029	0	2.68554e-08	3
chr10	128353731	+	C	m5C_291728	20	4	30	6	0.207	0.006	0.01	0	5.52558e-12	3
chr10	128365839	-	C	m5C_364189	10	8	15	11	0.755	0.122	0.212	0	1.50004e-06	3
chr10	128700664	-	C	m5C_319962	22	7	32	10	0.314	0.02	0.034	0	4.71724e-10	3
chr10	128700665	-	C	m5C_363726	19	6	27	9	0.332	0.029	0.05	0	1.16687e-08	3
chr10	128704866	-	C	m5C_160452	23	8	34	11	0.342	0.045	0.078	0	1.24455e-09	3
chr10	128920020	-	C	m5C_152215	26	8	38	12	0.329	0.018	0.03	0	9.61231e-13	3
chr10	129878736	-	C	m5C_292833	69	22	101	32	0.327	0.03	0.053	0	0	3
chr10	129878737	-	C	m5C_357535	59	29	86	43	0.505	0.024	0.042	0	0	3
chr10	129878746	-	C	m5C_362278	57	30	84	44	0.546	0.03	0.052	0	0	3
chr10	129878749	-	C	m5C_355065	49	29	72	43	0.616	0.033	0.057	0	8.99281e-15	3
chr10	129878750	-	C	m5C_140177	39	21	57	31	0.55	0.019	0.032	0	1.0939e-12	3
chr10	129878759	-	C	m5C_48698	53	14	77	20	0.272	0.019	0.033	0	0	3
chr10	129878770	-	C	m5C_206433	36	13	53	19	0.367	0.034	0.059	0	1.33227e-15	3
chr10	129878785	-	C	m5C_101418	22	13	32	19	0.589	0.027	0.047	0	6.96987e-08	3
chr10	129878786	-	C	m5C_259120	19	11	27	16	0.576	0.004	0.007	0	4.74948e-07	3
chr11	3248981	-	C	m5C_61105	13	6	19	9	0.498	0.078	0.136	0	5.02668e-07	3
chr11	3253573	-	C	m5C_125571	12	9	17	14	0.809	0.041	0.071	0	5.60859e-06	3
chr11	3253575	-	C	m5C_268430	15	13	22	19	0.875	0.018	0.031	0	2.98118e-05	3
chr11	4135955	+	C	m5C_109850	12	4	18	5	0.314	0.018	0.031	0	2.68554e-08	3
chr11	4347438	-	C	m5C_361478	12	6	17	9	0.545	0.068	0.118	0	6.15006e-07	3
chr11	4702059	-	C	m5C_118296	105	25	152	35	0.235	0.026	0.044	0	0	3
chr11	4771228	-	C	m5C_287212	19	5	27	8	0.296	0.015	0.026	0	5.26941e-09	3
chr11	4771234	-	C	m5C_292207	21	14	30	20	0.691	0.066	0.114	0	1.09497e-07	3
chr11	4771235	-	C	m5C_87438	20	15	30	22	0.751	0.06	0.105	0	1.98174e-07	3
chr11	4771236	-	C	m5C_137191	20	15	30	22	0.766	0.06	0.103	0	2.34963e-07	3
chr11	4771238	-	C	m5C_372072	18	15	26	22	0.838	0.052	0.09	0	4.11504e-06	3
chr11	4771239	-	C	m5C_227668	14	12	20	17	0.867	0.054	0.094	0	0.000295005	3
chr11	4771242	-	C	m5C_155280	13	9	19	13	0.71	0.082	0.141	0	4.62182e-06	3
chr11	5094554	-	C	m5C_380681	17	5	25	7	0.313	0.065	0.113	0	2.06242e-09	3
chr11	5521128	+	C	m5C_77856	22	7	31	10	0.337	0.062	0.107	0	3.68606e-10	3
chr11	6199954	-	C	m5C_186457	48	14	71	21	0.302	0.051	0.089	0	0	3
chr11	6199955	-	C	m5C_131118	33	12	49	17	0.356	0.03	0.053	0	1.66533e-14	3
chr11	6199956	-	C	m5C_230066	18	6	26	9	0.368	0.059	0.103	0	7.7418e-09	3
chr11	6391063	+	C	m5C_316633	13	9	19	12	0.659	0.068	0.117	0	2.46307e-06	3
chr11	6391116	+	C	m5C_179417	17	4	25	5	0.231	0.008	0.013	0	3.17416e-08	3
chr11	6391117	+	C	m5C_27334	20	5	29	8	0.283	0.034	0.059	0	4.12806e-11	3
chr11	6391146	+	C	m5C_365687	12	4	17	6	0.388	0.047	0.081	0	7.99325e-08	3
chr11	6391147	+	C	m5C_109346	16	7	23	10	0.45	0.046	0.079	0	1.10013e-06	3
chr11	6391149	+	C	m5C_103819	17	7	24	10	0.407	0.04	0.069	0	7.67495e-07	3
chr11	6404264	+	C	m5C_211542	19	6	28	9	0.309	0.053	0.093	0	9.0672e-11	3
chr11	6418475	+	C	m5C_291220	21	11	30	16	0.546	0.024	0.041	0	1.73889e-08	3
chr11	6418482	+	C	m5C_77671	14	11	21	17	0.817	0.024	0.042	0	1.44174e-05	3
chr11	6418483	+	C	m5C_172030	14	12	21	18	0.85	0.028	0.049	0	1.86667e-05	3
chr11	6418503	+	C	m5C_38968	16	5	23	7	0.341	0.048	0.084	0	6.13308e-06	3
chr11	6418510	+	C	m5C_188058	22	8	33	11	0.35	0.009	0.015	0	1.45304e-09	3
chr11	6418518	+	C	m5C_166639	14	10	21	14	0.726	0.092	0.16	0	6.66953e-06	3
chr11	6418519	+	C	m5C_199806	19	14	28	21	0.734	0.066	0.114	0	2.40568e-06	3
chr11	6418524	+	C	m5C_19915	21	11	31	16	0.528	0.02	0.035	0	2.41609e-08	3
chr11	6418530	+	C	m5C_49944	12	6	18	8	0.454	0.065	0.112	0	1.93289e-07	3
chr11	6419565	+	C	m5C_33727	19	8	27	11	0.438	0.06	0.103	0	6.83185e-08	3
chr11	6429759	-	C	m5C_450	15	4	22	6	0.294	0.051	0.088	0	5.54376e-10	3
chr11	6429760	-	C	m5C_93918	15	4	22	6	0.294	0.051	0.088	0	5.54376e-10	3
chr11	6525661	-	C	m5C_357708	23	7	33	10	0.302	0.027	0.048	0	4.08435e-10	3
chr11	6525670	-	C	m5C_381090	26	8	37	12	0.315	0.016	0.028	0	4.23028e-11	3
chr11	6525672	-	C	m5C_256260	26	8	38	12	0.324	0.004	0.007	0	1.25233e-12	3
chr11	6525673	-	C	m5C_358255	24	7	34	10	0.291	0.007	0.013	0	5.00896e-10	3
chr11	6525675	-	C	m5C_117953	18	8	27	12	0.444	0.044	0.076	0	5.39387e-08	3
chr11	6525676	-	C	m5C_198657	17	8	25	11	0.451	0.061	0.106	0	5.40843e-08	3
chr11	6525677	-	C	m5C_308287	15	5	21	8	0.369	0.08	0.138	0	1.34388e-07	3
chr11	6526773	-	C	m5C_276400	20	14	29	21	0.735	0.044	0.076	0	3.34113e-06	3
chr11	6526832	-	C	m5C_328081	54	20	78	29	0.378	0.021	0.036	0	0	3
chr11	6526851	-	C	m5C_106612	53	20	78	29	0.378	0.019	0.033	0	0	3
chr11	6527474	-	C	m5C_129886	136	38	196	54	0.273	0.027	0.047	0	0	3
chr11	6527477	-	C	m5C_330428	111	41	160	58	0.358	0.042	0.073	0	0	3
chr11	6527503	-	C	m5C_144763	122	54	177	78	0.448	0.035	0.061	0	0	3
chr11	6527505	-	C	m5C_17398	122	48	177	70	0.398	0.029	0.05	0	0	3
chr11	6527507	-	C	m5C_212112	109	36	158	52	0.329	0.025	0.044	0	0	3
chr11	6527508	-	C	m5C_253186	101	30	146	43	0.304	0.028	0.049	0	0	3
chr11	6527513	-	C	m5C_334064	97	25	141	36	0.261	0.025	0.043	0	0	3
chr11	6527541	-	C	m5C_374813	36	16	52	23	0.446	0.015	0.026	0	8.02469e-13	3
chr11	6527557	-	C	m5C_139986	44	12	64	18	0.286	0.056	0.096	0	0	3
chr11	6527559	-	C	m5C_26237	42	14	61	21	0.345	0.06	0.103	0	0	3
chr11	6527565	-	C	m5C_161755	34	15	50	22	0.439	0.049	0.085	0	2.71783e-13	3
chr11	6527566	-	C	m5C_16674	29	11	42	16	0.378	0.067	0.117	0	3.15747e-13	3
chr11	6527570	-	C	m5C_229711	17	8	25	11	0.44	0.061	0.106	0	5.40843e-08	3
chr11	6617764	-	C	m5C_227150	14	3	21	5	0.258	0.013	0.022	2.22045e-16	1.8278e-10	3
chr11	6622355	-	C	m5C_287894	69	16	102	23	0.227	0.011	0.019	0	0	3
chr11	6622356	-	C	m5C_230131	58	16	85	24	0.277	0.026	0.046	0	0	3
chr11	6622357	-	C	m5C_51671	45	15	66	23	0.343	0.012	0.021	0	0	3
chr11	6622361	-	C	m5C_90347	70	17	102	26	0.248	0.014	0.024	0	0	3
chr11	6622363	-	C	m5C_198522	74	19	109	28	0.26	0.018	0.031	0	0	3
chr11	6622365	-	C	m5C_96361	72	23	105	34	0.323	0.023	0.04	0	0	3
chr11	6622368	-	C	m5C_18441	65	24	96	35	0.365	0.003	0.005	0	0	3
chr11	6622369	-	C	m5C_164196	51	16	74	24	0.319	0.006	0.01	0	0	3
chr11	6622401	-	C	m5C_310059	76	21	112	31	0.275	0.017	0.03	0	0	3
chr11	6622402	-	C	m5C_5380	68	18	100	27	0.267	0.016	0.027	0	0	3
chr11	6622431	-	C	m5C_61200	37	20	55	30	0.538	0.038	0.066	0	7.04548e-13	3
chr11	6622432	-	C	m5C_237565	27	15	40	22	0.542	0.047	0.081	0	4.41016e-10	3
chr11	6622456	-	C	m5C_357029	21	7	30	11	0.369	0.017	0.03	0	9.29333e-10	3
chr11	6622461	-	C	m5C_247440	19	6	28	9	0.341	0.022	0.038	0	2.82011e-10	3
chr11	6625485	-	C	m5C_20666	111	57	161	82	0.505	0.037	0.064	0	0	3
chr11	6625487	-	C	m5C_6484	118	63	171	91	0.531	0.027	0.047	0	0	3
chr11	6625488	-	C	m5C_134692	100	51	145	74	0.504	0.043	0.075	0	0	3
chr11	6625490	-	C	m5C_149023	68	33	98	48	0.49	0.044	0.076	0	0	3
chr11	6625521	-	C	m5C_309181	39	32	57	46	0.813	0.002	0.003	0	1.03608e-11	3
chr11	6625528	-	C	m5C_23974	36	17	52	25	0.49	0.03	0.052	0	7.67164e-14	3
chr11	6625540	-	C	m5C_312773	20	13	30	18	0.616	0.067	0.116	0	6.14086e-08	3
chr11	11804380	-	C	m5C_316277	16	7	24	10	0.401	0.055	0.095	0	1.23792e-08	3
chr11	11807198	-	C	m5C_335970	15	4	22	6	0.288	0.058	0.101	0	3.87282e-08	3
chr11	11807200	-	C	m5C_380151	12	3	18	4	0.273	0.028	0.049	4.44089e-16	8.97896e-09	3
chr11	11807217	-	C	m5C_29195	14	6	20	8	0.432	0.01	0.018	0	3.53442e-07	3
chr11	11807227	-	C	m5C_312977	15	6	22	9	0.405	0.033	0.057	0	3.89541e-07	3
chr11	11807228	-	C	m5C_10408	11	4	17	6	0.371	0.02	0.035	0	5.03938e-08	3
chr11	20072028	-	C	m5C_282983	13	4	19	6	0.358	0.059	0.102	0	7.26014e-08	3
chr11	20072031	-	C	m5C_142724	25	9	36	13	0.361	0.028	0.048	0	9.29581e-11	3
chr11	20072032	-	C	m5C_136861	25	9	36	13	0.373	0.024	0.041	0	1.2887e-10	3
chr11	20072034	-	C	m5C_257922	26	9	37	13	0.365	0.028	0.049	0	1.2887e-10	3
chr11	20072036	-	C	m5C_243645	27	11	39	16	0.416	0.022	0.038	0	8.04089e-10	3
chr11	20072039	-	C	m5C_205070	24	12	35	17	0.473	0.045	0.077	0	3.42427e-08	3
chr11	20072045	-	C	m5C_212452	27	12	39	17	0.461	0.026	0.045	0	1.6368e-09	3
chr11	20072048	-	C	m5C_230434	25	12	37	17	0.488	0.037	0.063	0	1.6368e-09	3
chr11	20072073	-	C	m5C_357063	21	6	30	9	0.314	0.057	0.1	0	2.50777e-12	3
chr11	20072075	-	C	m5C_52628	20	8	29	11	0.396	0.062	0.107	0	5.41215e-08	3
chr11	20072076	-	C	m5C_351166	17	6	25	8	0.341	0.049	0.085	0	3.01768e-07	3
chr11	20225937	+	C	m5C_282968	26	13	38	19	0.507	0.042	0.072	0	1.05251e-10	3
chr11	20225941	+	C	m5C_275531	30	12	43	17	0.412	0.061	0.106	0	5.32463e-13	3
chr11	20225942	+	C	m5C_73450	43	16	62	24	0.387	0.026	0.045	0	8.88178e-16	3
chr11	20225950	+	C	m5C_107992	76	40	111	58	0.528	0.01	0.017	0	0	3
chr11	20226000	+	C	m5C_53942	30	9	43	13	0.302	0.061	0.105	0	7.75602e-13	3
chr11	21564131	-	C	m5C_56963	23	7	34	10	0.315	0.048	0.083	0	7.08533e-10	3
chr11	23274221	+	C	m5C_139866	14	10	20	14	0.703	0.054	0.094	0	5.63414e-06	3
chr11	23274224	+	C	m5C_227322	14	9	21	13	0.625	0.051	0.089	0	3.45677e-06	3
chr11	23274282	+	C	m5C_86793	21	6	30	9	0.322	0.034	0.059	0	2.06129e-10	3
chr11	23278501	+	C	m5C_145452	16	12	22	17	0.74	0.03	0.052	0	8.45201e-07	3
chr11	23278502	+	C	m5C_318889	23	17	33	24	0.735	0.019	0.032	0	2.33168e-08	3
chr11	23278512	+	C	m5C_208385	20	12	29	17	0.573	0.055	0.096	0	3.13574e-08	3
chr11	23288555	+	C	m5C_285402	18	5	26	7	0.289	0.046	0.08	0	1.51968e-09	3
chr11	23288938	+	C	m5C_49805	14	12	21	18	0.875	0.044	0.077	0	1.92747e-05	3
chr11	23290919	+	C	m5C_153687	12	9	18	13	0.761	0.025	0.043	0	4.62182e-06	3
chr11	23290985	+	C	m5C_329121	15	5	23	7	0.335	0.052	0.091	0	1.1507e-07	3
chr11	23290986	+	C	m5C_83002	17	7	25	11	0.463	0.074	0.129	0	2.55501e-08	3
chr11	23647284	-	C	m5C_249446	27	10	40	15	0.398	0.02	0.034	0	1.09788e-11	3
chr11	23647285	-	C	m5C_199964	26	10	38	14	0.403	0.026	0.045	0	8.58913e-12	3
chr11	23647287	-	C	m5C_73597	26	13	38	19	0.504	0.026	0.045	0	3.99074e-09	3
chr11	23647288	-	C	m5C_48746	23	11	33	16	0.489	0.048	0.083	0	2.5292e-08	3
chr11	23647290	-	C	m5C_94844	19	10	27	14	0.514	0.026	0.045	0	7.60505e-09	3
chr11	23665770	-	C	m5C_131805	11	6	17	8	0.531	0.072	0.124	0	3.53442e-07	3
chr11	29545216	+	C	m5C_352955	25	9	37	13	0.357	0.038	0.065	0	1.36158e-12	3
chr11	29545348	+	C	m5C_294287	19	4	28	6	0.233	0.015	0.025	0	1.29807e-11	3
chr11	29693163	+	C	m5C_185189	52	16	75	23	0.319	0.034	0.059	0	0	3
chr11	29695827	+	C	m5C_15925	19	6	27	9	0.315	0.034	0.058	0	1.55453e-10	3
chr11	29695834	+	C	m5C_325796	21	8	31	12	0.418	0.037	0.063	0	2.8068e-09	3
chr11	29695839	+	C	m5C_143853	21	9	30	13	0.457	0.066	0.115	0	3.41911e-09	3
chr11	29695840	+	C	m5C_128447	22	9	32	14	0.45	0.052	0.089	0	6.82394e-09	3
chr11	29695847	+	C	m5C_225043	16	9	23	13	0.609	0.054	0.093	0	2.19876e-07	3
chr11	29695848	+	C	m5C_285333	22	13	31	19	0.64	0.055	0.095	0	9.78673e-08	3
chr11	29695851	+	C	m5C_167786	26	11	37	17	0.47	0.059	0.103	0	6.69489e-10	3
chr11	29695853	+	C	m5C_237321	28	12	40	17	0.457	0.041	0.072	0	4.25409e-11	3
chr11	29695860	+	C	m5C_129250	17	9	25	13	0.515	0.017	0.029	0	3.87861e-09	3
chr11	29695861	+	C	m5C_285427	24	8	35	11	0.342	0.042	0.072	0	1.28128e-09	3
chr11	29731618	+	C	m5C_302608	15	6	22	8	0.386	0.018	0.032	0	3.7624e-07	3
chr11	29731620	+	C	m5C_336742	14	5	21	7	0.349	0.032	0.055	0	8.85182e-08	3
chr11	29731625	+	C	m5C_65146	11	5	17	7	0.417	0.083	0.145	0	6.77958e-08	3
chr11	29731626	+	C	m5C_277856	14	5	20	7	0.382	0.049	0.084	0	1.55477e-07	3
chr11	30871902	+	C	m5C_188194	18	10	26	15	0.594	0.028	0.048	0	9.45938e-06	3
chr11	30871907	+	C	m5C_79759	27	16	39	23	0.605	0.014	0.025	0	1.89368e-08	3
chr11	30871908	+	C	m5C_369264	31	20	45	29	0.646	0.023	0.04	0	1.18186e-11	3
chr11	30871913	+	C	m5C_188559	26	7	38	10	0.261	0.021	0.037	0	6.56231e-12	3
chr11	30880167	+	C	m5C_37294	25	10	37	15	0.419	0.023	0.04	0	1.38785e-08	3
chr11	33151192	-	C	m5C_276354	23	12	34	17	0.523	0.003	0.005	0	1.30966e-09	3
chr11	33151202	-	C	m5C_55556	24	13	35	20	0.557	0.04	0.069	0	3.4629e-09	3
chr11	33151203	-	C	m5C_299435	17	11	25	16	0.601	0.071	0.123	0	4.14773e-07	3
chr11	33151206	-	C	m5C_108240	22	10	33	14	0.434	0.029	0.049	0	6.96598e-09	3
chr11	33151208	-	C	m5C_324859	17	5	24	7	0.293	0.017	0.029	0	1.1507e-07	3
chr11	33151209	-	C	m5C_301783	16	5	24	7	0.297	0.029	0.051	0	1.09181e-09	3
chr11	33151244	-	C	m5C_49381	15	6	23	8	0.404	0.047	0.082	0	6.20458e-09	3
chr11	33151248	-	C	m5C_232460	15	5	22	8	0.4	0.047	0.082	0	4.57374e-09	3
chr11	33154211	-	C	m5C_103118	193	72	281	105	0.373	0.02	0.034	0	0	3
chr11	33154212	-	C	m5C_58803	183	66	266	96	0.361	0.026	0.045	0	0	3
chr11	33154214	-	C	m5C_86227	175	77	255	112	0.441	0.017	0.03	0	0	3
chr11	33154215	-	C	m5C_58570	149	57	216	84	0.387	0.025	0.043	0	0	3
chr11	33154217	-	C	m5C_143459	113	39	165	57	0.338	0.039	0.068	0	0	3
chr11	33154234	-	C	m5C_254185	133	54	193	79	0.417	0.039	0.067	0	0	3
chr11	33154244	-	C	m5C_150661	128	75	185	109	0.596	0.075	0.13	0	0	3
chr11	33154245	-	C	m5C_311682	96	51	139	74	0.544	0.091	0.158	0	0	3
chr11	33154248	-	C	m5C_223260	121	61	176	89	0.516	0.071	0.124	0	0	3
chr11	33154250	-	C	m5C_308254	106	48	154	70	0.464	0.073	0.126	0	0	3
chr11	33154251	-	C	m5C_144876	83	26	121	38	0.333	0.042	0.073	0	0	3
chr11	33154254	-	C	m5C_83184	101	42	146	62	0.438	0.08	0.138	0	0	3
chr11	33154255	-	C	m5C_272068	89	27	130	39	0.314	0.057	0.098	0	0	3
chr11	33154291	-	C	m5C_277266	92	29	134	42	0.322	0.048	0.082	0	0	3
chr11	33156286	-	C	m5C_379677	25	8	36	12	0.355	0.045	0.078	0	2.09491e-09	3
chr11	33158877	-	C	m5C_366370	38	24	55	35	0.648	0.033	0.057	0	6.61338e-12	3
chr11	33158890	-	C	m5C_188571	29	25	42	37	0.874	0.012	0.02	0	5.77483e-08	3
chr11	33158899	-	C	m5C_35636	31	23	45	34	0.757	0.019	0.032	0	2.68005e-08	3
chr11	33159652	-	C	m5C_196157	243	201	352	291	0.83	0.012	0.022	0	0	3
chr11	33159653	-	C	m5C_184497	180	146	261	212	0.815	0.01	0.017	0	0	3
chr11	33159656	-	C	m5C_42420	223	173	324	250	0.774	0.012	0.02	0	0	3
chr11	33159686	-	C	m5C_300704	80	23	115	33	0.301	0.028	0.048	0	0	3
chr11	33159702	-	C	m5C_281516	127	49	185	70	0.389	0.048	0.084	0	0	3
chr11	33159704	-	C	m5C_224937	118	59	172	85	0.5	0.041	0.072	0	0	3
chr11	33159710	-	C	m5C_224877	84	79	123	115	0.941	0.01	0.018	0	0	3
chr11	33159711	-	C	m5C_305921	69	66	101	97	0.956	0.008	0.014	0	0	3
chr11	33159731	-	C	m5C_265371	14	10	21	14	0.676	0.026	0.045	0	5.96728e-06	3
chr11	33160097	-	C	m5C_124870	27	16	39	23	0.603	0.026	0.045	0	6.58454e-10	3
chr11	33575254	+	C	m5C_131653	15	6	22	9	0.421	0.047	0.081	0	5.69459e-07	3
chr11	33575255	+	C	m5C_296461	21	8	30	12	0.41	0.042	0.073	0	1.85391e-09	3
chr11	33575258	+	C	m5C_101441	22	8	33	12	0.38	0.032	0.055	0	5.31077e-11	3
chr11	33575260	+	C	m5C_198761	24	8	35	12	0.348	0.029	0.05	0	3.9675e-11	3
chr11	46438390	+	C	m5C_186062	17	9	25	13	0.532	0.006	0.011	0	1.57429e-07	3
chr11	46438391	+	C	m5C_158685	21	11	29	16	0.554	0.025	0.044	0	2.54082e-08	3
chr11	48802720	+	C	m5C_344803	171	44	248	63	0.257	0.001	0.002	0	0	3
chr11	48802723	+	C	m5C_338554	198	67	288	97	0.336	0.016	0.028	0	0	3
chr11	48802727	+	C	m5C_247782	186	64	270	94	0.347	0.017	0.03	0	0	3
chr11	48802772	+	C	m5C_230595	62	35	90	51	0.57	0.054	0.094	0	0	3
chr11	48802773	+	C	m5C_162414	75	42	109	60	0.56	0.019	0.032	0	0	3
chr11	48802775	+	C	m5C_105633	81	42	117	61	0.523	0.009	0.016	0	0	3
chr11	48802776	+	C	m5C_253011	87	45	126	65	0.518	0.016	0.027	0	0	3
chr11	48802786	+	C	m5C_368874	76	40	110	58	0.541	0.038	0.066	0	0	3
chr11	48802798	+	C	m5C_155490	113	33	163	47	0.293	0.028	0.049	0	0	3
chr11	48802800	+	C	m5C_181359	117	33	169	48	0.28	0.014	0.025	0	0	3
chr11	48802851	+	C	m5C_359416	101	35	146	51	0.35	0.009	0.016	0	0	3
chr11	48817281	-	C	m5C_348892	29	19	43	28	0.67	0.087	0.151	0	1.4472e-10	3
chr11	48850724	+	C	m5C_231150	11	4	16	5	0.368	0.095	0.165	0	2.06245e-08	3
chr11	50303318	-	C	m5C_172527	13	8	19	11	0.609	0.047	0.081	0	1.90722e-06	3
chr11	50379229	+	C	m5C_296846	14	8	20	11	0.556	0.045	0.079	0	1.79991e-06	3
chr11	50379237	+	C	m5C_35499	14	4	21	5	0.275	0.014	0.024	0	3.17416e-08	3
chr11	51600409	-	C	m5C_140247	127	40	184	58	0.319	0.015	0.026	0	0	3
chr11	51600410	-	C	m5C_307075	120	31	174	45	0.263	0.009	0.016	0	0	3
chr11	51600412	-	C	m5C_81907	107	39	155	56	0.365	0.019	0.032	0	0	3
chr11	51600413	-	C	m5C_378601	91	25	132	36	0.28	0.014	0.024	0	0	3
chr11	51600415	-	C	m5C_187041	77	24	111	34	0.317	0.036	0.062	0	0	3
chr11	51600419	-	C	m5C_269740	51	37	74	54	0.733	0.003	0.006	0	1.11022e-15	3
chr11	51600432	-	C	m5C_29279	102	31	149	44	0.305	0.029	0.051	0	0	3
chr11	51601403	-	C	m5C_102197	80	19	117	28	0.269	0.016	0.027	0	0	3
chr11	51602633	-	C	m5C_217650	42	10	61	15	0.253	0.013	0.022	0	0	3
chr11	51643633	-	C	m5C_232368	42	11	61	16	0.277	0.023	0.04	0	0	3
chr11	51651054	+	C	m5C_302878	13	3	19	5	0.287	0.053	0.092	0	1.42885e-08	3
chr11	51791396	+	C	m5C_47122	28	10	41	14	0.395	0.03	0.052	0	2.79582e-10	3
chr11	51976020	+	C	m5C_148828	19	7	28	11	0.458	0.034	0.059	0	4.45237e-08	3
chr11	51992224	-	C	m5C_237904	80	60	116	87	0.753	0.021	0.036	0	0	3
chr11	51992226	-	C	m5C_43136	80	61	117	88	0.763	0.029	0.049	0	0	3
chr11	51992227	-	C	m5C_371524	77	60	112	88	0.786	0.013	0.022	0	0	3
chr11	51992232	-	C	m5C_286637	59	16	87	24	0.285	0.045	0.078	0	0	3
chr11	51992249	-	C	m5C_54803	42	26	61	39	0.626	0.037	0.065	0	3.21965e-14	3
chr11	51993275	-	C	m5C_321798	14	4	21	6	0.313	0.03	0.052	0	5.03938e-08	3
chr11	51995771	-	C	m5C_98331	31	9	45	13	0.292	0.038	0.067	0	2.08722e-14	3
chr11	51995784	-	C	m5C_242337	18	4	26	6	0.252	0.018	0.032	0	1.09636e-09	3
chr11	52282967	-	C	m5C_210479	45	11	65	15	0.265	0.036	0.063	0	0	3
chr11	52282982	-	C	m5C_235062	36	14	51	20	0.41	0.014	0.024	0	2.36588e-13	3
chr11	52386285	+	C	m5C_172411	28	22	42	32	0.761	0.045	0.078	0	7.18462e-10	3
chr11	52386297	+	C	m5C_44912	36	12	53	18	0.355	0.035	0.061	0	3.04201e-14	3
chr11	52386326	+	C	m5C_199824	23	12	33	17	0.531	0.055	0.095	0	1.25007e-09	3
chr11	52386333	+	C	m5C_185944	52	23	76	34	0.449	0.059	0.103	0	0	3
chr11	52386334	+	C	m5C_380153	51	27	74	39	0.53	0.052	0.089	0	0	3
chr11	52386335	+	C	m5C_367602	49	23	71	34	0.478	0.05	0.086	0	2.22045e-16	3
chr11	52386337	+	C	m5C_108780	49	31	72	46	0.634	0.062	0.107	0	9.99201e-16	3
chr11	52386346	+	C	m5C_46627	55	44	81	63	0.788	0.026	0.045	0	1.4877e-14	3
chr11	52386348	+	C	m5C_152982	49	37	72	54	0.757	0.03	0.052	0	2.10942e-14	3
chr11	52386350	+	C	m5C_293627	53	41	77	59	0.766	0.023	0.04	0	8.24896e-14	3
chr11	52386351	+	C	m5C_373466	53	41	77	59	0.77	0.026	0.044	0	8.34888e-14	3
chr11	52396522	+	C	m5C_232273	26	9	38	14	0.367	0.019	0.034	0	1.54427e-10	3
chr11	52396523	+	C	m5C_317303	25	16	36	23	0.641	0.022	0.038	0	1.50532e-08	3
chr11	52396524	+	C	m5C_313747	26	16	37	23	0.628	0.006	0.011	0	1.70677e-08	3
chr11	52396536	+	C	m5C_339899	18	8	26	11	0.441	0.012	0.02	0	6.13174e-08	3
chr11	52396537	+	C	m5C_136478	23	12	34	17	0.53	0.031	0.054	0	1.56776e-09	3
chr11	53263702	-	C	m5C_198941	17	4	25	6	0.267	0.015	0.027	0	1.24176e-09	3
chr11	53263732	-	C	m5C_325191	17	11	25	15	0.627	0.059	0.102	0	1.08416e-05	3
chr11	53263733	-	C	m5C_298141	16	9	23	13	0.578	0.063	0.11	0	4.41773e-06	3
chr11	53263735	-	C	m5C_117476	15	10	22	15	0.652	0.07	0.121	0	6.80812e-06	3
chr11	53263736	-	C	m5C_103826	13	8	19	12	0.607	0.044	0.076	0	2.14694e-06	3
chr11	53267409	-	C	m5C_204903	20	9	29	13	0.439	0.089	0.154	0	2.62604e-09	3
chr11	53267411	-	C	m5C_23248	22	11	33	16	0.534	0.07	0.122	0	2.6519e-08	3
chr11	53267414	-	C	m5C_131415	21	13	31	18	0.613	0.022	0.038	0	6.33032e-08	3
chr11	53267420	-	C	m5C_374079	22	11	32	16	0.509	0.093	0.161	0	1.57297e-08	3
chr11	53267435	-	C	m5C_80631	22	6	32	9	0.297	0.034	0.06	0	1.48956e-10	3
chr11	53267450	-	C	m5C_354394	20	10	29	15	0.556	0.045	0.079	0	1.38785e-08	3
chr11	53267451	-	C	m5C_28176	17	8	24	11	0.486	0.054	0.093	0	1.97046e-06	3
chr11	53267458	-	C	m5C_163743	25	10	37	14	0.387	0.039	0.067	0	1.94648e-10	3
chr11	53273136	-	C	m5C_123878	18	5	26	8	0.311	0.077	0.134	0	1.58649e-07	3
chr11	53273137	-	C	m5C_375089	17	5	24	8	0.339	0.068	0.118	0	2.00874e-07	3
chr11	53295959	-	C	m5C_312548	23	7	34	10	0.31	0.042	0.073	0	6.64431e-10	3
chr11	53295960	-	C	m5C_158869	20	8	29	11	0.377	0.072	0.125	0	9.14927e-10	3
chr11	53295961	-	C	m5C_189549	16	8	24	12	0.519	0.081	0.141	0	6.83185e-08	3
chr11	53295964	-	C	m5C_260252	22	8	33	12	0.418	0.082	0.142	0	4.60159e-11	3
chr11	53295965	-	C	m5C_123971	24	8	36	12	0.364	0.047	0.082	0	4.94815e-11	3
chr11	53295967	-	C	m5C_17954	25	10	37	14	0.419	0.05	0.087	0	2.30791e-10	3
chr11	53295969	-	C	m5C_98595	26	12	38	17	0.501	0.068	0.118	0	1.19974e-09	3
chr11	53295972	-	C	m5C_21497	22	17	32	25	0.775	0.034	0.058	0	2.7685e-08	3
chr11	53295973	-	C	m5C_14395	15	10	22	15	0.702	0.05	0.086	0	7.56403e-06	3
chr11	53295978	-	C	m5C_51917	21	12	31	17	0.565	0.031	0.054	0	3.11264e-08	3
chr11	53295986	-	C	m5C_108307	19	9	28	13	0.472	0.06	0.104	0	1.21813e-07	3
chr11	53296005	-	C	m5C_272631	20	8	30	11	0.387	0.028	0.048	0	4.26835e-08	3
chr11	53296014	-	C	m5C_111759	16	5	24	7	0.341	0.047	0.081	0	3.16226e-09	3
chr11	54912377	-	C	m5C_231181	14	5	21	8	0.376	0.074	0.129	0	1.34388e-07	3
chr11	54912379	-	C	m5C_303337	13	5	19	7	0.397	0.072	0.125	0	1.26893e-07	3
chr11	55405192	-	C	m5C_213111	276	62	400	90	0.228	0.012	0.021	0	0	3
chr11	55450459	-	C	m5C_67779	24	8	35	12	0.34	0.012	0.02	0	4.15693e-11	3
chr11	55472539	+	C	m5C_226458	11	6	16	9	0.587	0.017	0.03	0	6.54551e-07	3
chr11	55478626	+	C	m5C_254395	17	12	25	17	0.701	0.054	0.093	0	7.67123e-07	3
chr11	55480922	+	C	m5C_185216	16	15	23	22	0.952	0.039	0.067	0	3.67889e-06	3
chr11	55480932	+	C	m5C_64892	19	14	28	21	0.771	0.041	0.071	0	1.69768e-07	3
chr11	55486793	+	C	m5C_106885	16	6	24	9	0.39	0.083	0.144	0	4.10702e-09	3
chr11	55486798	+	C	m5C_140624	18	6	26	9	0.377	0.019	0.033	0	1.58129e-08	3
chr11	55486801	+	C	m5C_75270	23	7	34	11	0.333	0.021	0.037	0	1.90332e-11	3
chr11	55486812	+	C	m5C_137157	25	9	36	13	0.365	0.066	0.114	0	8.83868e-11	3
chr11	55486813	+	C	m5C_256312	25	10	37	14	0.396	0.075	0.13	0	1.42394e-10	3
chr11	55486818	+	C	m5C_118360	21	7	30	10	0.342	0.045	0.078	0	2.547e-10	3
chr11	55499563	+	C	m5C_270640	18	17	26	24	0.93	0.029	0.049	0	0.000112264	3
chr11	55499564	+	C	m5C_89076	21	14	31	21	0.675	0.045	0.077	0	1.6358e-07	3
chr11	55499565	+	C	m5C_306592	28	16	41	23	0.562	0.017	0.029	0	6.71255e-10	3
chr11	55499566	+	C	m5C_46982	40	16	58	23	0.408	0.023	0.039	0	2.79776e-14	3
chr11	57802065	+	C	m5C_144424	12	3	18	5	0.286	0.011	0.018	0	1.42885e-08	3
chr11	57802066	+	C	m5C_199514	12	3	17	4	0.28	0.008	0.014	4.44089e-16	8.97896e-09	3
chr11	57918456	-	C	m5C_148200	17	5	25	7	0.3	0.021	0.036	0	2.53369e-09	3
chr11	58009159	+	C	m5C_89285	28	7	41	10	0.236	0.016	0.028	0	8.88178e-16	3
chr11	58009164	+	C	m5C_263849	32	10	46	14	0.304	0.012	0.021	0	1.12577e-13	3
chr11	58028749	+	C	m5C_368139	21	11	30	16	0.486	0.039	0.068	0	1.23981e-08	3
chr11	58028751	+	C	m5C_282474	26	8	38	11	0.298	0.02	0.035	0	5.4412e-13	3
chr11	58116246	+	C	m5C_68963	14	5	21	7	0.34	0.015	0.026	0	1.1507e-07	3
chr11	58116250	+	C	m5C_366960	21	7	31	10	0.345	0.057	0.099	0	4.09007e-10	3
chr11	58116251	+	C	m5C_179288	27	9	40	14	0.356	0.043	0.074	0	2.87537e-12	3
chr11	58116257	+	C	m5C_5656	30	9	45	14	0.316	0.003	0.005	0	7.4718e-14	3
chr11	58116259	+	C	m5C_355101	34	10	50	14	0.285	0.011	0.019	0	1.88738e-15	3
chr11	58116269	+	C	m5C_51688	29	10	43	14	0.359	0.05	0.086	0	6.69476e-12	3
chr11	58116270	+	C	m5C_288007	36	16	53	23	0.455	0.018	0.031	0	1.02363e-12	3
chr11	58116273	+	C	m5C_179991	30	12	43	17	0.407	0.03	0.052	0	3.4218e-11	3
chr11	58116274	+	C	m5C_47222	35	18	52	26	0.51	0.019	0.032	0	3.37364e-12	3
chr11	58116276	+	C	m5C_283518	37	18	55	26	0.505	0.046	0.08	0	1.2812e-13	3
chr11	58116279	+	C	m5C_75412	32	16	46	23	0.514	0.011	0.019	0	1.0687e-12	3
chr11	58116280	+	C	m5C_239982	40	20	58	30	0.523	0.019	0.034	0	2.43139e-14	3
chr11	59202631	+	C	m5C_236992	18	4	26	6	0.25	0.021	0.036	0	4.50829e-10	3
chr11	59301158	-	C	m5C_295179	19	6	28	9	0.324	0.057	0.098	0	1.03374e-08	3
chr11	59301159	-	C	m5C_269548	20	6	29	9	0.323	0.032	0.056	0	1.46021e-08	3
chr11	59456230	+	C	m5C_15826	12	9	17	13	0.772	0.034	0.06	0	4.17056e-06	3
chr11	59456245	+	C	m5C_315031	16	6	24	9	0.411	0.077	0.133	0	6.45886e-09	3
chr11	59456251	+	C	m5C_93576	15	6	22	9	0.45	0.085	0.147	0	6.1747e-09	3
chr11	60199949	-	C	m5C_309701	61	16	89	23	0.265	0.028	0.049	0	0	3
chr11	60408286	-	C	m5C_223759	14	4	20	6	0.31	0.049	0.084	0	3.87282e-08	3
chr11	60408288	-	C	m5C_264910	13	4	19	6	0.364	0.046	0.08	0	7.26014e-08	3
chr11	60408291	-	C	m5C_334484	12	9	17	13	0.74	0.052	0.091	0	3.22994e-06	3
chr11	60538527	+	C	m5C_263255	20	6	28	8	0.299	0.015	0.025	0	1.03653e-10	3
chr11	60716494	-	C	m5C_206118	12	8	17	12	0.692	0.108	0.187	0	4.4148e-05	3
chr11	60791390	-	C	m5C_60676	21	13	31	19	0.609	0.015	0.027	0	7.94282e-08	3
chr11	60791392	-	C	m5C_380652	21	12	30	18	0.593	0.03	0.052	0	4.36852e-08	3
chr11	60791393	-	C	m5C_59662	17	9	25	13	0.52	0.026	0.045	0	1.5353e-07	3
chr11	60791422	-	C	m5C_74939	25	18	37	26	0.708	0.008	0.014	0	4.53272e-08	3
chr11	60791423	-	C	m5C_158340	26	19	38	27	0.724	0.018	0.032	0	3.41508e-09	3
chr11	60811038	-	C	m5C_312967	92	33	134	48	0.37	0.021	0.036	0	0	3
chr11	60811039	-	C	m5C_176547	89	29	129	42	0.333	0.023	0.04	0	0	3
chr11	60811041	-	C	m5C_133908	81	35	118	51	0.441	0.033	0.058	0	0	3
chr11	60811042	-	C	m5C_48361	65	26	94	37	0.403	0.022	0.037	0	0	3
chr11	60811044	-	C	m5C_193351	54	19	78	27	0.35	0.001	0.002	0	0	3
chr11	60811061	-	C	m5C_323140	77	23	112	33	0.309	0.021	0.036	0	0	3
chr11	61512669	+	C	m5C_200699	147	45	214	65	0.305	0.008	0.014	0	0	3
chr11	61520251	-	C	m5C_71596	16	13	23	18	0.789	0.043	0.075	0	2.36458e-05	3
chr11	61520273	-	C	m5C_14231	14	12	20	18	0.872	0.076	0.131	0	2.00022e-05	3
chr11	61735252	-	C	m5C_341467	20	7	30	10	0.347	0.067	0.115	0	5.45757e-10	3
chr11	61735254	-	C	m5C_14062	19	8	28	11	0.426	0.054	0.093	0	4.24055e-08	3
chr11	61735260	-	C	m5C_307093	14	12	20	18	0.856	0.014	0.024	0	1.86667e-05	3
chr11	62378262	-	C	m5C_318498	12	4	18	5	0.33	0.088	0.152	0	2.06245e-08	3
chr11	62378276	-	C	m5C_47080	16	5	23	7	0.323	0.051	0.088	0	1.19646e-07	3
chr11	62431014	-	C	m5C_65913	14	4	21	5	0.279	0.012	0.021	0	3.46414e-10	3
chr11	62431016	-	C	m5C_247473	14	4	21	6	0.302	0.025	0.044	0	5.54376e-10	3
chr11	62431017	-	C	m5C_346041	15	4	22	6	0.291	0.004	0.007	0	6.56258e-10	3
chr11	62431022	-	C	m5C_5049	14	4	20	6	0.339	0.032	0.055	0	1.04858e-09	3
chr11	62514039	+	C	m5C_224011	22	17	32	25	0.819	0.069	0.119	0	6.82341e-07	3
chr11	62514041	+	C	m5C_208732	24	19	35	28	0.83	0.05	0.086	0	7.92714e-08	3
chr11	62514042	+	C	m5C_8935	25	19	36	28	0.816	0.065	0.113	0	8.46401e-08	3
chr11	62514064	+	C	m5C_345773	45	17	66	24	0.388	0.024	0.042	0	0	3
chr11	62514066	+	C	m5C_263889	47	16	70	24	0.349	0.015	0.027	0	0	3
chr11	62514071	+	C	m5C_354137	41	11	61	17	0.288	0.02	0.034	0	0	3
chr11	62514072	+	C	m5C_103028	47	13	69	19	0.281	0.017	0.03	0	0	3
chr11	62514087	+	C	m5C_174472	38	9	57	13	0.252	0.023	0.04	0	0	3
chr11	62514099	+	C	m5C_24059	39	15	57	23	0.404	0.019	0.033	0	1.70974e-14	3
chr11	62514100	+	C	m5C_130210	43	19	63	28	0.438	0.01	0.018	0	7.88258e-15	3
chr11	62514102	+	C	m5C_81898	41	20	61	29	0.503	0.037	0.064	0	1.56541e-14	3
chr11	62514107	+	C	m5C_101543	26	13	38	20	0.54	0.029	0.049	0	4.16077e-09	3
chr11	62514108	+	C	m5C_319615	34	21	50	30	0.639	0.044	0.075	0	2.15203e-11	3
chr11	62514111	+	C	m5C_320059	40	22	59	33	0.58	0.041	0.071	0	2.39342e-12	3
chr11	62514113	+	C	m5C_180165	38	17	56	25	0.477	0.044	0.076	0	1.9984e-15	3
chr11	62514115	+	C	m5C_122601	26	15	38	22	0.609	0.098	0.17	0	8.20215e-09	3
chr11	62514116	+	C	m5C_377720	35	20	52	29	0.586	0.04	0.069	0	1.22775e-11	3
chr11	62527502	-	C	m5C_185355	270	121	391	176	0.455	0.021	0.036	0	0	3
chr11	62535389	-	C	m5C_220450	29	6	42	9	0.224	0.013	0.023	0	5.92859e-14	3
chr11	62535414	-	C	m5C_242414	23	6	34	9	0.251	0.038	0.066	0	2.10088e-12	3
chr11	62535416	-	C	m5C_4943	23	8	33	11	0.335	0.024	0.041	0	2.88082e-11	3
chr11	62535417	-	C	m5C_139293	20	7	30	10	0.353	0.009	0.015	0	6.53029e-10	3
chr11	62535422	-	C	m5C_381807	26	8	38	12	0.335	0.025	0.042	0	6.71345e-11	3
chr11	62535424	-	C	m5C_277814	25	8	37	11	0.311	0.021	0.036	0	4.69957e-13	3
chr11	62535436	-	C	m5C_190518	20	14	29	20	0.685	0.099	0.171	0	9.38494e-08	3
chr11	62538926	-	C	m5C_305765	39	12	56	17	0.316	0.033	0.058	0	3.33067e-16	3
chr11	62603863	+	C	m5C_78270	18	5	26	7	0.291	0.028	0.048	0	2.86875e-09	3
chr11	62603868	+	C	m5C_100095	19	5	28	7	0.266	0.027	0.047	0	1.9823e-09	3
chr11	62603870	+	C	m5C_262082	20	6	29	9	0.318	0.038	0.067	0	1.03265e-08	3
chr11	62603875	+	C	m5C_12142	19	5	28	8	0.289	0.012	0.02	0	5.26941e-09	3
chr11	62603903	+	C	m5C_233739	50	41	73	60	0.825	0.02	0.035	0	1.64468e-12	3
chr11	62603915	+	C	m5C_381345	100	41	146	60	0.415	0.016	0.028	0	0	3
chr11	62603917	+	C	m5C_42471	102	37	149	54	0.366	0.014	0.024	0	0	3
chr11	62603922	+	C	m5C_197130	93	24	135	35	0.264	0.017	0.03	0	0	3
chr11	62603923	+	C	m5C_323230	101	27	147	39	0.27	0.015	0.026	0	0	3
chr11	67064680	+	C	m5C_144290	11	5	17	7	0.455	0.088	0.152	0	1.07469e-07	3
chr11	67064681	+	C	m5C_214481	14	7	20	11	0.543	0.098	0.17	0	9.68272e-07	3
chr11	67064685	+	C	m5C_280220	14	9	21	13	0.649	0.082	0.141	0	3.72999e-06	3
chr11	67064687	+	C	m5C_148534	16	10	23	15	0.66	0.066	0.115	0	9.00038e-06	3
chr11	67064690	+	C	m5C_378340	16	13	23	18	0.806	0.081	0.14	0	2.69116e-05	3
chr11	67064691	+	C	m5C_128940	20	14	29	20	0.719	0.091	0.158	0	2.07406e-06	3
chr11	67064693	+	C	m5C_89548	23	12	34	18	0.517	0.102	0.176	0	6.47763e-10	3
chr11	67064694	+	C	m5C_244310	21	11	30	16	0.532	0.076	0.131	0	4.52747e-07	3
chr11	67064701	+	C	m5C_246151	24	10	35	14	0.407	0.069	0.12	0	9.64555e-11	3
chr11	67064718	+	C	m5C_342529	18	4	26	6	0.26	0.023	0.04	0	1.24176e-09	3
chr11	67064720	+	C	m5C_29482	27	9	40	13	0.351	0.082	0.143	0	6.9833e-13	3
chr11	67064721	+	C	m5C_44680	31	10	45	14	0.324	0.026	0.044	0	9.64784e-14	3
chr11	67064723	+	C	m5C_26766	28	8	41	11	0.286	0.03	0.053	0	4.21774e-13	3
chr11	67064724	+	C	m5C_239907	31	10	45	15	0.335	0.039	0.067	0	1.11022e-13	3
chr11	68210120	-	C	m5C_220907	19	13	27	19	0.692	0.025	0.043	0	7.93138e-08	3
chr11	68210127	-	C	m5C_281192	65	34	94	49	0.559	0.027	0.048	0	0	3
chr11	68210132	-	C	m5C_353161	144	46	208	66	0.34	0.017	0.03	0	0	3
chr11	68986834	-	C	m5C_62096	76	29	111	42	0.379	0.029	0.051	0	0	3
chr11	68986835	-	C	m5C_129372	69	23	101	34	0.334	0.03	0.052	0	0	3
chr11	68986837	-	C	m5C_262138	68	26	100	38	0.381	0.034	0.059	0	0	3
chr11	68986838	-	C	m5C_336556	55	21	81	31	0.382	0.044	0.077	0	0	3
chr11	68986840	-	C	m5C_280860	48	16	71	24	0.336	0.06	0.104	0	0	3
chr11	68986844	-	C	m5C_348517	16	8	24	12	0.514	0.055	0.096	0	8.83548e-08	3
chr11	68986857	-	C	m5C_135038	39	11	57	16	0.276	0.029	0.05	0	0	3
chr11	68986867	-	C	m5C_245658	29	16	42	23	0.539	0.072	0.125	0	2.16804e-11	3
chr11	68986868	-	C	m5C_228334	24	15	36	22	0.598	0.053	0.093	0	9.44951e-09	3
chr11	68986871	-	C	m5C_238742	30	14	44	20	0.454	0.044	0.076	0	5.08793e-12	3
chr11	68986873	-	C	m5C_24592	26	12	38	18	0.476	0.035	0.06	0	1.63424e-09	3
chr11	68986874	-	C	m5C_104892	27	11	40	16	0.392	0.054	0.093	0	2.88901e-10	3
chr11	68986877	-	C	m5C_200553	31	9	46	14	0.295	0.039	0.067	0	4.94049e-14	3
chr11	68986878	-	C	m5C_147039	32	8	47	12	0.249	0.031	0.054	0	7.99361e-15	3
chr11	68986888	-	C	m5C_206738	25	6	37	9	0.252	0.028	0.048	0	2.91789e-12	3
chr11	68986890	-	C	m5C_155674	23	6	33	9	0.28	0.029	0.05	0	2.91789e-12	3
chr11	68991461	-	C	m5C_122648	15	3	22	5	0.24	0.02	0.035	2.22045e-16	1.68952e-08	3
chr11	69035148	+	C	m5C_65702	24	17	35	25	0.712	0.036	0.062	0	3.59269e-08	3
chr11	69035149	+	C	m5C_253774	30	21	43	31	0.684	0.066	0.114	0	3.86467e-10	3
chr11	69035151	+	C	m5C_77409	39	26	58	39	0.649	0.04	0.07	0	7.67941e-13	3
chr11	69035152	+	C	m5C_145312	39	23	57	34	0.583	0.042	0.073	0	2.80054e-12	3
chr11	69035153	+	C	m5C_19648	42	20	61	29	0.462	0.045	0.078	0	1.52101e-14	3
chr11	69035172	+	C	m5C_171799	32	27	47	39	0.844	0.028	0.048	0	3.93374e-10	3
chr11	69035653	+	C	m5C_335911	46	10	67	15	0.23	0.006	0.01	0	0	3
chr11	69047557	+	C	m5C_32424	13	10	19	15	0.75	0.102	0.177	0	5.99439e-06	3
chr11	69345232	-	C	m5C_26523	14	3	20	4	0.239	0.021	0.036	3.33067e-15	8.97896e-09	3
chr11	69399803	-	C	m5C_348555	13	3	19	5	0.277	0.044	0.077	0	1.42885e-08	3
chr11	69399809	-	C	m5C_58513	18	5	27	8	0.303	0.027	0.046	0	2.4601e-07	3
chr11	69588156	+	C	m5C_101274	31	8	45	12	0.285	0.026	0.045	0	1.93179e-14	3
chr11	69651041	+	C	m5C_321268	18	7	26	11	0.415	0.035	0.061	0	8.39224e-10	3
chr11	69651042	+	C	m5C_243486	22	7	33	10	0.317	0.026	0.044	0	6.5742e-10	3
chr11	69651401	+	C	m5C_205433	18	7	26	10	0.408	0.015	0.026	0	2.95506e-08	3
chr11	69658412	-	C	m5C_140021	17	9	24	12	0.511	0.064	0.11	0	1.21813e-07	3
chr11	69658413	-	C	m5C_9967	14	8	21	11	0.538	0.045	0.078	0	1.59331e-06	3
chr11	69658416	-	C	m5C_351023	14	6	21	9	0.454	0.01	0.018	0	6.84031e-07	3
chr11	69658422	-	C	m5C_273641	13	4	18	6	0.356	0.05	0.087	0	6.14617e-08	3
chr11	69659442	-	C	m5C_176744	27	23	39	33	0.833	0.057	0.098	0	1.8894e-08	3
chr11	69659443	-	C	m5C_203076	26	23	39	33	0.859	0.052	0.09	0	1.98615e-08	3
chr11	69659444	-	C	m5C_48252	27	24	39	34	0.884	0.063	0.108	0	2.84299e-08	3
chr11	69659446	-	C	m5C_152257	21	20	31	29	0.91	0.06	0.104	0	2.09429e-05	3
chr11	69659447	-	C	m5C_363126	17	16	25	23	0.896	0.085	0.147	0	5.34542e-06	3
chr11	69659450	-	C	m5C_79328	15	12	23	18	0.807	0.1	0.174	0	1.22329e-06	3
chr11	69669716	-	C	m5C_186539	35	16	51	23	0.458	0.044	0.077	0	2.79776e-14	3
chr11	69679887	-	C	m5C_131800	14	5	20	7	0.373	0.024	0.041	0	1.82198e-07	3
chr11	69753983	-	C	m5C_378778	16	5	23	7	0.337	0.062	0.107	0	2.53369e-09	3
chr11	69838644	+	C	m5C_108515	31	12	45	18	0.421	0.037	0.064	0	6.09361e-11	3
chr11	69917470	-	C	m5C_263417	24	6	35	9	0.275	0.033	0.057	0	3.97904e-12	3
chr11	69981265	+	C	m5C_238110	12	4	18	6	0.395	0.084	0.146	0	6.14617e-08	3
chr11	69981266	+	C	m5C_23187	15	5	22	7	0.373	0.086	0.149	0	2.06386e-09	3
chr11	69981288	+	C	m5C_208584	14	3	20	5	0.266	0.041	0.071	0	1.68952e-08	3
chr11	69981289	+	C	m5C_34842	16	7	24	10	0.467	0.059	0.103	0	2.4197e-08	3
chr11	69981290	+	C	m5C_59232	18	8	26	11	0.451	0.049	0.085	0	5.17634e-08	3
chr11	69981291	+	C	m5C_152706	19	8	27	12	0.452	0.053	0.091	0	1.66918e-09	3
chr11	70525917	+	C	m5C_223613	18	8	25	11	0.452	0.02	0.035	0	6.13174e-08	3
chr11	70652202	-	C	m5C_309999	84	24	121	35	0.301	0.031	0.054	0	0	3
chr11	70981884	-	C	m5C_336259	16	6	23	9	0.389	0.045	0.079	0	4.56146e-07	3
chr11	70981885	-	G	m5C_279187	14	6	21	9	0.43	0.043	0.075	0	4.56146e-07	3
chr11	70981887	-	C	m5C_369325	15	8	22	11	0.524	0.032	0.055	0	1.90722e-06	3
chr11	70981889	-	C	m5C_52126	16	13	23	18	0.791	0.065	0.113	0	2.51247e-05	3
chr11	70981890	-	C	m5C_106462	16	12	23	18	0.795	0.059	0.102	0	2.3624e-05	3
chr11	70981892	-	C	m5C_316454	16	13	23	19	0.85	0.05	0.087	0	3.39506e-05	3
chr11	70981893	-	C	m5C_87144	11	9	16	13	0.79	0.067	0.116	0	3.43536e-06	3
chr11	72312864	+	C	m5C_322173	70	26	102	38	0.378	0.024	0.042	0	0	3
chr11	72390732	-	C	m5C_55480	86	40	125	57	0.472	0.091	0.158	0	0	3
chr11	72390739	-	C	m5C_63265	33	26	47	38	0.791	0.065	0.112	0	2.1423e-10	3
chr11	72390752	-	C	m5C_248486	50	29	72	42	0.57	0.063	0.109	0	6.32827e-15	3
chr11	72390760	-	C	m5C_190274	43	24	63	35	0.56	0.036	0.062	0	2.84661e-13	3
chr11	72390762	-	C	m5C_200947	39	22	57	32	0.558	0.038	0.066	0	1.57319e-12	3
chr11	72390763	-	C	m5C_154125	31	18	45	26	0.576	0.025	0.043	0	3.36009e-12	3
chr11	72390766	-	C	m5C_6915	35	17	51	24	0.482	0.033	0.057	0	1.36358e-12	3
chr11	72390772	-	C	m5C_221089	24	9	35	14	0.398	0.027	0.047	0	1.38936e-10	3
chr11	72390773	-	C	m5C_52537	20	6	29	8	0.299	0.008	0.014	0	1.26272e-10	3
chr11	72390775	-	C	m5C_118454	22	8	33	11	0.35	0.016	0.028	0	1.45406e-09	3
chr11	72390776	-	C	m5C_80839	22	8	33	11	0.35	0.016	0.028	0	1.45406e-09	3
chr11	72390783	-	C	m5C_302564	18	5	26	7	0.296	0.015	0.026	0	1.82198e-07	3
chr11	72390785	-	C	m5C_110932	17	5	25	8	0.33	0.048	0.083	0	2.23562e-07	3
chr11	73186882	-	C	m5C_210543	13	5	19	7	0.393	0.094	0.162	0	1.07469e-07	3
chr11	74679034	-	C	m5C_241969	14	4	21	5	0.282	0.008	0.014	0	2.68554e-08	3
chr11	74679056	-	C	m5C_68154	14	9	21	13	0.639	0.125	0.217	0	2.41797e-06	3
chr11	75300450	-	C	m5C_46424	18	8	26	12	0.49	0.102	0.177	0	1.82536e-06	3
chr11	75620254	+	C	m5C_106937	23	7	34	10	0.311	0.033	0.056	0	5.79914e-12	3
chr11	75681135	+	C	m5C_162675	12	8	18	11	0.638	0.036	0.063	0	1.72278e-06	3
chr11	75681147	+	C	m5C_242919	16	9	23	13	0.632	0.074	0.128	0	1.60339e-07	3
chr11	75681149	+	C	m5C_87033	16	9	24	13	0.585	0.088	0.153	0	1.25477e-07	3
chr11	75681986	+	C	m5C_373444	13	5	19	7	0.375	0.023	0.04	0	1.1507e-07	3
chr11	75681991	+	C	m5C_94379	18	8	26	11	0.433	0.053	0.093	0	4.51076e-08	3
chr11	75681992	+	C	m5C_284800	19	8	28	12	0.423	0.061	0.106	0	1.73904e-09	3
chr11	75683081	+	C	m5C_331544	11	6	17	8	0.533	0.054	0.094	0	3.7624e-07	3
chr11	75697592	+	C	m5C_43309	17	11	26	16	0.648	0.076	0.131	0	5.21004e-07	3
chr11	75736007	+	C	m5C_67250	11	10	17	15	0.881	0.066	0.114	0	7.45805e-06	3
chr11	75736010	+	C	m5C_241676	12	9	18	14	0.768	0.061	0.105	0	4.96139e-06	3
chr11	75736014	+	C	m5C_188655	12	9	17	13	0.796	0.083	0.144	0	4.17056e-06	3
chr11	75736015	+	C	m5C_220709	13	10	19	14	0.734	0.046	0.08	0	6.37582e-06	3
chr11	75736019	+	C	m5C_339953	11	8	16	12	0.72	0.033	0.058	0	5.25915e-05	3
chr11	75736020	+	C	m5C_156126	15	6	21	9	0.425	0.047	0.081	0	4.56146e-07	3
chr11	75739280	+	C	m5C_35633	14	9	20	12	0.609	0.065	0.113	0	2.41797e-06	3
chr11	75739283	+	C	m5C_380974	14	6	20	9	0.469	0.027	0.046	0	5.69459e-07	3
chr11	75739285	+	C	m5C_78060	14	6	21	8	0.396	0.061	0.106	0	2.08841e-07	3
chr11	75739287	+	C	m5C_295042	15	7	22	10	0.444	0.045	0.079	0	6.27462e-07	3
chr11	75739288	+	C	m5C_91513	15	7	22	10	0.445	0.034	0.058	0	6.27462e-07	3
chr11	75758403	+	C	m5C_187686	18	7	26	11	0.411	0.04	0.069	0	3.40944e-08	3
chr11	75758405	+	C	m5C_235585	18	8	26	11	0.45	0.041	0.071	0	1.2635e-09	3
chr11	75758407	+	C	m5C_259182	17	6	25	8	0.35	0.008	0.014	0	6.48561e-09	3
chr11	75758408	+	C	m5C_195298	15	6	22	9	0.445	0.069	0.12	0	4.82913e-07	3
chr11	75761362	+	C	m5C_262833	14	10	20	15	0.752	0.051	0.089	0	8.25695e-06	3
chr11	75761363	+	C	m5C_337903	14	10	20	15	0.751	0.035	0.06	0	7.69056e-06	3
chr11	75761385	+	C	m5C_297789	17	5	25	7	0.326	0.029	0.051	0	3.16226e-09	3
chr11	75761387	+	C	m5C_240078	17	6	25	9	0.358	0.041	0.071	0	1.01113e-08	3
chr11	75761674	+	C	m5C_32228	19	14	28	21	0.766	0.022	0.037	0	1.3553e-07	3
chr11	75761686	+	C	m5C_97224	33	9	49	13	0.269	0.008	0.014	0	4.44089e-16	3
chr11	75761729	+	C	m5C_203905	22	11	32	16	0.495	0.03	0.052	0	2.54363e-08	3
chr11	75761730	+	C	m5C_362814	27	15	40	22	0.549	0.047	0.082	0	3.42619e-10	3
chr11	75761733	+	C	m5C_36919	31	14	46	21	0.449	0.023	0.04	0	7.49956e-12	3
chr11	75761735	+	C	m5C_291683	30	13	44	19	0.444	0.032	0.055	0	1.3162e-10	3
chr11	75761737	+	C	m5C_21602	31	15	46	22	0.469	0.037	0.064	0	1.42423e-11	3
chr11	75761738	+	C	m5C_362596	30	14	44	20	0.451	0.043	0.074	0	1.46214e-10	3
chr11	75761741	+	C	m5C_92473	15	9	22	13	0.594	0.047	0.082	0	1.64574e-07	3
chr11	75761742	+	C	m5C_148609	22	10	33	14	0.42	0.079	0.136	0	3.67439e-09	3
chr11	75761743	+	C	m5C_58896	27	9	40	13	0.316	0.045	0.077	0	1.31117e-12	3
chr11	75761958	+	C	m5C_56459	14	11	20	15	0.774	0.061	0.106	0	1.08416e-05	3
chr11	75762010	+	C	m5C_332797	21	9	31	14	0.464	0.021	0.036	0	6.70221e-09	3
chr11	75762011	+	C	m5C_285381	29	14	43	20	0.48	0.023	0.04	0	1.78312e-10	3
chr11	75762014	+	C	m5C_312345	20	9	30	13	0.454	0.048	0.083	0	3.70535e-09	3
chr11	76229477	+	C	m5C_293511	39	14	57	21	0.381	0.031	0.053	0	6.77236e-15	3
chr11	76229479	+	C	m5C_115950	35	11	51	15	0.318	0.038	0.066	0	0	3
chr11	76229491	+	C	m5C_179906	25	7	36	10	0.268	0.037	0.065	0	6.15064e-14	3
chr11	76233242	-	C	m5C_124668	84	20	122	29	0.239	0.016	0.028	0	0	3
chr11	77493525	+	C	m5C_230848	27	10	39	14	0.36	0.034	0.059	0	9.72555e-14	3
chr11	77502072	+	C	m5C_61409	16	7	24	10	0.42	0.051	0.089	0	2.77181e-08	3
chr11	77502074	+	C	m5C_8095	14	6	21	9	0.435	0.058	0.1	0	5.56865e-07	3
chr11	77502079	+	C	m5C_21482	12	5	17	7	0.415	0.007	0.012	0	5.57416e-06	3
chr11	77502080	+	C	m5C_247200	16	7	24	10	0.437	0.046	0.079	0	3.09001e-08	3
chr11	77502093	+	C	m5C_118341	15	5	22	7	0.349	0.096	0.166	0	1.09181e-09	3
chr11	77508201	-	C	m5C_64665	18	4	26	6	0.242	0.006	0.011	0	6.81455e-12	3
chr11	77508281	-	C	m5C_127842	33	15	49	22	0.458	0.053	0.091	0	2.59126e-13	3
chr11	77690729	+	C	m5C_148113	19	7	28	10	0.377	0.04	0.069	0	4.94557e-10	3
chr11	77690739	+	C	m5C_19832	19	13	27	18	0.699	0.031	0.054	0	6.0207e-08	3
chr11	77705798	+	C	m5C_200144	12	4	17	6	0.381	0.03	0.051	0	7.99325e-08	3
chr11	77705800	+	C	m5C_162589	11	4	17	6	0.374	0.033	0.058	0	5.03938e-08	3
chr11	77705803	+	C	m5C_372354	11	4	16	5	0.353	0.033	0.057	0	1.34154e-06	3
chr11	77705804	+	C	m5C_156181	12	5	18	7	0.396	0.061	0.105	0	9.81593e-08	3
chr11	78077280	-	C	m5C_218047	20	17	28	24	0.844	0.032	0.056	0	8.30835e-06	3
chr11	78182399	-	C	m5C_268879	42	13	61	19	0.323	0.034	0.06	0	0	3
chr11	78182400	-	C	m5C_142559	37	10	54	15	0.281	0.03	0.052	0	0	3
chr11	78182405	-	C	m5C_329966	45	14	66	20	0.323	0.036	0.062	0	0	3
chr11	78182407	-	C	m5C_383342	44	13	64	18	0.3	0.038	0.066	0	0	3
chr11	78182419	-	C	m5C_149253	27	12	40	17	0.439	0.094	0.162	0	1.45317e-11	3
chr11	78182430	-	C	m5C_373286	23	8	34	11	0.355	0.07	0.122	0	2.05124e-11	3
chr11	78182932	-	C	m5C_256206	105	67	153	98	0.715	0.019	0.032	0	0	3
chr11	78255113	+	C	m5C_336658	14	7	20	11	0.618	0.067	0.116	0	1.48097e-06	3
chr11	78261834	+	C	m5C_368369	11	6	16	8	0.534	0.079	0.137	0	3.01768e-07	3
chr11	78261835	+	C	m5C_270444	19	9	28	14	0.501	0.045	0.078	0	1.69632e-07	3
chr11	78283891	+	C	m5C_128546	15	9	23	14	0.623	0.013	0.023	0	2.14729e-07	3
chr11	78283899	+	C	m5C_202952	15	8	22	12	0.562	0.055	0.096	0	7.93104e-08	3
chr11	78283902	+	C	m5C_108423	17	5	25	7	0.316	0.044	0.076	0	1.51968e-09	3
chr11	78283927	+	C	m5C_23208	12	7	18	10	0.565	0.058	0.1	0	8.81965e-07	3
chr11	78283940	+	C	m5C_309743	14	10	20	14	0.715	0.02	0.035	0	6.27261e-06	3
chr11	78283949	+	C	m5C_42324	13	4	20	6	0.314	0.026	0.045	0	3.87282e-08	3
chr11	78321097	+	C	m5C_208223	16	3	23	5	0.233	0.009	0.015	4.44089e-16	1.68952e-08	3
chr11	78322000	+	C	m5C_159242	14	5	21	7	0.421	0.084	0.145	0	2.42524e-09	3
chr11	78322008	+	C	m5C_264043	14	8	21	12	0.618	0.089	0.155	0	8.94651e-08	3
chr11	78322011	+	C	m5C_221650	14	7	20	11	0.556	0.09	0.156	0	1.20308e-06	3
chr11	78322013	+	C	m5C_93913	14	8	20	11	0.607	0.08	0.139	0	1.35574e-06	3
chr11	78509119	-	C	m5C_238837	27	12	40	18	0.465	0.037	0.064	0	5.52063e-11	3
chr11	78509120	-	C	m5C_268753	23	9	33	13	0.415	0.049	0.085	0	3.93022e-09	3
chr11	78509125	-	C	m5C_326830	35	15	51	22	0.454	0.054	0.093	0	5.3002e-13	3
chr11	78509127	-	C	m5C_222764	35	15	51	22	0.439	0.045	0.078	0	4.3765e-13	3
chr11	78509128	-	C	m5C_355118	34	14	50	21	0.427	0.042	0.074	0	5.88418e-15	3
chr11	78509152	-	C	m5C_117976	36	14	52	21	0.402	0.029	0.051	0	2.2804e-13	3
chr11	78509155	-	C	m5C_71339	33	19	48	28	0.579	0.009	0.016	0	7.78155e-12	3
chr11	78509156	-	C	m5C_30713	28	14	40	20	0.498	0.029	0.05	0	1.82177e-10	3
chr11	79385760	-	C	m5C_196778	17	5	25	7	0.285	0.045	0.078	0	8.88248e-10	3
chr11	80012463	+	C	m5C_19231	17	14	24	21	0.835	0.046	0.08	0	3.95238e-05	3
chr11	80012465	+	C	m5C_336100	24	20	35	29	0.813	0.034	0.059	0	1.58996e-06	3
chr11	80012466	+	C	m5C_74620	24	20	36	30	0.827	0.043	0.075	0	1.42833e-07	3
chr11	80012467	+	C	m5C_187451	25	19	36	27	0.762	0.02	0.034	0	1.14707e-06	3
chr11	80012473	+	C	m5C_155721	24	14	36	21	0.593	0.032	0.055	0	5.49909e-09	3
chr11	80014584	+	C	m5C_336337	13	5	19	7	0.372	0.068	0.118	0	8.3117e-08	3
chr11	80179662	+	C	m5C_69559	14	4	20	5	0.28	0.033	0.057	0	2.06245e-08	3
chr11	80388594	+	C	m5C_227126	14	11	20	15	0.755	0.118	0.204	0	7.6904e-06	3
chr11	80388595	+	C	m5C_187297	13	8	19	12	0.608	0.141	0.244	0	1.03818e-06	3
chr11	80388596	+	C	m5C_279407	15	7	21	11	0.484	0.116	0.201	0	5.14524e-07	3
chr11	80388619	+	C	m5C_243085	14	13	20	18	0.903	0.057	0.098	0	2.51247e-05	3
chr11	80388624	+	C	m5C_98052	24	20	35	29	0.833	0.037	0.064	0	1.11234e-07	3
chr11	80388625	+	C	m5C_379116	29	25	42	36	0.85	0.052	0.089	0	4.48713e-08	3
chr11	80388627	+	C	m5C_237675	20	8	29	11	0.404	0.072	0.124	0	3.7422e-08	3
chr11	80408227	+	C	m5C_380420	18	10	27	14	0.533	0.038	0.066	0	2.39534e-07	3
chr11	80408234	+	C	m5C_312927	20	12	29	18	0.565	0.079	0.137	0	6.92349e-07	3
chr11	80408237	+	C	m5C_267703	14	9	21	14	0.624	0.074	0.128	0	2.80938e-06	3
chr11	80408238	+	C	m5C_88458	21	15	31	22	0.658	0.071	0.124	0	1.20652e-07	3
chr11	80408241	+	C	m5C_201844	16	10	24	15	0.606	0.081	0.14	0	4.9969e-06	3
chr11	80408242	+	C	m5C_354695	20	13	30	19	0.631	0.059	0.102	0	5.46209e-08	3
chr11	80408244	+	C	m5C_232640	22	14	33	20	0.597	0.069	0.12	0	3.90288e-09	3
chr11	80408248	+	C	m5C_383299	36	26	52	38	0.731	0.052	0.091	0	2.25731e-10	3
chr11	80408250	+	C	m5C_279340	37	22	54	33	0.599	0.073	0.127	0	1.38511e-12	3
chr11	80408251	+	C	m5C_261539	35	19	52	28	0.548	0.026	0.045	0	3.49609e-13	3
chr11	80408252	+	C	m5C_37626	37	18	55	26	0.487	0.052	0.09	0	1.108e-13	3
chr11	83490727	+	C	m5C_317637	37	12	54	18	0.344	0.035	0.06	0	3.9746e-14	3
chr11	83490729	+	C	m5C_196995	37	14	54	20	0.392	0.02	0.034	0	5.10703e-15	3
chr11	83490734	+	C	m5C_151611	17	9	24	13	0.503	0.043	0.074	0	3.81757e-06	3
chr11	83491085	+	C	m5C_354481	14	9	20	13	0.667	0.036	0.062	0	1.58999e-07	3
chr11	83491088	+	C	m5C_292888	19	11	27	16	0.57	0.029	0.05	0	4.6946e-07	3
chr11	83491090	+	C	m5C_124242	19	10	27	15	0.563	0.037	0.064	0	1.48902e-08	3
chr11	83491092	+	C	m5C_80164	20	12	29	17	0.586	0.092	0.159	0	3.21683e-08	3
chr11	83491093	+	C	m5C_355194	21	12	31	18	0.578	0.043	0.074	0	4.57004e-08	3
chr11	83491096	+	C	m5C_288193	16	9	24	13	0.545	0.019	0.033	0	3.1044e-06	3
chr11	83491097	+	C	m5C_10035	18	9	27	14	0.52	0.009	0.016	0	6.8192e-09	3
chr11	83491098	+	C	m5C_332945	19	7	28	10	0.361	0.012	0.021	0	5.00896e-10	3
chr11	84079694	-	C	m5C_210608	66	20	96	29	0.317	0.036	0.063	0	0	3
chr11	84085249	-	C	m5C_141195	21	6	31	8	0.271	0.034	0.059	0	5.50435e-11	3
chr11	84085250	-	C	m5C_9147	20	5	29	8	0.277	0.035	0.06	0	3.96776e-11	3
chr11	84852649	-	C	m5C_91608	16	9	24	13	0.563	0.03	0.052	0	1.31801e-07	3
chr11	84852650	-	C	m5C_6032	15	10	22	14	0.645	0.018	0.032	0	2.39698e-07	3
chr11	84852652	-	C	m5C_210425	15	12	22	18	0.827	0.047	0.081	0	1.02456e-06	3
chr11	84852658	-	C	m5C_223428	14	12	21	17	0.855	0.049	0.085	0	1.64334e-05	3
chr11	84852662	-	C	m5C_350122	15	12	22	17	0.825	0.079	0.137	0	1.72671e-05	3
chr11	84852663	-	C	m5C_294188	14	11	21	16	0.82	0.077	0.134	0	1.25034e-05	3
chr11	84852665	-	C	m5C_30223	14	11	21	17	0.816	0.084	0.146	0	1.37685e-05	3
chr11	84852702	-	C	m5C_237597	15	8	21	12	0.592	0.108	0.187	0	2.55611e-06	3
chr11	84852704	-	C	m5C_48665	13	10	19	15	0.755	0.039	0.068	0	7.23861e-06	3
chr11	85189948	-	C	m5C_211989	100	49	145	72	0.494	0.012	0.021	0	0	3
chr11	85189949	-	C	m5C_101101	90	43	131	62	0.477	0.018	0.031	0	0	3
chr11	85189951	-	C	m5C_279996	94	53	136	77	0.562	0.028	0.049	0	0	3
chr11	85189952	-	C	m5C_143867	77	39	112	57	0.509	0.015	0.025	0	0	3
chr11	85189954	-	C	m5C_19223	53	26	76	37	0.489	0.01	0.018	0	0	3
chr11	85189971	-	C	m5C_107710	69	25	101	36	0.358	0.018	0.031	0	0	3
chr11	85189981	-	C	m5C_277761	36	27	52	39	0.754	0.034	0.06	0	1.95279e-11	3
chr11	85189982	-	C	m5C_171773	25	20	37	29	0.779	0.027	0.047	0	5.14199e-09	3
chr11	85189985	-	C	m5C_72863	28	19	41	28	0.697	0.048	0.083	0	4.36907e-09	3
chr11	85189987	-	C	m5C_294161	20	14	30	20	0.682	0.07	0.122	0	1.12611e-07	3
chr11	85189988	-	C	m5C_124202	17	11	25	16	0.644	0.049	0.086	0	1.29631e-05	3
chr11	85189991	-	C	m5C_275250	19	9	28	13	0.473	0.071	0.123	0	1.25477e-07	3
chr11	85190002	-	C	m5C_181009	13	6	19	8	0.467	0.074	0.129	0	2.88705e-07	3
chr11	85190004	-	C	m5C_212665	12	5	17	8	0.482	0.073	0.126	0	2.23562e-07	3
chr11	85231697	-	C	m5C_16896	22	7	32	11	0.317	0.061	0.106	0	3.5307e-10	3
chr11	85231699	-	C	m5C_370087	21	9	31	13	0.367	0.098	0.17	0	3.09091e-11	3
chr11	85231700	-	C	m5C_319716	19	7	28	10	0.347	0.071	0.124	0	1.72038e-08	3
chr11	85370721	-	C	m5C_262848	17	4	24	6	0.27	0.032	0.055	0	6.14617e-08	3
chr11	87335330	-	C	m5C_344887	21	5	30	7	0.238	0.021	0.036	0	2.01172e-13	3
chr11	87454452	+	C	m5C_193528	21	6	31	8	0.268	0.029	0.05	0	1.07158e-10	3
chr11	87455866	+	C	m5C_168753	10	7	15	11	0.724	0.084	0.145	0	1.41744e-06	3
chr11	87455874	+	C	m5C_231745	11	7	15	10	0.615	0.105	0.182	0	2.44188e-05	3
chr11	87455893	+	C	m5C_112337	12	10	18	15	0.828	0.079	0.136	0	7.80118e-06	3
chr11	87455896	+	C	m5C_330806	16	13	24	19	0.804	0.061	0.106	0	2.98118e-05	3
chr11	87455897	+	C	m5C_210062	16	12	24	18	0.767	0.055	0.095	0	1.07334e-06	3
chr11	88048574	+	C	m5C_172341	15	4	22	5	0.261	0.038	0.066	0	2.06245e-08	3
chr11	88833512	-	C	m5C_33117	23	6	34	8	0.253	0.015	0.026	0	1.52878e-12	3
chr11	88833520	-	C	m5C_201653	13	7	19	10	0.512	0.061	0.105	0	6.27462e-07	3
chr11	88833542	-	C	m5C_178514	35	14	50	20	0.405	0.09	0.156	0	1.22124e-15	3
chr11	88833543	-	C	m5C_73797	33	13	48	19	0.412	0.085	0.147	0	2.56461e-14	3
chr11	88833544	-	C	m5C_4865	25	8	37	12	0.343	0.047	0.082	0	9.68781e-13	3
chr11	88842302	-	C	m5C_186269	63	33	91	48	0.533	0.033	0.057	0	0	3
chr11	88842304	-	C	m5C_344252	23	11	34	16	0.485	0.038	0.066	0	7.21271e-10	3
chr11	88842332	-	C	m5C_317658	17	17	25	25	0.985	0.012	0.021	0	9.25855e-06	3
chr11	88843111	-	C	m5C_33435	16	6	24	9	0.403	0.006	0.011	0	1.68363e-08	3
chr11	88979016	+	C	m5C_217427	14	7	20	10	0.522	0.045	0.078	0	1.18776e-06	3
chr11	89010503	+	C	m5C_91634	16	4	23	5	0.243	0.018	0.031	0	2.68554e-08	3
chr11	89019877	+	C	m5C_316014	60	28	87	40	0.462	0.062	0.107	0	0	3
chr11	89019879	+	C	m5C_167607	57	20	83	29	0.352	0.016	0.027	0	0	3
chr11	89019881	+	C	m5C_70675	61	17	89	25	0.287	0.015	0.026	0	0	3
chr11	89036286	-	C	m5C_89328	11	8	17	11	0.696	0.066	0.114	0	4.11146e-05	3
chr11	89037460	-	C	m5C_161171	12	8	18	12	0.686	0.062	0.107	0	2.88646e-06	3
chr11	93885610	-	C	m5C_162602	19	8	28	11	0.387	0.077	0.133	0	2.94202e-08	3
chr11	94211494	+	C	m5C_107435	18	4	26	6	0.248	0.026	0.045	0	6.56717e-10	3
chr11	94291224	-	C	m5C_292870	20	8	29	12	0.395	0.041	0.072	0	2.0093e-09	3
chr11	94305983	-	C	m5C_345341	13	5	18	7	0.416	0.054	0.093	0	1.65549e-07	3
chr11	94318370	-	C	m5C_283487	15	8	22	12	0.565	0.097	0.168	0	6.90268e-08	3
chr11	94318371	-	C	m5C_235130	14	8	20	12	0.579	0.12	0.208	0	8.57487e-07	3
chr11	94320331	-	C	m5C_236319	11	4	16	5	0.362	0.055	0.095	0	1.34154e-06	3
chr11	94601701	-	C	m5C_266130	44	28	64	40	0.607	0.067	0.116	0	9.9698e-14	3
chr11	94664204	-	C	m5C_104146	85	19	124	28	0.231	0.011	0.019	0	0	3
chr11	94664809	-	C	m5C_97848	70	20	102	29	0.292	0.009	0.016	0	0	3
chr11	94664810	-	C	m5C_112670	57	22	83	31	0.389	0.048	0.084	0	0	3
chr11	95065905	-	C	m5C_99107	19	5	28	7	0.257	0.023	0.041	0	1.68438e-09	3
chr11	95277488	-	C	m5C_276784	11	4	16	6	0.44	0.033	0.057	0	7.99325e-08	3
chr11	95388945	+	C	m5C_213254	14	6	21	9	0.483	0.07	0.121	0	6.54551e-07	3
chr11	95388946	+	C	m5C_125314	16	8	24	12	0.548	0.058	0.101	0	2.9819e-06	3
chr11	95388948	+	C	m5C_87923	14	7	21	10	0.499	0.058	0.101	0	9.33518e-07	3
chr11	95388953	+	C	m5C_136376	12	4	18	5	0.321	0.048	0.083	0	2.68554e-08	3
chr11	95388955	+	C	m5C_353721	16	5	24	8	0.357	0.066	0.114	0	4.78113e-09	3
chr11	95864810	-	C	m5C_266181	44	22	65	32	0.489	0.024	0.042	0	2.44249e-15	3
chr11	95864811	-	C	m5C_241906	43	22	63	33	0.543	0.029	0.05	0	1.00919e-13	3
chr11	95864812	-	C	m5C_336941	42	18	62	26	0.447	0.022	0.038	0	4.55191e-15	3
chr11	95864814	-	C	m5C_344665	36	19	53	28	0.53	0.05	0.087	0	3.07976e-13	3
chr11	95864815	-	C	m5C_43907	31	16	45	24	0.539	0.052	0.09	0	1.17817e-12	3
chr11	95864818	-	C	m5C_335678	28	11	42	17	0.426	0.031	0.054	0	2.73173e-11	3
chr11	95864820	-	C	m5C_370405	21	5	31	7	0.272	0.038	0.066	0	4.91847e-11	3
chr11	95865710	-	C	m5C_252452	27	18	39	27	0.7	0.034	0.059	0	2.82186e-09	3
chr11	95865715	-	C	m5C_126182	30	29	45	43	0.949	0.016	0.027	0	1.35736e-08	3
chr11	95865716	-	C	m5C_338655	22	21	32	31	0.958	0.017	0.03	0	2.72493e-06	3
chr11	95865719	-	C	m5C_190418	17	16	25	23	0.94	0.028	0.049	0	5.15064e-06	3
chr11	95865724	-	C	m5C_258269	24	21	35	31	0.899	0.013	0.023	0	1.70027e-07	3
chr11	95865725	-	C	m5C_374957	18	16	26	23	0.881	0.018	0.031	0	5.58647e-06	3
chr11	95865736	-	C	m5C_170955	17	11	25	16	0.666	0.051	0.088	0	4.6946e-07	3
chr11	95865744	-	C	m5C_182840	15	14	22	21	0.927	0.032	0.056	0	2.85365e-06	3
chr11	95958582	-	C	m5C_312204	23	8	33	11	0.34	0.038	0.066	0	1.66406e-11	3
chr11	95958583	-	C	m5C_356986	20	8	30	11	0.384	0.021	0.036	0	6.02744e-08	3
chr11	95958584	-	C	m5C_143180	22	8	32	12	0.377	0.067	0.116	0	1.99728e-09	3
chr11	95958586	-	C	m5C_69600	20	7	29	10	0.365	0.011	0.019	0	6.83783e-10	3
chr11	95958587	-	C	m5C_160499	20	7	29	10	0.338	0.043	0.075	0	2.14199e-08	3
chr11	95958590	-	C	m5C_75049	21	8	31	12	0.379	0.034	0.059	0	1.94079e-09	3
chr11	95958591	-	C	m5C_320533	20	5	29	7	0.27	0.029	0.05	0	2.42524e-09	3
chr11	95975270	-	C	m5C_37062	20	8	30	11	0.409	0.063	0.109	0	1.04682e-09	3
chr11	96048586	-	C	m5C_152972	87	19	126	28	0.235	0.024	0.042	0	0	3
chr11	96048649	-	C	m5C_29303	15	7	22	10	0.451	0.034	0.059	0	7.67495e-07	3
chr11	96096125	-	C	m5C_253289	23	9	34	13	0.406	0.025	0.043	0	5.02733e-09	3
chr11	96096127	-	C	m5C_287981	24	10	35	14	0.439	0.026	0.045	0	3.43839e-10	3
chr11	96096128	-	C	m5C_39876	21	9	30	14	0.468	0.041	0.07	0	6.82394e-09	3
chr11	96096130	-	C	m5C_355408	17	6	24	9	0.399	0.018	0.032	0	7.25061e-07	3
chr11	96100065	-	C	m5C_2275	28	9	41	14	0.34	0.052	0.091	0	1.54188e-12	3
chr11	96100067	-	C	m5C_68897	20	6	29	8	0.29	0.06	0.104	0	5.50435e-11	3
chr11	96100320	-	C	m5C_152575	20	7	30	10	0.355	0.064	0.11	0	1.08535e-08	3
chr11	96805665	+	C	m5C_246168	23	20	33	29	0.868	0.016	0.027	0	1.05672e-07	3
chr11	96805667	+	C	m5C_322160	26	23	39	33	0.856	0.023	0.04	0	3.39527e-07	3
chr11	96805669	+	C	m5C_177345	26	21	38	31	0.813	0.045	0.077	0	1.13548e-08	3
chr11	96805679	+	C	m5C_167228	26	21	37	31	0.82	0.035	0.061	0	2.10162e-07	3
chr11	96805683	+	C	m5C_26318	22	19	33	28	0.855	0.007	0.013	0	8.19526e-08	3
chr11	96805727	+	C	m5C_84620	27	7	39	10	0.269	0.023	0.039	0	2.0961e-13	3
chr11	96806168	+	C	m5C_17506	14	5	21	7	0.358	0.059	0.102	0	1.26893e-07	3
chr11	96806177	+	C	m5C_108717	14	12	21	17	0.813	0.072	0.124	0	1.60897e-05	3
chr11	96806178	+	C	m5C_299859	20	15	29	22	0.75	0.066	0.114	0	2.31394e-07	3
chr11	96806188	+	C	m5C_357454	16	13	24	20	0.8	0.099	0.171	0	1.53559e-06	3
chr11	96812791	-	C	m5C_143839	12	4	18	6	0.337	0.026	0.046	0	3.87282e-08	3
chr11	97045345	+	C	m5C_81024	15	8	21	12	0.578	0.116	0.2	0	6.22098e-08	3
chr11	97045346	+	C	m5C_34397	16	9	23	14	0.607	0.101	0.176	0	1.83278e-07	3
chr11	97045352	+	C	m5C_365773	16	14	24	21	0.882	0.02	0.035	0	3.28031e-06	3
chr11	97045356	+	C	m5C_245885	17	16	24	23	0.948	0.021	0.037	0	5.58647e-06	3
chr11	97045366	+	C	m5C_6177	18	17	26	24	0.932	0.029	0.05	0	8.4002e-06	3
chr11	97045385	+	C	m5C_341606	21	8	31	12	0.386	0.065	0.112	0	8.94588e-10	3
chr11	97048162	+	C	m5C_143535	25	9	36	13	0.378	0.057	0.098	0	1.43026e-10	3
chr11	97068376	+	C	m5C_375974	29	9	42	12	0.309	0.056	0.096	0	8.86846e-13	3
chr11	97159833	-	C	m5C_365459	14	4	21	6	0.309	0.05	0.086	0	3.87282e-08	3
chr11	97163432	-	C	m5C_53106	57	19	82	28	0.421	0.055	0.096	0	2.22045e-16	3
chr11	97623257	+	C	m5C_211334	13	5	19	7	0.413	0.083	0.144	0	1.19646e-07	3
chr11	97623279	+	C	m5C_204544	24	7	36	11	0.299	0.037	0.064	0	2.12275e-13	3
chr11	97623285	+	C	m5C_162551	21	4	31	6	0.216	0.009	0.016	0	1.29898e-11	3
chr11	97623286	+	C	m5C_263442	22	5	33	8	0.258	0.021	0.037	0	7.53537e-11	3
chr11	97623287	+	C	m5C_291884	23	5	34	7	0.22	0.012	0.021	0	4.02789e-13	3
chr11	97628146	-	C	m5C_34716	17	16	25	22	0.896	0.018	0.03	0	4.37463e-06	3
chr11	97628152	-	C	m5C_251109	160	43	232	62	0.269	0.025	0.044	0	0	3
chr11	97628214	-	C	m5C_237710	202	66	294	96	0.329	0.015	0.027	0	0	3
chr11	97628216	-	C	m5C_348616	128	47	185	67	0.362	0.039	0.067	0	0	3
chr11	97629656	-	C	m5C_180214	21	7	30	11	0.372	0.057	0.099	0	8.72243e-10	3
chr11	97683767	+	C	m5C_227654	224	59	325	86	0.267	0.009	0.015	0	0	3
chr11	97683768	+	C	m5C_49527	294	74	429	107	0.251	0.004	0.007	0	0	3
chr11	97692032	-	C	m5C_310180	17	4	25	6	0.255	0.022	0.039	0	4.50829e-10	3
chr11	97710765	+	C	m5C_284306	15	5	22	7	0.341	0.049	0.085	0	1.19646e-07	3
chr11	97710767	+	C	m5C_39212	15	5	22	7	0.34	0.015	0.026	0	1.82198e-07	3
chr11	97710772	+	C	m5C_165456	13	5	19	7	0.398	0.046	0.079	0	1.55477e-07	3
chr11	97710773	+	C	m5C_70673	16	8	23	11	0.487	0.029	0.05	0	1.79991e-06	3
chr11	97710788	+	C	m5C_20684	13	3	19	5	0.277	0.037	0.064	0	1.42885e-08	3
chr11	97710812	+	C	m5C_215519	21	9	31	13	0.417	0.049	0.084	0	7.70934e-11	3
chr11	97710814	+	C	m5C_144461	19	7	28	11	0.399	0.042	0.073	0	8.33682e-10	3
chr11	97710816	+	C	m5C_267771	21	6	31	9	0.316	0.025	0.044	0	2.49383e-10	3
chr11	97710817	+	C	m5C_282379	22	8	32	11	0.36	0.023	0.041	0	1.20686e-09	3
chr11	97710821	+	C	m5C_9448	18	7	27	10	0.368	0.062	0.108	0	1.97829e-08	3
chr11	97713428	+	C	m5C_79740	68	17	98	24	0.298	0.012	0.02	0	0	3
chr11	97715860	-	C	m5C_310613	26	7	38	11	0.286	0.051	0.088	0	1.07754e-11	3
chr11	97715862	-	C	m5C_358468	21	6	30	8	0.289	0.046	0.08	0	5.37643e-11	3
chr11	97715864	-	C	m5C_135952	25	8	37	11	0.323	0.062	0.108	0	2.16541e-11	3
chr11	97715865	-	C	m5C_263554	26	8	38	11	0.315	0.054	0.093	0	2.66891e-11	3
chr11	97715866	-	C	m5C_206366	24	8	35	11	0.332	0.046	0.079	0	2.66891e-11	3
chr11	97715869	-	C	m5C_228112	24	6	35	9	0.272	0.036	0.063	0	3.44191e-12	3
chr11	97715870	-	C	m5C_234744	25	6	36	8	0.236	0.016	0.028	0	1.52878e-12	3
chr11	97777705	-	C	m5C_362004	19	14	27	20	0.735	0.017	0.03	0	1.18731e-07	3
chr11	97777706	-	C	m5C_92982	14	11	21	16	0.751	0.008	0.015	0	1.12407e-05	3
chr11	97777709	-	C	m5C_61965	21	10	31	14	0.48	0.06	0.104	0	8.02827e-09	3
chr11	97777714	-	C	m5C_92566	27	13	39	19	0.535	0.014	0.025	0	3.68841e-09	3
chr11	97777715	-	C	m5C_185451	23	11	33	16	0.485	0.048	0.084	0	1.48396e-08	3
chr11	97778094	-	C	m5C_101345	47	18	69	26	0.388	0.05	0.086	0	0	3
chr11	97778493	-	C	m5C_251707	52	16	76	24	0.312	0.037	0.063	0	0	3
chr11	97778494	-	C	m5C_259169	44	14	64	21	0.33	0.002	0.004	0	0	3
chr11	97778500	-	C	m5C_156509	64	19	94	28	0.305	0.026	0.046	0	0	3
chr11	97778502	-	C	m5C_355921	69	25	100	37	0.371	0.025	0.043	0	0	3
chr11	97778505	-	C	m5C_297141	56	24	82	35	0.429	0.037	0.065	0	0	3
chr11	97778506	-	C	m5C_262529	45	19	66	27	0.405	0.061	0.106	0	0	3
chr11	97778511	-	C	m5C_88940	62	18	91	26	0.286	0.03	0.052	0	0	3
chr11	97778514	-	C	m5C_3952	60	15	88	22	0.253	0.022	0.038	0	0	3
chr11	97778730	-	C	m5C_181935	78	25	113	36	0.326	0.02	0.035	0	0	3
chr11	97778731	-	C	m5C_247376	68	20	100	29	0.308	0.028	0.049	0	0	3
chr11	97778750	-	C	m5C_43257	69	36	100	52	0.511	0.033	0.058	0	0	3
chr11	97778761	-	C	m5C_30111	54	13	78	18	0.235	0.024	0.042	0	0	3
chr11	97778794	-	C	m5C_162984	38	18	55	27	0.502	0.037	0.065	0	1.92513e-13	3
chr11	97778806	-	C	m5C_112760	77	23	112	33	0.292	0.021	0.036	0	0	3
chr11	97778808	-	C	m5C_228116	77	26	112	37	0.328	0.02	0.034	0	0	3
chr11	97778810	-	C	m5C_378733	75	23	109	34	0.315	0.011	0.018	0	0	3
chr11	97779979	-	C	m5C_113003	92	82	134	119	0.89	0.013	0.023	0	0	3
chr11	97779989	-	C	m5C_379097	93	87	136	127	0.935	0.007	0.012	0	0	3
chr11	97779990	-	C	m5C_23915	68	61	99	89	0.905	0.012	0.02	0	2.66453e-15	3
chr11	97779993	-	C	m5C_52887	82	71	120	104	0.86	0.013	0.023	0	0	3
chr11	97779999	-	C	m5C_97290	74	35	108	51	0.476	0.018	0.032	0	0	3
chr11	97780000	-	C	m5C_126255	67	23	97	33	0.344	0.035	0.061	0	0	3
chr11	97780019	-	C	m5C_353961	33	23	48	34	0.717	0.022	0.038	0	1.41672e-09	3
chr11	97780039	-	C	m5C_235297	38	20	55	29	0.546	0.07	0.121	0	9.74465e-12	3
chr11	97780041	-	C	m5C_378338	36	20	53	30	0.587	0.055	0.096	0	1.70208e-11	3
chr11	97780047	-	C	m5C_170680	27	18	40	26	0.67	0.069	0.12	0	1.62107e-09	3
chr11	97780048	-	C	m5C_154876	25	17	37	25	0.698	0.06	0.103	0	3.54627e-08	3
chr11	97780052	-	C	m5C_221215	14	10	20	14	0.719	0.052	0.091	0	6.66953e-06	3
chr11	97780056	-	C	m5C_194323	22	8	32	12	0.402	0.07	0.121	0	2.2261e-09	3
chr11	97780057	-	C	m5C_268198	15	6	22	9	0.442	0.033	0.057	0	1.68479e-08	3
chr11	97781149	-	C	m5C_282348	76	33	111	49	0.446	0.02	0.034	0	0	3
chr11	97781150	-	C	m5C_104782	67	28	98	40	0.418	0.033	0.058	0	0	3
chr11	97781155	-	C	m5C_356513	49	32	71	46	0.655	0.017	0.029	0	1.44329e-15	3
chr11	97781186	-	C	m5C_34578	57	39	83	57	0.683	0.026	0.045	0	1.11022e-16	3
chr11	97781188	-	C	m5C_307644	44	28	64	40	0.632	0.022	0.038	0	8.03802e-14	3
chr11	97781189	-	C	m5C_301418	39	23	56	33	0.586	0.038	0.066	0	1.11466e-13	3
chr11	97781208	-	C	m5C_50984	18	12	26	17	0.695	0.044	0.077	0	1.0029e-06	3
chr11	97781212	-	C	m5C_223077	23	12	34	18	0.534	0.045	0.078	0	1.81877e-09	3
chr11	98028827	+	C	m5C_114095	13	6	19	9	0.489	0.073	0.126	0	2.0573e-05	3
chr11	98028828	+	C	m5C_75268	15	8	22	12	0.513	0.093	0.161	0	1.09339e-06	3
chr11	98028830	+	C	m5C_119831	17	10	24	15	0.576	0.098	0.169	0	2.37125e-07	3
chr11	98028833	+	C	m5C_237660	18	12	27	18	0.678	0.067	0.116	0	9.90138e-07	3
chr11	98028834	+	C	m5C_64904	26	19	38	28	0.73	0.054	0.094	0	3.40227e-09	3
chr11	98028836	+	C	m5C_212497	29	21	43	31	0.724	0.05	0.087	0	6.12305e-10	3
chr11	98028837	+	C	m5C_380394	29	21	43	30	0.706	0.058	0.101	0	4.23095e-10	3
chr11	98028844	+	C	m5C_75141	25	15	36	22	0.617	0.031	0.054	0	9.94988e-09	3
chr11	98028867	+	C	m5C_244375	45	15	65	22	0.339	0.022	0.038	0	0	3
chr11	98028872	+	C	m5C_197519	35	8	50	11	0.232	0.014	0.024	0	0	3
chr11	98028874	+	C	m5C_231308	44	10	63	14	0.223	0.012	0.021	0	0	3
chr11	98030339	+	C	m5C_142123	271	61	394	90	0.248	0.016	0.029	0	0	3
chr11	98582348	-	C	m5C_153388	38	17	55	25	0.461	0.057	0.098	0	5.19584e-14	3
chr11	98704854	-	C	m5C_20092	64	13	93	18	0.22	0.006	0.011	0	0	3
chr11	98718033	-	C	m5C_217423	29	9	42	12	0.293	0.033	0.057	0	1.31117e-12	3
chr11	98718053	-	C	m5C_118889	56	35	80	50	0.62	0.05	0.087	0	2.22045e-16	3
chr11	98995067	-	C	m5C_229460	14	7	20	10	0.503	0.103	0.178	0	4.94987e-07	3
chr11	98995073	-	C	m5C_155242	15	5	22	8	0.378	0.055	0.095	0	2.23562e-07	3
chr11	98995075	-	C	m5C_176246	16	5	23	8	0.369	0.078	0.136	0	3.88811e-09	3
chr11	99000056	-	C	m5C_265534	15	5	22	8	0.366	0.044	0.076	0	2.00874e-07	3
chr11	99000064	-	C	m5C_298042	16	5	24	7	0.298	0.016	0.027	0	1.1507e-07	3
chr11	99000074	-	C	m5C_54032	14	8	21	11	0.543	0.037	0.065	0	1.79991e-06	3
chr11	99000075	-	C	m5C_113047	14	6	20	9	0.461	0.088	0.152	0	3.36932e-07	3
chr11	99004893	-	C	m5C_243235	16	7	24	10	0.478	0.073	0.126	0	2.4197e-08	3
chr11	99006452	-	C	m5C_372247	24	10	35	14	0.41	0.041	0.071	0	2.34846e-10	3
chr11	99006462	-	C	m5C_38508	31	17	46	24	0.526	0.04	0.07	0	1.16323e-09	3
chr11	99006463	-	C	m5C_378320	32	15	47	23	0.46	0.041	0.071	0	5.19062e-10	3
chr11	99006465	-	C	m5C_52737	29	15	42	22	0.512	0.049	0.086	0	3.42465e-10	3
chr11	99006466	-	C	m5C_177333	24	12	35	17	0.487	0.071	0.123	0	1.2258e-09	3
chr11	99006553	-	C	m5C_305316	15	6	22	9	0.424	0.049	0.085	0	5.07433e-07	3
chr11	99041697	+	C	m5C_93845	31	12	45	18	0.418	0.055	0.096	0	1.11533e-12	3
chr11	100349347	-	C	m5C_10392	25	6	37	8	0.246	0.027	0.047	0	1.53011e-12	3
chr11	100350356	-	C	m5C_275431	18	7	26	10	0.403	0.057	0.099	0	9.89409e-07	3
chr11	100350357	-	C	m5C_365173	15	7	22	10	0.484	0.059	0.101	0	8.16779e-07	3
chr11	100350360	-	C	m5C_367006	15	6	22	8	0.393	0.052	0.091	0	3.53442e-07	3
chr11	100350362	-	C	m5C_316432	15	6	22	9	0.43	0.018	0.03	0	6.84031e-07	3
chr11	100350363	-	C	m5C_376332	12	4	17	5	0.331	0.029	0.049	0	1.58041e-06	3
chr11	100438482	-	C	m5C_75615	11	3	16	4	0.293	0.016	0.028	2.22045e-16	8.97896e-09	3
chr11	100501894	-	C	m5C_188524	17	6	26	8	0.33	0.019	0.032	0	5.61821e-09	3
chr11	100501897	-	C	m5C_84303	19	13	28	19	0.672	0.025	0.044	0	1.5831e-06	3
chr11	100501903	-	C	m5C_108475	22	8	32	12	0.385	0.039	0.068	0	6.41239e-11	3
chr11	100501905	-	C	m5C_316209	22	12	32	17	0.545	0.035	0.061	0	1.19974e-09	3
chr11	100501927	-	C	m5C_371884	17	12	24	18	0.722	0.045	0.078	0	1.94868e-05	3
chr11	100501928	-	C	m5C_57263	15	12	22	17	0.765	0.045	0.078	0	1.72671e-05	3
chr11	100586325	-	C	m5C_295329	16	9	23	13	0.581	0.061	0.105	0	1.57429e-07	3
chr11	100587508	-	C	m5C_76811	12	6	17	9	0.559	0.017	0.029	0	6.54551e-07	3
chr11	100596343	-	C	m5C_12423	14	4	20	5	0.296	0.05	0.086	0	2.68554e-08	3
chr11	100596345	-	C	m5C_256464	14	4	20	5	0.283	0.021	0.036	0	3.17416e-08	3
chr11	100596346	-	C	m5C_329410	12	4	18	5	0.326	0.053	0.092	0	2.68554e-08	3
chr11	100716137	-	C	m5C_231153	81	21	117	31	0.271	0.018	0.031	0	0	3
chr11	100719997	-	C	m5C_116754	22	5	32	7	0.241	0.015	0.025	0	4.70038e-11	3
chr11	100768082	-	C	m5C_71103	22	9	32	13	0.411	0.037	0.064	0	5.02733e-09	3
chr11	100768086	-	C	m5C_376596	27	10	39	15	0.377	0.036	0.062	0	2.84154e-10	3
chr11	100889484	-	C	m5C_230075	22	16	32	23	0.712	0.044	0.077	0	2.12919e-08	3
chr11	101027288	+	C	m5C_299480	58	17	83	25	0.299	0.038	0.065	0	0	3
chr11	101240471	-	C	m5C_85752	16	3	23	5	0.227	0.017	0.029	6.66134e-16	1.48547e-10	3
chr11	101255412	+	C	m5C_333274	12	4	17	6	0.371	0.068	0.119	0	1.92059e-06	3
chr11	101294540	-	C	m5C_303719	36	17	53	25	0.477	0.026	0.046	0	7.03881e-14	3
chr11	101576657	+	C	m5C_306734	11	7	17	11	0.647	0.081	0.14	0	1.11246e-06	3
chr11	101576658	+	C	m5C_325468	12	8	17	12	0.718	0.11	0.191	0	2.09291e-06	3
chr11	101576687	+	C	m5C_107526	23	13	33	18	0.574	0.017	0.029	0	2.71354e-09	3
chr11	101576688	+	C	m5C_232989	25	15	36	22	0.637	0.022	0.039	0	1.34466e-08	3
chr11	101576690	+	C	m5C_379260	23	11	33	16	0.522	0.05	0.087	0	1.00969e-09	3
chr11	101631540	+	C	m5C_116439	18	17	26	25	0.964	0.015	0.026	0	9.24272e-06	3
chr11	101631542	+	C	m5C_61634	18	17	26	25	0.964	0.015	0.026	0	0.000123666	3
chr11	101631544	+	C	m5C_327320	19	17	28	25	0.914	0.014	0.024	0	9.88049e-06	3
chr11	101631572	+	C	m5C_111116	18	8	26	12	0.474	0.052	0.089	0	1.97482e-09	3
chr11	101631573	+	C	m5C_87458	22	10	31	15	0.476	0.045	0.078	0	9.0573e-09	3
chr11	101631583	+	C	m5C_207048	26	12	38	18	0.471	0.032	0.056	0	1.59886e-09	3
chr11	101633670	+	C	m5C_36923	22	7	31	10	0.324	0.064	0.111	0	1.61388e-08	3
chr11	101633687	+	C	m5C_310129	29	22	42	32	0.743	0.04	0.07	0	1.21748e-08	3
chr11	101633696	+	C	m5C_178307	29	17	43	25	0.62	0.062	0.108	0	1.72049e-09	3
chr11	102152703	-	C	m5C_139467	39	30	57	43	0.773	0.052	0.09	0	7.09217e-11	3
chr11	102280574	-	C	m5C_164920	12	4	17	5	0.335	0.03	0.052	0	1.34154e-06	3
chr11	102567972	+	C	m5C_174430	35	17	51	24	0.494	0.047	0.081	0	4.64073e-14	3
chr11	102804683	-	C	m5C_98721	13	5	19	7	0.369	0.038	0.066	0	1.1507e-07	3
chr11	102804684	-	C	m5C_132459	15	5	21	8	0.382	0.036	0.063	0	2.23562e-07	3
chr11	102804685	-	C	m5C_24327	15	5	21	8	0.378	0.025	0.044	0	2.23562e-07	3
chr11	102804687	-	C	m5C_215058	12	4	18	6	0.359	0.021	0.036	0	2.48559e-06	3
chr11	102995037	-	C	m5C_20489	25	9	36	12	0.338	0.074	0.128	0	2.096e-09	3
chr11	102996847	-	C	m5C_352705	15	9	23	13	0.614	0.049	0.084	0	4.50716e-06	3
chr11	102996848	-	C	m5C_91865	13	9	19	13	0.687	0.047	0.081	0	7.52897e-05	3
chr11	104337843	-	C	m5C_328796	14	5	20	7	0.372	0.035	0.061	0	1.55477e-07	3
chr11	104337849	-	C	m5C_346920	15	3	21	5	0.259	0.043	0.074	1.11022e-16	1.48547e-10	3
chr11	104337851	-	C	m5C_99550	16	6	23	8	0.394	0.046	0.08	0	7.32505e-09	3
chr11	104415156	-	C	m5C_61755	23	11	34	16	0.492	0.031	0.053	0	1.88859e-08	3
chr11	104415157	-	C	m5C_63739	21	9	32	14	0.462	0.021	0.037	0	6.66185e-09	3
chr11	105181873	+	C	m5C_98913	16	6	23	9	0.396	0.025	0.043	0	1.16606e-08	3
chr11	105181874	+	C	m5C_193924	15	7	21	10	0.489	0.063	0.109	0	2.28059e-08	3
chr11	105181876	+	C	m5C_237771	16	9	22	13	0.618	0.034	0.058	0	2.12613e-07	3
chr11	106175402	-	C	m5C_290378	17	9	24	13	0.581	0.111	0.192	0	4.32428e-06	3
chr11	106175409	-	C	m5C_222166	12	11	18	16	0.897	0.055	0.096	0	1.31393e-05	3
chr11	106654261	-	C	m5C_211024	22	10	31	14	0.506	0.005	0.009	0	2.65669e-07	3
[truncated: 10,494 more rows]
