# Supplementary material for: Distinct 5-methylcytosine profiles in poly(A) RNA from mouse embryonic stem cells and brain
Source: Genome Biol. 2017 Jan 5;18:1. doi: 10.1186/s13059-016-1139-1 (PMC5225599; doi:10.1186/s13059-016-1139-1)
Supplement: Additional file 8: Table S7. — Methylated cytosines in brain nuclear poly(A) RNA. (XLSX 797 kb) [file 13059_2016_1139_MOESM8_ESM.xlsx]

## Sheet: Legend
Legend to Tables S7
#SeqID	sequence ID from reference database (e.g. chr1)
refPos	postion of the methylated C on the reference sequence
refStrand	genomic strand
refBase	base on reference genome
Name	arbitrary methylation site name
avg/cov	average coverage
avg/C_count	average C count
norm(avg/cov)	normalized average coverage (if size factors are provided)
norm(avg/C_count)	normailzed average C count (if size factors are provided)
avg/methRate	average methylation rate
sem/methRate	standard error of mean methylation rate
stdev/methRate	standard deviation methylation rate
comb/p-value_mState	combined p-value of methylation state
comb/p-value_mRate	combined p-value of methylation rate
rep	found in this many replicates

## Sheet: Brain nuclear poly(A)RNA
Table S7. Methylated cytosines in brain nuclear poly(A)RNA
#SeqID	refPos	refStrand	refBase	Name	avg/cov	avg/C_count	norm(avg/cov)	norm(avg/C_count)	avg/methRate	sem/methRate	stdev/methRate	comb/p-value_mState	comb/p-value_mRate	rep
chr1	3385065	-	C	m5C_8836	42	18	26	11	0.385	0.065	0.113	0	3.40605e-12	3
chr1	3530849	-	C	m5C_19424	14	7	10	5	0.49	0.056	0.097	0	0.000204073	3
chr1	3530850	-	C	m5C_139066	14	6	10	5	0.45	0.046	0.079	0	0.000135251	3
chr1	3530853	-	C	m5C_869	14	6	9	4	0.426	0.017	0.029	0	8.53021e-05	3
chr1	4778424	-	C	m5C_18677	44	17	28	11	0.372	0.016	0.028	0	2.44302e-11	3
chr1	4778425	-	C	m5C_280067	39	22	25	14	0.513	0.086	0.149	0	2.50019e-09	3
chr1	4891120	+	C	m5C_339254	39	13	26	8	0.339	0.026	0.045	0	1.7707e-12	3
chr1	4891121	+	C	m5C_67475	39	12	26	8	0.311	0.009	0.015	0	5.85754e-13	3
chr1	4891123	+	C	m5C_158635	39	15	26	9	0.377	0.044	0.076	0	7.76579e-12	3
chr1	4891124	+	C	m5C_54609	38	16	25	9	0.385	0.051	0.088	0	9.31122e-12	3
chr1	4891126	+	C	m5C_263987	40	13	26	8	0.305	0.044	0.076	0	9.14824e-14	3
chr1	4891129	+	C	m5C_329290	42	14	27	8	0.314	0.044	0.077	0	2.6068e-13	3
chr1	4891130	+	C	m5C_100293	44	17	29	10	0.37	0.025	0.044	0	6.12843e-14	3
chr1	4891131	+	C	m5C_82256	45	17	30	11	0.374	0.027	0.046	0	8.22675e-14	3
chr1	10082173	+	C	m5C_13571	23	7	15	4	0.296	0.002	0.003	0	5.41039e-10	3
chr1	10167506	-	C	m5C_144952	17	7	12	5	0.42	0.076	0.132	0	9.24396e-07	3
chr1	16101515	-	C	m5C_321655	49	25	28	15	0.522	0.096	0.167	0	2.83394e-11	3
chr1	16327706	-	C	m5C_163756	15	6	11	4	0.369	0.044	0.075	0	1.28606e-06	3
chr1	16610131	-	C	m5C_274135	21	5	12	3	0.256	0.007	0.012	1.11022e-15	3.55104e-10	3
chr1	16646055	-	C	m5C_313665	27	9	17	5	0.352	0.015	0.026	0	1.02431e-07	3
chr1	21849525	-	C	m5C_336858	20	7	13	5	0.387	0.032	0.055	0	1.29124e-06	3
chr1	21849534	-	C	m5C_241732	15	8	9	5	0.56	0.033	0.057	0	2.08168e-06	3
chr1	22370686	-	C	m5C_181606	43	20	32	15	0.442	0.049	0.086	0	6.95444e-13	3
chr1	22370688	-	C	m5C_3484	43	23	32	18	0.516	0.048	0.084	0	2.4647e-14	3
chr1	22370689	-	C	m5C_135196	43	23	32	18	0.524	0.029	0.05	0	6.01219e-12	3
chr1	22402083	-	C	m5C_276201	20	6	14	4	0.324	0.047	0.081	0	5.54327e-09	3
chr1	22409076	-	C	m5C_309583	49	26	34	18	0.5	0.04	0.068	0	6.81677e-13	3
chr1	22409077	-	C	m5C_346892	50	26	35	17	0.484	0.05	0.086	0	1.11688e-13	3
chr1	25117739	-	C	m5C_77981	39	14	27	9	0.347	0.062	0.107	0	2.6823e-13	3
chr1	25117740	-	C	m5C_298215	38	14	27	9	0.346	0.057	0.099	0	2.2049e-13	3
chr1	25117742	-	C	m5C_239480	37	14	26	9	0.363	0.067	0.116	0	2.6823e-13	3
chr1	25117743	-	C	m5C_225579	36	17	26	12	0.447	0.076	0.132	0	4.10871e-12	3
chr1	25117745	-	C	m5C_243858	35	14	25	10	0.366	0.068	0.117	0	1.51434e-13	3
chr1	25278138	-	C	m5C_295193	48	15	31	9	0.286	0.034	0.058	0	2.88658e-15	3
chr1	25278202	-	C	m5C_185599	18	12	11	8	0.692	0.109	0.188	0	1.93632e-05	3
chr1	25278208	-	C	m5C_57342	17	10	10	6	0.565	0.108	0.187	0	3.5532e-06	3
chr1	25611164	-	C	m5C_235619	14	10	11	8	0.712	0.027	0.048	0	4.48129e-05	3
chr1	25611179	-	C	m5C_141873	15	10	12	8	0.64	0.095	0.165	0	1.03636e-06	3
chr1	25759357	-	C	m5C_316874	37	12	25	7	0.284	0.056	0.098	0	6.93667e-12	3
chr1	25759358	-	C	m5C_4638	36	11	24	7	0.288	0.046	0.08	0	6.90004e-12	3
chr1	25807597	-	C	m5C_365194	14	7	9	5	0.506	0.021	0.037	0	5.97984e-06	3
chr1	33791980	-	C	m5C_110901	32	12	21	7	0.347	0.051	0.088	0	1.41729e-10	3
chr1	33791982	-	C	m5C_259006	32	11	22	6	0.32	0.057	0.099	0	6.499e-11	3
chr1	33791983	-	C	m5C_204169	32	13	21	9	0.404	0.054	0.093	0	6.89838e-10	3
chr1	33791985	-	C	m5C_356882	31	11	21	7	0.347	0.044	0.077	0	1.46871e-12	3
chr1	33883839	-	C	m5C_208722	41	18	25	10	0.41	0.034	0.06	0	1.35136e-11	3
chr1	33883852	-	C	m5C_341563	36	16	21	9	0.461	0.031	0.053	0	8.32075e-09	3
chr1	33883854	-	C	m5C_149546	37	21	22	13	0.616	0.081	0.141	0	1.99495e-07	3
chr1	33883855	-	C	m5C_379819	37	20	22	12	0.585	0.038	0.065	0	1.37646e-07	3
chr1	33883860	-	C	m5C_56821	36	13	21	7	0.348	0.057	0.098	0	5.9112e-10	3
chr1	33883862	-	C	m5C_32349	36	12	21	7	0.326	0.051	0.087	0	3.37279e-10	3
chr1	33887980	-	C	m5C_372508	69	26	44	15	0.325	0.067	0.116	0	0	3
chr1	33901164	-	C	m5C_154422	25	9	15	5	0.336	0.023	0.04	0	3.06152e-08	3
chr1	33901169	-	C	m5C_78355	25	11	15	7	0.426	0.052	0.09	0	3.82738e-09	3
chr1	33901170	-	C	m5C_182156	25	11	15	7	0.458	0.03	0.052	0	1.31838e-05	3
chr1	34030170	+	C	m5C_53276	16	6	10	4	0.383	0.054	0.094	0	2.55449e-07	3
chr1	34030176	+	C	m5C_322881	19	9	12	6	0.458	0.086	0.149	0	1.72253e-06	3
chr1	34030182	+	C	m5C_335717	24	11	15	7	0.426	0.094	0.163	0	7.67144e-07	3
chr1	34750979	+	C	m5C_10957	33	12	20	6	0.328	0.067	0.116	0	1.91118e-09	3
chr1	34870746	+	C	m5C_145785	18	6	12	4	0.352	0.042	0.073	0	2.63575e-07	3
chr1	34870747	+	C	m5C_266649	20	8	14	6	0.393	0.054	0.093	0	2.03771e-08	3
chr1	37385906	+	C	m5C_239588	13	4	8	2	0.321	0.017	0.03	1.11022e-16	2.16008e-08	3
chr1	37385908	+	C	m5C_291919	15	4	10	2	0.284	0.028	0.048	4.44089e-16	2.7802e-08	3
chr1	37385915	+	C	m5C_248620	16	5	10	3	0.309	0.017	0.03	0	7.34368e-08	3
chr1	37385918	+	C	m5C_46510	17	7	11	5	0.417	0.062	0.108	0	6.43114e-07	3
chr1	37385919	+	C	m5C_157248	17	7	11	5	0.417	0.062	0.108	0	6.43114e-07	3
chr1	37385925	+	C	m5C_228904	17	8	11	5	0.451	0.078	0.135	0	9.88724e-07	3
chr1	37385928	+	C	m5C_240832	25	13	16	8	0.533	0.026	0.046	0	8.82193e-06	3
chr1	37385929	+	C	m5C_257754	26	16	17	10	0.587	0.036	0.062	0	1.68909e-07	3
chr1	37385931	+	C	m5C_349248	28	17	18	11	0.58	0.056	0.096	0	2.99409e-07	3
chr1	37385932	+	C	m5C_273957	29	17	19	11	0.577	0.033	0.058	0	2.91204e-07	3
chr1	37385933	+	C	m5C_152543	29	13	19	9	0.464	0.009	0.015	0	4.10185e-08	3
chr1	37385939	+	C	m5C_47737	34	15	21	9	0.452	0.039	0.067	0	1.99218e-08	3
chr1	38794462	-	C	m5C_339824	28	7	18	5	0.26	0.036	0.063	0	5.57201e-11	3
chr1	38794464	-	C	m5C_67227	25	11	16	8	0.475	0.029	0.05	0	6.50879e-08	3
chr1	38794466	-	C	m5C_74517	21	13	13	9	0.646	0.013	0.022	0	8.9317e-06	3
chr1	38794468	-	C	m5C_122505	18	15	11	9	0.832	0.035	0.06	0	6.77288e-05	3
chr1	38794470	-	C	m5C_129203	16	13	10	8	0.861	0.02	0.034	0	3.96865e-05	3
chr1	38794472	-	C	m5C_256266	15	14	9	9	0.931	0.029	0.05	0	4.81443e-05	3
chr1	38794474	-	C	m5C_302643	14	13	9	8	0.925	0.031	0.054	0	3.27335e-05	3
chr1	39550037	-	C	m5C_139595	21	18	13	11	0.85	0.028	0.049	0	5.18757e-05	3
chr1	39550038	-	C	m5C_377188	21	18	13	11	0.853	0.038	0.066	0	0.000807842	3
chr1	43094429	-	C	m5C_55358	27	9	18	6	0.313	0.033	0.058	0	4.6436e-10	3
chr1	51033305	+	C	m5C_175591	28	7	19	4	0.253	0.02	0.034	0	9.75533e-10	3
chr1	51104529	+	C	m5C_8991	21	8	14	5	0.358	0.024	0.042	0	1.59797e-09	3
chr1	51104530	+	C	m5C_139549	21	6	14	4	0.312	0.009	0.015	0	3.67567e-10	3
chr1	51104532	+	C	m5C_241388	21	7	14	5	0.348	0.02	0.035	0	1.17518e-09	3
chr1	52160337	+	C	m5C_252533	18	8	12	5	0.408	0.061	0.105	0	1.13594e-06	3
chr1	52164602	-	C	m5C_52109	20	7	15	5	0.399	0.056	0.098	0	1.18305e-10	3
chr1	52164859	-	C	m5C_29169	242	99	158	65	0.414	0.007	0.011	0	0	3
chr1	52164869	-	C	m5C_313683	204	96	135	64	0.464	0.039	0.067	0	0	3
chr1	52164870	-	C	m5C_95038	204	93	134	61	0.441	0.044	0.077	0	0	3
chr1	52164873	-	C	m5C_40469	183	82	121	54	0.432	0.052	0.09	0	0	3
chr1	52164875	-	C	m5C_373856	168	70	110	46	0.405	0.05	0.087	0	0	3
chr1	52164876	-	C	m5C_225034	166	65	109	42	0.377	0.052	0.09	0	0	3
chr1	52164879	-	C	m5C_283968	163	60	107	39	0.356	0.037	0.065	0	0	3
chr1	52164880	-	C	m5C_155158	162	52	107	33	0.31	0.029	0.05	0	0	3
chr1	52789140	-	C	m5C_372512	50	13	31	8	0.278	0.022	0.038	0	0	3
chr1	52789141	-	C	m5C_113619	49	13	30	8	0.275	0.02	0.035	0	0	3
chr1	53908987	-	C	m5C_167957	26	6	19	4	0.238	0.016	0.027	0	9.82992e-13	3
chr1	55090987	+	C	m5C_29994	31	9	18	5	0.288	0.012	0.021	0	4.78717e-12	3
chr1	55439177	+	C	m5C_223293	21	5	13	3	0.266	0.023	0.039	0	9.77225e-09	3
chr1	55439182	+	C	m5C_181103	22	6	14	4	0.294	0.02	0.034	0	1.56815e-09	3
chr1	55439183	+	C	m5C_26598	23	7	14	4	0.313	0.045	0.078	0	2.77737e-09	3
chr1	55491618	+	C	m5C_240053	27	13	18	9	0.514	0.045	0.079	0	3.4554e-09	3
chr1	55491622	+	C	m5C_136220	26	10	18	7	0.406	0.036	0.062	0	2.02819e-08	3
chr1	58384514	-	C	m5C_60161	28	7	19	4	0.238	0.026	0.044	0	3.99882e-11	3
chr1	58384515	-	C	m5C_76231	27	7	18	4	0.238	0.023	0.04	0	3.99882e-11	3
chr1	58384516	-	C	m5C_169725	27	7	18	4	0.241	0.025	0.043	0	3.99882e-11	3
chr1	58384521	-	C	m5C_109804	25	6	16	3	0.229	0.017	0.03	0	1.15164e-10	3
chr1	58384522	-	C	m5C_155922	24	6	16	3	0.241	0.027	0.046	0	1.69721e-10	3
chr1	58384524	-	C	m5C_167663	23	6	16	4	0.26	0.043	0.074	0	2.39435e-10	3
chr1	58384525	-	C	m5C_174228	24	7	16	4	0.263	0.044	0.077	0	3.26039e-10	3
chr1	58415643	-	C	m5C_203138	51	17	33	10	0.323	0.025	0.043	0	4.44089e-16	3
chr1	58416368	-	C	m5C_227299	29	11	17	6	0.404	0.026	0.045	0	6.27632e-08	3
chr1	58416370	-	C	m5C_322833	25	12	14	7	0.5	0.018	0.031	0	9.20186e-08	3
chr1	58419077	-	C	m5C_59313	21	9	14	7	0.46	0.039	0.067	0	5.20526e-06	3
chr1	58419087	-	C	m5C_69109	16	11	11	8	0.652	0.099	0.172	0	9.23708e-06	3
chr1	58419088	-	C	m5C_143701	17	11	11	8	0.679	0.089	0.155	0	1.34264e-05	3
chr1	58419091	-	C	m5C_179828	16	11	11	8	0.681	0.063	0.108	0	6.24748e-05	3
chr1	58419320	-	C	m5C_219884	22	7	14	4	0.321	0.018	0.032	0	9.8054e-08	3
chr1	58419324	-	C	m5C_147505	19	6	12	4	0.339	0.037	0.064	0	2.7393e-08	3
chr1	58419332	-	C	m5C_74581	19	7	12	4	0.34	0.052	0.09	0	4.46246e-07	3
chr1	58419334	-	C	m5C_350071	19	7	12	4	0.344	0.086	0.148	0	3.32223e-07	3
chr1	58419336	-	C	m5C_237	20	8	13	4	0.344	0.085	0.147	0	7.84733e-09	3
chr1	58422638	-	C	m5C_309864	25	6	18	4	0.242	0.012	0.021	0	2.40971e-09	3
chr1	58422640	-	C	m5C_85007	24	12	17	8	0.526	0.041	0.07	0	7.78226e-07	3
chr1	58422646	-	C	m5C_348687	23	14	17	9	0.597	0.034	0.058	0	1.71267e-06	3
chr1	58422663	-	C	m5C_377918	19	13	14	9	0.67	0.043	0.075	0	1.15742e-06	3
chr1	59717847	+	C	m5C_90307	20	11	13	7	0.515	0.094	0.163	0	1.15023e-06	3
chr1	59717858	+	C	m5C_359556	38	12	24	8	0.323	0.054	0.094	0	3.68727e-12	3
chr1	59717860	+	C	m5C_24565	47	19	31	13	0.413	0.083	0.143	0	3.56382e-14	3
chr1	60413489	+	C	m5C_333623	15	14	11	10	0.911	0.017	0.029	0	8.88454e-06	3
chr1	60413506	+	C	m5C_308990	24	7	18	5	0.293	0.014	0.025	0	8.3625e-11	3
chr1	60413511	+	C	m5C_152370	26	7	19	5	0.291	0.002	0.004	0	2.31321e-10	3
chr1	60413512	+	C	m5C_192322	27	9	20	6	0.346	0.01	0.018	0	1.31648e-09	3
chr1	60446166	+	C	m5C_372898	17	6	11	3	0.341	0.03	0.052	0	3.42017e-08	3
chr1	60446169	+	C	m5C_45773	17	6	11	4	0.379	0.037	0.063	0	6.82961e-09	3
chr1	60446170	+	C	m5C_224103	16	4	10	3	0.293	0.013	0.022	0	4.37565e-07	3
chr1	60478641	+	C	m5C_298430	20	7	12	4	0.382	0.077	0.133	0	8.49906e-08	3
chr1	60478646	+	C	m5C_6139	22	7	13	4	0.321	0.018	0.031	0	8.10401e-08	3
chr1	63134116	+	C	m5C_64177	14	6	10	4	0.41	0.008	0.014	0	7.99009e-05	3
chr1	63134122	+	C	m5C_168180	16	5	11	4	0.365	0.04	0.069	0	1.47805e-07	3
chr1	63141059	+	C	m5C_94576	27	14	19	11	0.54	0.094	0.162	0	5.02417e-09	3
chr1	63141060	+	C	m5C_30447	28	17	20	13	0.621	0.084	0.145	0	3.78294e-08	3
chr1	63141061	+	C	m5C_156697	30	17	21	13	0.607	0.08	0.139	0	2.45624e-09	3
chr1	63158393	-	C	m5C_325689	35	10	22	5	0.26	0.03	0.052	0	1.94733e-12	3
chr1	63158396	-	C	m5C_219618	35	10	22	7	0.307	0.029	0.051	0	5.02887e-12	3
chr1	63158397	-	C	m5C_317966	35	9	22	6	0.269	0.007	0.012	0	2.21767e-12	3
chr1	63166089	-	C	m5C_111487	191	72	131	47	0.373	0.017	0.029	0	0	3
chr1	63166090	-	C	m5C_54104	186	68	128	45	0.359	0.018	0.031	0	0	3
chr1	63166091	-	C	m5C_44436	182	63	125	41	0.341	0.021	0.036	0	0	3
chr1	63166096	-	C	m5C_373753	155	92	105	62	0.586	0.019	0.032	0	0	3
chr1	63166097	-	C	m5C_140546	153	90	102	59	0.575	0.029	0.05	0	0	3
chr1	63166102	-	C	m5C_51913	149	90	100	59	0.586	0.031	0.054	0	0	3
chr1	63166119	-	C	m5C_53803	65	52	42	33	0.781	0.033	0.056	0	1.11424e-11	3
chr1	63166125	-	C	m5C_293585	33	26	21	17	0.718	0.105	0.183	0	1.73339e-06	3
chr1	63166126	-	C	m5C_381559	33	25	21	16	0.709	0.103	0.179	0	1.28535e-06	3
chr1	63166127	-	C	m5C_58616	31	23	19	15	0.715	0.108	0.187	0	8.3241e-07	3
chr1	64533354	+	C	m5C_128366	63	15	36	8	0.23	0.007	0.012	0	0	3
chr1	64545290	+	C	m5C_226697	13	4	9	3	0.327	0.044	0.076	0	3.13314e-07	3
chr1	64545296	+	C	m5C_170472	19	8	13	6	0.42	0.065	0.113	0	1.12754e-06	3
chr1	64545297	+	C	m5C_113398	19	6	13	4	0.345	0.036	0.063	0	3.92248e-07	3
chr1	74258548	+	C	m5C_315143	19	10	13	8	0.522	0.122	0.212	0	4.29653e-06	3
chr1	74258549	+	C	m5C_244987	20	10	13	7	0.487	0.136	0.236	0	2.32564e-06	3
chr1	74258551	+	C	m5C_376655	22	9	15	7	0.392	0.109	0.188	0	2.91926e-08	3
chr1	74265870	+	C	m5C_231840	19	9	12	5	0.455	0.05	0.087	0	4.84764e-07	3
chr1	74265871	+	C	m5C_23538	20	8	12	5	0.417	0.061	0.106	0	2.48687e-07	3
chr1	74265872	+	C	m5C_154965	20	9	12	5	0.422	0.063	0.11	0	3.0705e-07	3
chr1	74596198	-	C	m5C_251758	22	12	14	7	0.565	0.017	0.03	0	3.70904e-06	3
chr1	75212357	+	C	m5C_160545	23	8	15	4	0.327	0.028	0.048	0	1.05517e-09	3
chr1	75212358	+	C	m5C_125879	23	8	15	5	0.332	0.026	0.045	0	1.59797e-09	3
chr1	75212361	+	C	m5C_221851	23	7	15	4	0.297	0.015	0.026	0	6.19024e-10	3
chr1	75212364	+	C	m5C_36725	25	9	16	5	0.354	0.009	0.015	0	6.13409e-10	3
chr1	75212368	+	C	m5C_46211	27	12	18	8	0.45	0.007	0.012	0	1.56627e-08	3
chr1	75212378	+	C	m5C_177882	31	10	20	6	0.309	0.017	0.03	0	1.77246e-10	3
chr1	75276315	-	C	m5C_109024	28	21	17	13	0.715	0.088	0.153	0	1.52993e-06	3
chr1	75276316	-	C	m5C_150044	28	21	17	13	0.757	0.046	0.08	0	2.67933e-06	3
chr1	75276319	-	C	m5C_49116	16	13	10	8	0.815	0.003	0.005	0	2.70677e-05	3
chr1	75546574	+	C	m5C_75943	19	9	12	5	0.489	0.009	0.016	0	7.5904e-07	3
chr1	82913681	+	C	m5C_228724	52	28	31	15	0.508	0.073	0.127	0	1.67866e-13	3
chr1	84619933	-	C	m5C_114531	36	32	26	23	0.858	0.06	0.104	0	9.18585e-09	3
chr1	84619940	-	C	m5C_376550	22	17	16	13	0.732	0.122	0.212	0	5.27804e-06	3
chr1	84619941	-	C	m5C_289130	22	17	16	13	0.73	0.122	0.21	0	4.70245e-06	3
chr1	84619943	-	C	m5C_183325	18	13	14	11	0.69	0.161	0.278	0	2.80556e-06	3
chr1	84619944	-	C	m5C_185939	18	12	14	10	0.642	0.141	0.244	0	1.94849e-06	3
chr1	84620388	-	C	m5C_322331	11	7	8	5	0.695	0.027	0.047	0	1.00811e-05	3
chr1	84816387	-	C	m5C_354397	19	6	13	4	0.321	0.037	0.065	0	2.92197e-07	3
chr1	84834487	-	C	m5C_91846	10	4	7	3	0.439	0.071	0.123	0	4.40222e-07	3
chr1	86171649	+	C	m5C_169144	53	44	36	30	0.804	0.03	0.053	0	8.37758e-11	3
chr1	86171662	+	C	m5C_189707	89	48	61	32	0.476	0.088	0.152	0	0	3
chr1	86171671	+	C	m5C_106191	102	57	71	38	0.502	0.091	0.157	0	0	3
chr1	86171672	+	C	m5C_167127	104	58	72	40	0.514	0.09	0.157	0	0	3
chr1	86171674	+	C	m5C_97116	109	60	76	41	0.51	0.07	0.122	0	0	3
chr1	86171676	+	C	m5C_372554	123	71	85	47	0.546	0.059	0.102	0	0	3
chr1	86171677	+	C	m5C_42326	137	82	93	53	0.544	0.084	0.145	0	0	3
chr1	86171678	+	C	m5C_13604	138	75	93	48	0.49	0.078	0.135	0	0	3
chr1	86892284	+	C	m5C_269194	49	26	31	16	0.506	0.049	0.086	0	6.53395e-11	3
chr1	86892307	+	C	m5C_1835	145	73	97	47	0.43	0.082	0.142	0	0	3
chr1	87338307	+	C	m5C_370044	12	6	9	4	0.481	0.076	0.132	0	7.99009e-05	3
chr1	87357142	+	C	m5C_228104	19	10	12	6	0.484	0.09	0.156	0	4.98234e-07	3
chr1	87357143	+	C	m5C_329460	19	10	12	6	0.476	0.098	0.17	0	5.24278e-07	3
chr1	87357146	+	C	m5C_37692	19	8	12	4	0.352	0.067	0.116	0	7.18278e-08	3
chr1	87357148	+	C	m5C_210381	19	7	12	3	0.309	0.062	0.107	0	2.4525e-08	3
chr1	87357150	+	C	m5C_165278	20	6	12	3	0.304	0.028	0.048	0	2.72628e-08	3
chr1	87357151	+	C	m5C_91499	21	8	13	4	0.351	0.055	0.096	0	1.14124e-07	3
chr1	87361150	+	C	m5C_170743	14	9	10	7	0.617	0.056	0.097	0	1.48793e-05	3
chr1	87761899	+	C	m5C_156601	26	13	18	9	0.49	0.1	0.174	0	3.34258e-09	3
chr1	87761903	+	C	m5C_249169	29	16	20	11	0.53	0.101	0.174	0	1.82645e-08	3
chr1	87761904	+	C	m5C_378063	32	18	22	12	0.542	0.1	0.174	0	1.20575e-08	3
chr1	87761910	+	C	m5C_251283	42	17	28	11	0.389	0.054	0.094	0	5.0977e-12	3
chr1	87761912	+	C	m5C_171755	43	22	29	14	0.463	0.102	0.177	0	6.94755e-11	3
chr1	87761914	+	C	m5C_193985	44	23	29	15	0.478	0.09	0.155	0	3.06466e-12	3
chr1	87761916	+	C	m5C_332061	44	23	30	15	0.479	0.081	0.14	0	4.35962e-12	3
chr1	87761956	+	C	m5C_273048	53	25	34	17	0.498	0.02	0.034	0	1.04006e-12	3
chr1	87761958	+	C	m5C_353356	54	25	35	16	0.494	0.022	0.038	0	3.55271e-15	3
chr1	87761961	+	C	m5C_58899	57	27	38	18	0.475	0.014	0.024	0	1.08802e-14	3
chr1	87761962	+	C	m5C_56923	60	32	39	21	0.538	0.017	0.029	0	2.18714e-13	3
chr1	87761964	+	C	m5C_360486	61	31	40	21	0.503	0.028	0.049	0	1.31895e-13	3
chr1	87761965	+	C	m5C_1522	60	29	39	20	0.497	0.045	0.078	0	4.39648e-14	3
chr1	87761966	+	C	m5C_255991	61	29	40	19	0.478	0.023	0.04	0	3.71925e-14	3
chr1	87788052	+	C	m5C_229451	18	11	12	6	0.582	0.069	0.12	0	9.66456e-06	3
chr1	87857668	+	C	m5C_206900	22	6	16	4	0.326	0.049	0.085	0	2.01603e-07	3
chr1	87857670	+	C	m5C_41582	22	7	16	5	0.307	0.006	0.01	0	6.71208e-11	3
chr1	87857671	+	C	m5C_289116	22	7	16	5	0.344	0.023	0.04	0	5.46942e-07	3
chr1	87857672	+	C	m5C_2175	22	5	16	4	0.267	0.014	0.025	0	1.33863e-09	3
chr1	87872637	+	C	m5C_6429	48	37	34	26	0.773	0.01	0.017	0	1.82524e-10	3
chr1	87872643	+	C	m5C_45954	51	22	36	14	0.42	0.034	0.059	0	4.55191e-15	3
chr1	87900246	+	C	m5C_183808	24	7	15	4	0.322	0.02	0.034	0	9.8054e-08	3
chr1	87900247	+	C	m5C_249538	24	7	15	4	0.337	0.022	0.038	0	1.26339e-08	3
chr1	92913871	+	C	m5C_371236	21	7	13	4	0.35	0.045	0.077	0	8.49906e-08	3
chr1	92913898	+	C	m5C_272092	53	18	33	10	0.306	0.04	0.069	0	2.22045e-16	3
chr1	92913901	+	C	m5C_116743	55	16	34	10	0.279	0.032	0.056	0	0	3
chr1	93628255	-	C	m5C_328374	25	10	15	6	0.43	0.031	0.054	0	2.25982e-07	3
chr1	97835298	-	C	m5C_231411	32	10	21	6	0.326	0.023	0.04	0	6.76572e-11	3
chr1	110973350	-	C	m5C_337923	25	8	18	6	0.332	0.039	0.067	0	6.47575e-10	3
chr1	115726203	+	C	m5C_312321	23	11	17	9	0.454	0.078	0.135	0	5.77718e-09	3
chr1	115726205	+	C	m5C_188697	23	10	17	7	0.416	0.053	0.092	0	1.16445e-07	3
chr1	123628893	-	C	m5C_122310	16	5	10	3	0.293	0.011	0.02	0	5.2293e-08	3
chr1	124216248	-	C	m5C_145747	33	9	23	6	0.34	0.066	0.114	0	1.15944e-11	3
chr1	124216257	-	C	m5C_202844	32	9	22	6	0.343	0.07	0.122	0	6.19349e-12	3
chr1	124216260	-	C	m5C_336822	31	9	21	6	0.321	0.046	0.079	0	2.75887e-10	3
chr1	124518902	-	C	m5C_337425	54	16	39	11	0.28	0.033	0.057	0	0	3
chr1	124518912	-	C	m5C_177154	49	21	36	14	0.443	0.029	0.051	0	2.63123e-14	3
chr1	124518919	-	C	m5C_373774	40	22	28	16	0.549	0.02	0.035	0	1.37627e-11	3
chr1	124518920	-	C	m5C_229615	39	21	28	15	0.495	0.039	0.068	0	2.20553e-10	3
chr1	124518921	-	C	m5C_24904	40	15	28	11	0.394	0.011	0.02	0	5.91782e-12	3
chr1	128138218	+	C	m5C_258260	23	8	16	5	0.365	0.046	0.08	0	2.04384e-10	3
chr1	128138219	+	C	m5C_191743	23	9	17	5	0.402	0.055	0.096	0	3.96558e-10	3
chr1	130722922	+	C	m5C_312788	22	13	13	8	0.666	0.049	0.085	0	1.76465e-06	3
chr1	130722923	+	C	m5C_329539	22	13	13	8	0.639	0.043	0.075	0	1.46434e-06	3
chr1	130722933	+	C	m5C_364226	35	8	20	5	0.259	0.023	0.04	0	7.09432e-14	3
chr1	130722952	+	C	m5C_135524	72	28	47	18	0.372	0.028	0.049	0	0	3
chr1	130722953	+	C	m5C_307418	73	30	48	19	0.383	0.042	0.073	0	0	3
chr1	130722955	+	C	m5C_288457	75	29	49	18	0.363	0.03	0.052	0	0	3
chr1	130722956	+	C	m5C_332151	74	27	49	17	0.338	0.045	0.077	0	0	3
chr1	131162762	+	C	m5C_365318	32	15	21	10	0.426	0.087	0.151	0	1.86543e-10	3
chr1	131162767	+	C	m5C_49826	35	15	23	9	0.379	0.062	0.107	0	1.68995e-10	3
chr1	131166100	+	C	m5C_258926	24	11	15	7	0.507	0.05	0.086	0	3.85105e-07	3
chr1	131166122	+	C	m5C_313334	57	23	36	16	0.386	0.079	0.136	0	1.11022e-15	3
chr1	132016485	+	C	m5C_159824	17	6	10	3	0.329	0.024	0.041	0	1.06662e-08	3
chr1	132016486	+	C	m5C_314322	18	7	11	4	0.402	0.047	0.082	0	6.26961e-08	3
chr1	132514230	-	C	m5C_98753	121	39	75	25	0.327	0.042	0.072	0	0	3
chr1	132514231	-	C	m5C_187435	121	38	75	24	0.316	0.038	0.066	0	0	3
chr1	132514234	-	C	m5C_129311	110	29	66	18	0.267	0.024	0.041	0	0	3
chr1	132662219	-	C	m5C_269481	49	22	33	15	0.446	0.021	0.037	0	2.85993e-12	3
chr1	132662220	-	C	m5C_313733	47	24	32	16	0.48	0.033	0.058	0	4.04972e-11	3
chr1	132662248	-	C	m5C_336290	17	6	11	4	0.384	0.043	0.075	0	1.30666e-05	3
chr1	132662250	-	C	m5C_44797	17	11	11	6	0.551	0.097	0.168	0	0.000157271	3
chr1	133075509	+	C	m5C_279736	19	6	13	3	0.315	0.043	0.074	0	1.68566e-09	3
chr1	133075510	+	C	m5C_141551	19	5	13	3	0.274	0.037	0.064	0	6.31674e-10	3
chr1	134332488	-	C	m5C_56940	33	7	20	5	0.24	0.019	0.033	0	1.06803e-13	3
chr1	136297045	-	C	m5C_168151	18	13	13	9	0.709	0.039	0.068	0	2.99939e-05	3
chr1	136297055	-	C	m5C_100345	13	6	9	4	0.487	0.031	0.053	0	3.05809e-06	3
chr1	136297056	-	C	m5C_376088	13	5	8	3	0.44	0.044	0.077	0	1.5399e-06	3
chr1	137934660	+	C	m5C_369295	16	13	11	9	0.793	0.051	0.089	0	3.32458e-05	3
chr1	137934661	+	C	m5C_106568	17	14	11	9	0.795	0.053	0.092	0	4.03449e-05	3
chr1	137934670	+	C	m5C_324300	27	24	18	16	0.899	0.008	0.014	0	2.30239e-05	3
chr1	137934681	+	C	m5C_304944	29	27	20	18	0.924	0.015	0.025	0	4.09571e-06	3
chr1	137934700	+	C	m5C_299740	42	15	30	10	0.356	0.011	0.019	0	3.21965e-15	3
chr1	137934701	+	C	m5C_168502	42	14	30	10	0.354	0.012	0.02	0	2.33147e-15	3
chr1	137934703	+	C	m5C_179454	42	13	30	9	0.308	0.013	0.022	0	3.9968e-15	3
chr1	137934704	+	C	m5C_32054	42	12	30	9	0.284	0.036	0.062	0	7.77156e-16	3
chr1	137934709	+	C	m5C_133010	52	14	37	9	0.277	0.012	0.021	0	0	3
chr1	137934710	+	C	m5C_359812	54	17	38	12	0.324	0.014	0.024	0	0	3
chr1	137935247	+	C	m5C_229728	21	7	15	5	0.356	0.033	0.056	0	1.22494e-08	3
chr1	152078763	-	C	m5C_268762	23	12	16	8	0.52	0.037	0.063	0	9.6993e-08	3
chr1	152078764	-	C	m5C_346789	23	12	16	7	0.489	0.041	0.071	0	5.91003e-08	3
chr1	152958976	+	C	m5C_74229	34	16	20	9	0.489	0.024	0.042	0	5.61104e-09	3
chr1	152958977	+	C	m5C_80534	35	16	20	9	0.424	0.047	0.082	0	5.09123e-10	3
chr1	152958979	+	C	m5C_235916	36	9	21	6	0.271	0.026	0.044	0	6.33493e-13	3
chr1	155918278	-	C	m5C_138668	20	8	13	6	0.404	0.077	0.133	0	1.91965e-08	3
chr1	157136694	-	C	m5C_93308	27	6	16	3	0.223	0.005	0.009	1.11022e-16	1.27516e-09	3
chr1	157142489	-	C	m5C_238375	31	12	22	8	0.361	0.063	0.109	0	1.80288e-10	3
chr1	159753376	+	C	m5C_85411	19	8	12	5	0.447	0.091	0.158	0	1.24719e-07	3
chr1	159753377	+	C	m5C_293887	20	9	12	6	0.499	0.069	0.12	0	2.24903e-05	3
chr1	165376723	-	C	m5C_39373	22	5	15	4	0.264	0.016	0.028	0	7.65582e-11	3
chr1	165381950	-	C	m5C_380715	39	17	26	12	0.399	0.087	0.151	0	7.99016e-12	3
chr1	165621771	-	C	m5C_240771	23	9	16	5	0.366	0.05	0.086	0	5.31054e-09	3
chr1	165621772	-	C	m5C_228973	23	10	16	6	0.414	0.055	0.096	0	1.84392e-08	3
chr1	165621774	-	C	m5C_167145	22	11	15	7	0.498	0.103	0.178	0	1.63392e-07	3
chr1	165621778	-	C	m5C_134949	18	9	13	6	0.471	0.045	0.079	0	3.08078e-07	3
chr1	165621780	-	C	m5C_164811	17	9	13	6	0.491	0.038	0.065	0	1.32743e-05	3
chr1	165621781	-	C	m5C_109118	17	8	13	6	0.459	0.025	0.043	0	1.33603e-06	3
chr1	165621784	-	C	m5C_116376	17	8	13	5	0.445	0.071	0.123	0	1.92726e-08	3
chr1	165621785	-	C	m5C_383076	17	8	13	6	0.459	0.071	0.123	0	2.57269e-08	3
chr1	165621787	-	C	m5C_35160	17	6	13	4	0.387	0.057	0.098	0	3.27696e-08	3
chr1	168292674	-	C	m5C_251228	27	11	20	8	0.426	0.011	0.018	0	1.14947e-09	3
chr1	168292675	-	C	m5C_313988	26	12	20	9	0.436	0.044	0.076	0	1.4983e-09	3
chr1	168292676	-	C	m5C_17064	26	11	20	8	0.44	0.032	0.056	0	7.21468e-09	3
chr1	168292684	-	C	m5C_274597	26	20	20	15	0.776	0.024	0.041	0	7.68716e-07	3
chr1	168292686	-	C	m5C_281392	24	18	18	13	0.78	0.03	0.052	0	3.54347e-07	3
chr1	168292689	-	C	m5C_139892	22	19	16	14	0.841	0.02	0.035	0	8.59712e-06	3
chr1	168292724	-	C	m5C_31266	15	7	12	6	0.478	0.114	0.198	0	9.68775e-08	3
chr1	168292727	-	C	m5C_15836	15	8	11	6	0.517	0.129	0.224	0	4.52249e-06	3
chr1	170172239	-	C	m5C_203460	134	46	90	29	0.335	0.014	0.024	0	0	3
chr1	170172252	-	C	m5C_232564	80	57	53	38	0.71	0.015	0.025	0	3.9968e-15	3
chr1	170211280	-	C	m5C_223016	19	8	13	5	0.426	0.013	0.023	0	1.49543e-06	3
chr1	170211281	-	C	m5C_176975	18	9	13	6	0.492	0.023	0.04	0	3.35269e-06	3
chr1	170211283	-	C	m5C_302413	18	9	12	6	0.5	0.047	0.082	0	3.42926e-06	3
chr1	170211284	-	C	m5C_148532	18	9	12	6	0.503	0.042	0.073	0	0.000129166	3
chr1	170881099	-	C	m5C_310658	31	15	19	9	0.473	0.109	0.188	0	6.60399e-09	3
chr1	170881100	-	C	m5C_35833	31	16	19	10	0.504	0.122	0.21	0	1.09277e-08	3
chr1	171236105	-	C	m5C_33422	24	6	14	4	0.275	0.037	0.064	0	2.90761e-09	3
chr1	171273520	+	C	m5C_123277	20	6	13	4	0.317	0.014	0.024	0	2.36311e-10	3
chr1	172002388	-	C	m5C_10805	30	8	19	4	0.276	0.034	0.059	0	1.16702e-11	3
chr1	175682935	-	C	m5C_167450	22	5	13	3	0.255	0.018	0.032	0	7.14849e-09	3
chr1	177143012	-	C	m5C_207356	16	6	12	5	0.365	0.047	0.081	0	4.44513e-08	3
chr1	177143013	-	C	m5C_357093	16	7	12	5	0.411	0.028	0.049	0	9.92804e-08	3
chr1	177190001	-	C	m5C_330743	135	60	90	40	0.394	0.078	0.135	0	0	3
chr1	177190003	-	C	m5C_278132	134	61	89	41	0.414	0.08	0.139	0	0	3
chr1	177190004	-	C	m5C_293663	133	64	89	43	0.443	0.071	0.124	0	0	3
chr1	177190006	-	C	m5C_67629	132	60	88	41	0.42	0.063	0.109	0	0	3
chr1	177190023	-	C	m5C_120742	86	29	57	19	0.376	0.056	0.097	0	0	3
chr1	177190037	-	C	m5C_205685	54	29	36	19	0.485	0.068	0.118	0	8.32667e-14	3
chr1	177190039	-	C	m5C_211418	53	27	35	18	0.471	0.064	0.111	0	3.26406e-14	3
chr1	177190040	-	C	m5C_105357	54	28	35	19	0.484	0.069	0.12	0	6.4837e-14	3
chr1	177190056	-	C	m5C_159190	48	17	30	12	0.353	0.063	0.109	0	6.66134e-16	3
chr1	178194453	+	C	m5C_304339	16	5	10	3	0.338	0.032	0.056	0	1.16675e-07	3
chr1	178194456	+	C	m5C_192760	16	6	11	4	0.367	0.033	0.056	0	1.62485e-07	3
chr1	178194457	+	C	m5C_17311	16	5	10	3	0.338	0.032	0.056	0	1.16675e-07	3
chr1	178194459	+	C	m5C_237038	18	8	13	6	0.404	0.076	0.131	0	1.51364e-08	3
chr1	178194467	+	C	m5C_282813	21	10	15	7	0.465	0.037	0.064	0	1.50914e-07	3
chr1	178194469	+	C	m5C_180560	23	8	16	6	0.353	0.062	0.107	0	2.13605e-08	3
chr1	178308733	-	C	m5C_338875	15	4	10	3	0.303	0.024	0.041	0	3.50842e-08	3
chr1	178308735	-	C	m5C_76620	15	4	10	3	0.297	0.02	0.035	0	3.50842e-08	3
chr1	178308738	-	C	m5C_291252	14	4	9	3	0.31	0.018	0.031	0	3.50842e-08	3
chr1	178308739	-	C	m5C_70754	14	5	10	3	0.336	0.014	0.025	0	6.82774e-07	3
chr1	179514224	-	C	m5C_219350	18	10	13	6	0.508	0.109	0.189	0	7.52255e-08	3
chr1	179514226	-	C	m5C_205220	18	12	13	8	0.621	0.083	0.144	0	4.31547e-07	3
chr1	182300487	+	C	m5C_239862	34	11	21	6	0.305	0.043	0.075	0	6.04627e-13	3
chr1	185357207	+	C	m5C_295071	25	8	15	5	0.344	0.053	0.092	0	8.5881e-10	3
chr1	185357209	+	C	m5C_78394	25	13	15	8	0.489	0.083	0.143	0	4.79975e-07	3
chr1	185357210	+	C	m5C_214543	26	16	15	10	0.6	0.1	0.174	0	2.30883e-05	3
chr1	185357213	+	C	m5C_354511	25	18	15	11	0.667	0.114	0.198	0	6.03252e-05	3
chr1	185357214	+	C	m5C_308604	26	18	15	11	0.667	0.078	0.136	0	1.76664e-06	3
chr1	185357216	+	C	m5C_305281	28	19	16	11	0.604	0.098	0.17	0	2.13237e-06	3
chr1	185357219	+	C	m5C_313542	33	23	19	13	0.706	0.028	0.048	0	1.74628e-07	3
chr1	185357220	+	C	m5C_304904	33	24	19	14	0.744	0.016	0.027	0	2.75221e-07	3
chr1	185357230	+	C	m5C_306367	56	19	34	11	0.369	0.031	0.053	0	4.32987e-15	3
chr1	185426252	+	C	m5C_16262	28	10	16	6	0.354	0.063	0.108	0	2.23889e-09	3
chr1	185426254	+	C	m5C_281921	28	12	16	6	0.382	0.081	0.141	0	4.54522e-09	3
chr1	191729340	+	C	m5C_69406	27	7	17	5	0.287	0.014	0.024	0	1.03959e-10	3
chr1	192096476	-	C	m5C_75890	20	18	13	11	0.846	0.057	0.099	0	4.72402e-05	3
chr1	192190882	+	C	m5C_26349	44	20	30	13	0.424	0.067	0.116	0	7.94698e-13	3
chr1	192190904	+	C	m5C_102411	49	23	32	15	0.469	0.05	0.087	0	1.38878e-12	3
chr1	192190906	+	C	m5C_87112	48	22	30	15	0.455	0.095	0.164	0	2.92433e-13	3
chr1	192190913	+	C	m5C_216076	46	17	29	12	0.406	0.045	0.078	0	1.1442e-12	3
chr1	195009584	+	C	m5C_43244	22	8	15	5	0.376	0.029	0.051	0	3.12401e-09	3
chr1	195009585	+	C	m5C_225168	22	7	15	4	0.312	0.013	0.023	0	5.41039e-10	3
chr10	4394983	+	C	m5C_294336	36	11	22	7	0.306	0.037	0.065	0	7.16049e-12	3
chr10	4394995	+	C	m5C_136930	46	14	30	9	0.307	0.018	0.031	0	4.44089e-16	3
chr10	4394996	+	C	m5C_251663	47	15	30	10	0.323	0.038	0.065	0	1.11022e-15	3
chr10	4395005	+	C	m5C_25086	53	19	34	13	0.37	0.055	0.095	0	1.08802e-14	3
chr10	7709461	+	C	m5C_47852	25	20	15	12	0.777	0.062	0.107	0	2.01333e-05	3
chr10	7713838	+	C	m5C_336362	31	11	19	6	0.323	0.053	0.092	0	3.86646e-12	3
chr10	7713839	+	C	m5C_266164	33	15	20	8	0.414	0.045	0.077	0	2.39801e-10	3
chr10	7713845	+	C	m5C_295795	40	11	25	6	0.268	0.027	0.047	0	1.74549e-12	3
chr10	10904096	-	C	m5C_318310	24	9	15	5	0.363	0.063	0.11	0	2.87181e-08	3
chr10	10904097	-	C	m5C_281461	25	10	15	6	0.398	0.046	0.079	0	9.72702e-08	3
chr10	10904103	-	C	m5C_218913	22	9	13	5	0.397	0.047	0.082	0	3.11577e-08	3
chr10	10905911	-	C	m5C_232861	18	6	13	4	0.317	0.013	0.022	0	2.06176e-09	3
chr10	10905914	-	C	m5C_219066	20	7	14	5	0.348	0.044	0.076	0	8.72527e-09	3
chr10	10905923	-	C	m5C_251941	17	6	12	4	0.348	0.02	0.034	0	2.27772e-07	3
chr10	13970792	+	C	m5C_244616	12	5	8	3	0.422	0.051	0.088	0	8.35088e-07	3
chr10	13970804	+	C	m5C_254879	14	5	9	3	0.363	0.095	0.164	0	3.61398e-07	3
chr10	14000013	+	C	m5C_25407	23	8	15	4	0.321	0.045	0.078	0	1.20166e-10	3
chr10	14000044	+	C	m5C_292749	66	26	42	16	0.397	0.009	0.015	0	0	3
chr10	20212056	+	C	m5C_204577	19	11	14	8	0.574	0.063	0.109	0	2.10158e-07	3
chr10	20212075	+	C	m5C_39111	29	18	22	13	0.645	0.041	0.071	0	2.36265e-09	3
chr10	20212076	+	C	m5C_330885	29	18	22	13	0.67	0.052	0.09	0	1.26749e-08	3
chr10	20212078	+	C	m5C_194825	28	15	22	11	0.532	0.037	0.063	0	1.5358e-09	3
chr10	20212079	+	C	m5C_34864	29	16	22	12	0.583	0.053	0.091	0	8.26075e-10	3
chr10	20212081	+	C	m5C_287224	31	10	24	7	0.376	0.056	0.097	0	4.56501e-12	3
chr10	20254537	+	C	m5C_242820	23	11	17	7	0.463	0.069	0.119	0	3.42387e-09	3
chr10	20313485	+	C	m5C_252127	20	9	12	5	0.43	0.052	0.091	0	3.68511e-07	3
chr10	20313488	+	C	m5C_82247	22	11	13	6	0.445	0.066	0.114	0	1.684e-07	3
chr10	20313489	+	C	m5C_369868	22	11	13	6	0.469	0.075	0.131	0	1.88751e-07	3
chr10	20317076	+	C	m5C_246243	24	13	16	8	0.544	0.06	0.104	0	1.74168e-07	3
chr10	20317081	+	C	m5C_210186	26	10	17	6	0.352	0.068	0.118	0	9.77193e-09	3
chr10	20317082	+	C	m5C_260270	26	9	18	6	0.338	0.038	0.065	0	8.16309e-09	3
chr10	29215697	+	C	m5C_46647	22	5	14	3	0.244	0.012	0.021	0	4.4156e-11	3
chr10	32269596	-	C	m5C_219462	39	10	25	6	0.261	0.016	0.028	0	2.00728e-13	3
chr10	32269609	-	C	m5C_337011	26	10	16	6	0.441	0.066	0.115	0	2.05713e-09	3
chr10	32269613	-	C	m5C_378156	25	11	16	7	0.515	0.076	0.131	0	9.16487e-09	3
chr10	32269626	-	C	m5C_194007	24	12	15	8	0.602	0.122	0.212	0	1.48662e-08	3
chr10	32270385	-	C	m5C_275566	28	11	20	8	0.394	0.057	0.098	0	7.29779e-10	3
chr10	32270930	-	C	m5C_80922	32	9	22	5	0.261	0.029	0.051	0	5.34994e-12	3
chr10	32271831	-	C	m5C_357408	34	8	22	5	0.248	0.03	0.052	0	3.87823e-12	3
chr10	32273778	-	C	m5C_308208	14	5	9	3	0.378	0.059	0.102	0	8.95353e-07	3
chr10	32274953	-	C	m5C_382154	55	26	37	17	0.437	0.059	0.102	0	2.88658e-15	3
chr10	32274954	-	C	m5C_178029	55	28	37	19	0.474	0.073	0.127	0	2.22045e-15	3
chr10	32274955	-	C	m5C_330150	53	27	36	18	0.463	0.079	0.136	0	3.77476e-15	3
chr10	32274956	-	C	m5C_312817	50	24	34	16	0.45	0.076	0.131	0	2.17604e-13	3
chr10	32274958	-	C	m5C_260242	48	23	33	15	0.435	0.09	0.157	0	3.00338e-12	3
chr10	32274963	-	C	m5C_264489	46	21	30	13	0.428	0.058	0.101	0	2.59792e-14	3
chr10	32326819	-	C	m5C_337032	29	11	20	7	0.37	0.063	0.11	0	4.11807e-10	3
chr10	32746805	-	C	m5C_369951	13	4	9	2	0.329	0.043	0.075	0	2.77927e-07	3
chr10	32746806	-	C	m5C_360875	13	4	9	3	0.355	0.044	0.076	0	4.40222e-07	3
chr10	32747712	-	C	m5C_365816	41	15	27	10	0.369	0.016	0.028	0	1.0181e-11	3
chr10	32747714	-	C	m5C_46319	38	13	25	9	0.347	0.006	0.011	0	1.86406e-12	3
chr10	32747715	-	C	m5C_247975	37	13	25	8	0.344	0.017	0.029	0	1.20559e-12	3
chr10	32747720	-	C	m5C_148839	31	10	21	6	0.315	0.015	0.026	0	2.57632e-11	3
chr10	32830882	-	C	m5C_313358	30	7	22	5	0.236	0.008	0.014	0	1.30562e-13	3
chr10	32830890	-	C	m5C_3367	31	8	22	5	0.282	0.026	0.046	0	9.45577e-13	3
chr10	32830892	-	C	m5C_353800	31	8	22	5	0.282	0.026	0.046	0	9.45577e-13	3
chr10	32830898	-	C	m5C_281056	28	10	20	7	0.349	0.024	0.041	0	5.87364e-12	3
chr10	32830899	-	C	m5C_318455	26	10	19	7	0.392	0.013	0.022	0	6.09536e-09	3
chr10	32830908	-	C	m5C_243465	16	7	11	5	0.438	0.054	0.094	0	6.03435e-06	3
chr10	32830917	-	C	m5C_340521	15	6	10	4	0.41	0.045	0.079	0	2.63202e-06	3
chr10	32830919	-	C	m5C_183774	15	7	11	4	0.438	0.049	0.085	0	4.44401e-06	3
chr10	32830921	-	C	m5C_32879	15	8	11	5	0.5	0.061	0.106	0	8.96386e-06	3
chr10	39119672	-	C	m5C_347721	41	12	26	8	0.307	0.011	0.018	0	2.53797e-13	3
chr10	39119675	-	C	m5C_40495	37	14	24	9	0.379	0.041	0.072	0	2.61882e-11	3
chr10	39650077	-	C	m5C_127822	12	5	9	3	0.395	0.047	0.082	0	6.09568e-07	3
chr10	39650078	-	C	m5C_55900	13	5	9	4	0.424	0.091	0.158	0	9.85399e-07	3
chr10	40297521	-	C	m5C_323072	34	12	19	6	0.347	0.006	0.01	0	1.24083e-10	3
chr10	40297522	-	C	m5C_355943	33	12	19	7	0.356	0.012	0.022	0	1.62452e-10	3
chr10	40297527	-	C	m5C_53913	31	16	18	9	0.52	0.023	0.04	0	2.57593e-07	3
chr10	40299526	-	C	m5C_83198	25	8	17	5	0.324	0.036	0.063	0	4.37219e-09	3
chr10	40299534	-	C	m5C_47250	26	9	17	5	0.323	0.037	0.064	0	5.12802e-09	3
chr10	40299544	-	C	m5C_208895	22	12	15	8	0.524	0.066	0.114	0	6.12115e-08	3
chr10	40299602	-	C	m5C_257311	25	11	18	8	0.423	0.019	0.033	0	2.67186e-08	3
chr10	40349557	+	C	m5C_313540	17	5	11	3	0.297	0.04	0.069	0	8.31412e-08	3
chr10	41816411	+	C	m5C_284523	19	6	12	4	0.354	0.041	0.071	0	3.42233e-07	3
chr10	41816413	+	C	m5C_300169	19	6	12	4	0.363	0.034	0.059	0	5.07883e-07	3
chr10	41816414	+	C	m5C_224979	19	6	12	4	0.31	0.011	0.019	0	2.45782e-07	3
chr10	42505191	+	C	m5C_306365	12	5	8	3	0.41	0.048	0.083	0	6.33271e-07	3
chr10	42505192	+	C	m5C_287463	12	5	8	3	0.439	0.025	0.044	0	4.49501e-05	3
chr10	49707625	-	C	m5C_185775	61	22	39	14	0.336	0.055	0.095	0	0	3
chr10	49707627	-	C	m5C_90853	60	21	39	14	0.334	0.037	0.065	0	0	3
chr10	49707667	-	C	m5C_29809	39	23	26	15	0.564	0.034	0.058	0	6.22361e-09	3
chr10	49707685	-	C	m5C_61672	34	19	21	11	0.531	0.038	0.065	0	2.39996e-08	3
chr10	49707687	-	C	m5C_244691	34	18	21	10	0.509	0.04	0.069	0	1.37558e-08	3
chr10	49707689	-	C	m5C_55878	33	17	21	10	0.512	0.019	0.034	0	1.02926e-08	3
chr10	49755696	-	C	m5C_212421	19	5	13	3	0.28	0.033	0.057	0	8.91936e-10	3
chr10	49755707	-	C	m5C_378918	17	7	12	4	0.4	0.034	0.06	0	7.35122e-07	3
chr10	49755725	-	C	m5C_285421	12	5	9	4	0.433	0.087	0.15	0	9.85399e-07	3
chr10	59986869	-	C	m5C_189373	18	10	11	6	0.577	0.168	0.291	0	2.65944e-06	3
chr10	59986872	-	C	m5C_85315	17	10	10	6	0.57	0.141	0.245	0	7.10979e-05	3
chr10	60125044	+	C	m5C_317325	59	27	40	18	0.423	0.072	0.125	0	0	3
chr10	60125045	+	C	m5C_344710	59	25	40	16	0.394	0.066	0.114	0	0	3
chr10	61451301	-	C	m5C_91321	54	21	37	14	0.372	0.066	0.114	0	1.11022e-16	3
chr10	61451305	-	C	m5C_197971	53	33	36	23	0.621	0.078	0.135	0	1.44e-11	3
chr10	61451311	-	C	m5C_70126	46	32	32	22	0.679	0.053	0.092	0	3.77409e-11	3
chr10	61451320	-	C	m5C_277669	49	31	32	21	0.642	0.031	0.053	0	7.53453e-12	3
chr10	61451322	-	C	m5C_41708	50	31	33	20	0.619	0.031	0.054	0	5.2065e-12	3
chr10	61451341	-	C	m5C_346513	38	20	24	12	0.506	0.06	0.104	0	1.62888e-09	3
chr10	62752414	-	C	m5C_251055	27	14	20	11	0.464	0.113	0.195	0	3.69509e-09	3
chr10	62752418	-	C	m5C_33315	26	13	19	11	0.468	0.119	0.205	0	1.80358e-09	3
chr10	62768838	-	C	m5C_303701	23	15	15	10	0.624	0.092	0.16	0	1.24182e-05	3
chr10	62782842	-	C	m5C_337597	39	13	24	8	0.339	0.044	0.077	0	7.24532e-13	3
chr10	63022161	-	C	m5C_79141	43	17	31	12	0.401	0.036	0.062	0	5.66214e-15	3
chr10	63022163	-	C	m5C_40058	41	16	30	12	0.395	0.045	0.078	0	1.24456e-13	3
chr10	63022164	-	C	m5C_97342	41	16	29	12	0.403	0.036	0.062	0	1.38556e-13	3
chr10	63022166	-	C	m5C_229476	41	16	29	11	0.397	0.016	0.028	0	1.13687e-13	3
chr10	63022183	-	C	m5C_68030	21	13	15	9	0.61	0.019	0.032	0	9.82585e-07	3
chr10	63022193	-	C	m5C_201989	20	9	13	6	0.474	0.058	0.1	0	4.67143e-06	3
chr10	63283604	+	C	m5C_111570	17	6	11	3	0.323	0.027	0.046	0	1.55602e-07	3
chr10	63284948	+	C	m5C_332068	15	8	10	6	0.576	0.051	0.088	0	1.54073e-05	3
chr10	67139309	+	C	m5C_233208	24	8	17	5	0.369	0.054	0.094	0	2.48265e-09	3
chr10	67190876	+	C	m5C_253488	20	11	12	7	0.6	0.104	0.181	0	2.58104e-06	3
chr10	67190879	+	C	m5C_17187	21	10	13	6	0.498	0.084	0.145	0	1.01899e-06	3
chr10	67190882	+	C	m5C_345013	22	9	14	5	0.424	0.063	0.109	0	5.27848e-07	3
chr10	67190884	+	C	m5C_39703	23	8	15	5	0.374	0.027	0.046	0	3.50134e-07	3
chr10	69664978	+	C	m5C_260983	30	16	19	9	0.52	0.037	0.064	0	2.43015e-08	3
chr10	69664979	+	C	m5C_290620	30	12	18	7	0.432	0.061	0.105	0	1.79728e-09	3
chr10	69664981	+	C	m5C_80095	30	11	19	6	0.36	0.028	0.049	0	8.1302e-10	3
chr10	69664982	+	C	m5C_35694	31	12	20	7	0.368	0.04	0.07	0	1.10412e-09	3
chr10	69995456	+	C	m5C_258628	21	15	12	9	0.774	0.031	0.054	0	2.19428e-05	3
chr10	69995459	+	C	m5C_27975	21	17	13	10	0.829	0.052	0.09	0	3.91192e-05	3
chr10	69995460	+	C	m5C_199747	22	18	13	11	0.862	0.033	0.057	0	7.10033e-05	3
chr10	69995470	+	C	m5C_170672	38	31	24	19	0.827	0.03	0.052	0	3.3206e-07	3
chr10	69995487	+	C	m5C_228159	68	23	41	14	0.329	0.046	0.08	0	0	3
chr10	69995492	+	C	m5C_270709	69	22	42	13	0.302	0.035	0.06	0	0	3
chr10	75505483	-	C	m5C_246803	13	4	9	2	0.312	0.026	0.045	1.11022e-16	2.77084e-07	3
chr10	75652373	-	C	m5C_141652	22	15	14	9	0.692	0.024	0.041	0	1.89592e-05	3
chr10	75652389	-	C	m5C_98000	19	19	12	12	0.964	0.018	0.032	0	7.70215e-05	3
chr10	76034096	+	C	m5C_196544	15	7	11	5	0.505	0.039	0.068	0	1.01394e-05	3
chr10	76480920	+	C	m5C_355722	30	9	18	5	0.327	0.01	0.017	0	2.41094e-10	3
chr10	76480921	+	C	m5C_336825	30	8	18	5	0.296	0.022	0.038	0	7.13534e-11	3
chr10	76480924	+	C	m5C_83014	31	8	19	5	0.271	0.035	0.061	0	2.07945e-13	3
chr10	77615702	+	C	m5C_235974	34	9	21	5	0.273	0.019	0.033	0	9.47242e-13	3
chr10	77615703	+	C	m5C_29739	36	10	22	6	0.283	0.014	0.024	0	4.17888e-13	3
chr10	78405735	-	C	m5C_358861	132	48	80	28	0.33	0.053	0.092	0	0	3
chr10	79674651	+	C	m5C_121531	41	16	28	10	0.38	0.037	0.064	0	5.17586e-13	3
chr10	79674673	+	C	m5C_354604	41	16	27	11	0.4	0.054	0.094	0	7.17981e-13	3
chr10	79674674	+	C	m5C_179567	41	15	28	10	0.367	0.053	0.092	0	2.20268e-13	3
chr10	79743010	-	C	m5C_107516	17	9	11	5	0.509	0.114	0.197	0	1.5292e-06	3
chr10	80123040	+	C	m5C_336925	25	22	17	15	0.909	0.011	0.02	0	1.15686e-05	3
chr10	80123042	+	C	m5C_326284	29	23	19	15	0.803	0.015	0.026	0	4.40188e-06	3
chr10	80123043	+	C	m5C_29480	29	22	19	15	0.745	0.023	0.041	0	2.60804e-06	3
chr10	80123069	+	C	m5C_254404	75	42	49	27	0.536	0.025	0.043	0	2.22045e-16	3
chr10	80123070	+	C	m5C_1077	76	39	50	25	0.497	0.026	0.045	0	0	3
chr10	80123072	+	C	m5C_362865	76	35	49	23	0.436	0.037	0.064	0	0	3
chr10	80173428	+	C	m5C_333185	27	7	17	4	0.247	0.007	0.012	0	3.99882e-11	3
chr10	80275545	+	C	m5C_259191	25	18	16	11	0.688	0.081	0.141	0	1.68377e-06	3
chr10	80275547	+	C	m5C_28371	24	19	16	12	0.735	0.084	0.146	0	2.66115e-06	3
chr10	80275548	+	C	m5C_351849	25	17	17	11	0.634	0.091	0.158	0	1.0816e-06	3
chr10	80275550	+	C	m5C_3276	26	17	17	12	0.656	0.108	0.186	0	1.42295e-06	3
chr10	80287637	+	C	m5C_309869	83	22	50	13	0.264	0.013	0.022	0	0	3
chr10	80656284	-	C	m5C_326371	64	26	38	15	0.404	0.02	0.035	0	0	3
chr10	80720175	-	C	m5C_192819	25	12	15	7	0.551	0.09	0.156	0	7.71577e-07	3
chr10	80804494	+	C	m5C_32554	29	8	17	4	0.292	0.04	0.069	0	1.2356e-09	3
chr10	81160220	-	C	m5C_124509	45	25	27	15	0.511	0.114	0.198	0	6.65112e-12	3
chr10	81160246	-	C	m5C_326626	40	16	25	10	0.399	0.096	0.166	0	5.62124e-11	3
chr10	81188483	+	C	m5C_247606	22	7	14	4	0.308	0.019	0.032	0	6.19024e-10	3
chr10	81188484	+	C	m5C_99593	23	7	15	4	0.309	0.024	0.042	0	8.18191e-10	3
chr10	81243209	+	C	m5C_42663	28	13	19	8	0.451	0.071	0.123	0	3.39909e-10	3
chr10	81243210	+	C	m5C_221959	28	13	20	8	0.422	0.081	0.14	0	2.51683e-10	3
chr10	81265757	+	C	m5C_29409	27	10	16	6	0.369	0.02	0.035	0	3.14947e-09	3
chr10	81559526	+	C	m5C_175470	15	7	10	5	0.498	0.096	0.166	0	8.96033e-07	3
chr10	81559587	+	C	m5C_329446	194	53	121	32	0.269	0.028	0.048	0	0	3
chr10	81559590	+	C	m5C_134656	210	71	130	43	0.335	0.019	0.032	0	0	3
chr10	81559592	+	C	m5C_140637	229	95	143	60	0.424	0.024	0.041	0	0	3
chr10	81559594	+	C	m5C_231572	244	103	152	64	0.424	0.008	0.013	0	0	3
chr10	81559597	+	C	m5C_266908	245	100	154	62	0.408	0.012	0.021	0	0	3
chr10	81623070	-	C	m5C_145465	13	9	8	6	0.762	0.071	0.124	0	3.51142e-05	3
chr10	85939259	-	C	m5C_237644	18	8	12	5	0.475	0.025	0.043	0	2.6857e-06	3
chr10	85939269	-	C	m5C_196410	18	10	13	6	0.523	0.066	0.114	0	6.3038e-06	3
chr10	85939270	-	C	m5C_128965	17	9	12	5	0.487	0.093	0.161	0	2.55219e-06	3
chr10	85939273	-	C	m5C_148116	13	5	10	3	0.387	0.105	0.181	0	5.66293e-07	3
chr10	88446977	+	C	m5C_319849	99	22	63	13	0.218	0.013	0.022	0	0	3
chr10	88739461	+	C	m5C_224506	29	9	21	7	0.303	0.052	0.09	0	9.49685e-11	3
chr10	88739462	+	C	m5C_194829	29	8	21	6	0.272	0.041	0.07	0	3.1211e-11	3
chr10	88739464	+	C	m5C_24199	29	9	21	7	0.309	0.025	0.044	0	1.30439e-10	3
chr10	90713281	+	C	m5C_242703	26	8	17	6	0.31	0.047	0.082	0	2.24798e-09	3
chr10	90741899	+	C	m5C_327964	29	9	19	5	0.315	0.035	0.061	0	7.50919e-10	3
chr10	90759414	+	C	m5C_329018	44	12	30	8	0.321	0.055	0.095	0	0	3
chr10	90759424	+	C	m5C_95837	48	11	33	7	0.304	0.08	0.139	0	0	3
chr10	93861737	-	C	m5C_171857	18	7	11	4	0.38	0.038	0.066	0	4.46246e-07	3
chr10	93861739	-	C	m5C_206457	17	8	10	4	0.449	0.05	0.086	0	2.12499e-07	3
chr10	96617256	+	C	m5C_257391	96	28	58	16	0.273	0.025	0.043	0	0	3
chr10	96617258	+	C	m5C_226349	104	51	63	29	0.455	0.039	0.068	0	0	3
chr10	96617295	+	C	m5C_41143	153	85	91	48	0.517	0.043	0.075	0	0	3
chr10	96617297	+	C	m5C_361261	144	81	86	46	0.535	0.03	0.051	0	0	3
chr10	96617298	+	C	m5C_327789	149	85	88	49	0.545	0.03	0.052	0	0	3
chr10	96617299	+	C	m5C_300253	153	90	90	52	0.572	0.021	0.037	0	0	3
chr10	96617300	+	C	m5C_66956	159	95	94	55	0.578	0.021	0.037	0	0	3
chr10	96617304	+	C	m5C_252841	176	53	104	32	0.314	0.014	0.025	0	0	3
chr10	98932055	+	C	m5C_130730	21	8	13	4	0.369	0.047	0.081	0	1.96663e-07	3
chr10	98932056	+	C	m5C_346472	21	8	13	4	0.373	0.025	0.043	0	1.8505e-07	3
chr10	98932059	+	C	m5C_113797	21	7	13	4	0.314	0.076	0.132	0	5.79118e-08	3
chr10	103386030	+	C	m5C_124881	12	6	9	4	0.502	0.12	0.207	0	1.38145e-06	3
chr10	108592208	-	C	m5C_131853	25	7	17	4	0.269	0.009	0.015	0	5.67078e-10	3
chr10	108592210	-	C	m5C_159358	24	9	16	6	0.373	0.053	0.092	0	4.76746e-09	3
chr10	108736413	-	C	m5C_252821	42	18	30	12	0.393	0.043	0.075	0	3.7792e-13	3
chr10	108871773	-	C	m5C_11094	26	7	17	4	0.272	0.007	0.012	0	5.67078e-10	3
chr10	108990488	-	C	m5C_299410	108	29	73	19	0.273	0.012	0.02	0	0	3
chr10	108990494	-	C	m5C_55466	91	39	61	26	0.421	0.023	0.04	0	0	3
chr10	108990523	-	C	m5C_365409	27	13	17	8	0.469	0.051	0.088	0	2.88161e-08	3
chr10	108990524	-	C	m5C_318829	25	11	17	7	0.423	0.058	0.101	0	3.72601e-08	3
chr10	108990527	-	C	m5C_371435	23	9	16	6	0.377	0.06	0.103	0	5.51112e-09	3
chr10	108990529	-	C	m5C_176371	22	7	15	5	0.353	0.042	0.073	0	9.59672e-10	3
chr10	108990530	-	C	m5C_119041	23	7	15	5	0.307	0.054	0.093	0	7.35676e-10	3
chr10	110064867	-	C	m5C_72715	42	12	29	8	0.29	0.017	0.03	0	4.88498e-15	3
chr10	110064869	-	C	m5C_145513	41	11	28	7	0.284	0.021	0.037	0	2.22045e-15	3
chr10	110064870	-	C	m5C_104306	42	13	29	9	0.326	0.024	0.042	0	2.4647e-14	3
chr10	110064872	-	C	m5C_371303	40	10	28	7	0.257	0.007	0.012	0	4.44089e-16	3
chr10	110064889	-	C	m5C_269377	30	10	20	7	0.359	0.029	0.049	0	3.82643e-11	3
chr10	110064897	-	C	m5C_291907	21	12	14	8	0.559	0.024	0.042	0	4.62479e-07	3
chr10	110064899	-	C	m5C_110706	17	9	12	6	0.538	0.022	0.039	0	9.42573e-08	3
chr10	110194962	-	C	m5C_241312	15	4	10	2	0.274	0.01	0.017	6.66134e-16	2.16672e-08	3
chr10	110377394	-	C	m5C_108093	14	5	9	3	0.358	0.071	0.123	0	6.33271e-07	3
chr10	110377395	-	C	m5C_320967	14	4	10	2	0.295	0.039	0.068	2.22045e-16	2.77927e-07	3
chr10	111296797	+	C	m5C_269902	25	15	15	9	0.674	0.097	0.167	0	9.85708e-08	3
chr10	111296799	+	C	m5C_273324	29	20	18	12	0.713	0.089	0.155	0	2.14941e-07	3
chr10	111296802	+	C	m5C_276736	36	26	23	16	0.748	0.059	0.102	0	2.72414e-08	3
chr10	111296803	+	C	m5C_331567	39	30	25	19	0.795	0.041	0.072	0	1.36156e-07	3
chr10	111296805	+	C	m5C_169971	46	31	29	20	0.701	0.026	0.045	0	7.78755e-10	3
chr10	111296806	+	C	m5C_132830	46	31	29	20	0.711	0.041	0.071	0	9.49064e-10	3
chr10	111296807	+	C	m5C_92346	47	23	29	15	0.565	0.082	0.142	0	1.41531e-11	3
chr10	111296813	+	C	m5C_41785	77	37	48	23	0.512	0.066	0.115	0	0	3
chr10	111296832	+	C	m5C_104761	156	43	99	27	0.282	0.009	0.015	0	0	3
chr10	111296833	+	C	m5C_92113	158	43	100	26	0.269	0.011	0.019	0	0	3
chr10	111296835	+	C	m5C_169904	158	40	100	24	0.245	0.014	0.024	0	0	3
chr10	111296836	+	C	m5C_355583	160	35	101	22	0.217	0.005	0.009	0	0	3
chr10	115203935	-	C	m5C_307921	23	8	14	4	0.326	0.02	0.035	0	1.68457e-08	3
chr10	115203936	-	C	m5C_145884	23	8	14	4	0.345	0.039	0.067	0	1.7204e-07	3
chr10	115203939	-	C	m5C_202441	23	13	14	8	0.602	0.078	0.135	0	1.6207e-06	3
chr10	115203940	-	C	m5C_200337	23	14	14	8	0.619	0.079	0.137	0	2.24283e-06	3
chr10	115203942	-	C	m5C_114862	22	13	13	7	0.616	0.102	0.177	0	5.56093e-06	3
chr10	116051725	+	C	m5C_178726	34	9	23	6	0.265	0.021	0.036	0	1.06881e-12	3
chr10	116051726	+	C	m5C_175274	27	8	18	5	0.29	0.024	0.041	0	1.5124e-10	3
chr10	119549586	+	C	m5C_320640	25	7	19	5	0.273	0.024	0.042	0	1.07761e-10	3
chr10	119549587	+	C	m5C_117980	26	8	19	6	0.295	0.037	0.064	0	2.75017e-11	3
chr10	121272491	-	C	m5C_367101	15	8	10	5	0.502	0.02	0.034	0	1.54365e-06	3
chr10	126989890	+	C	m5C_322836	24	21	14	13	0.852	0.08	0.138	0	3.3219e-05	3
chr10	126989892	+	C	m5C_177804	23	19	14	12	0.826	0.086	0.149	0	1.77394e-05	3
chr10	126989900	+	C	m5C_136316	25	17	15	10	0.673	0.077	0.133	0	6.95215e-06	3
chr10	126989901	+	C	m5C_145825	25	16	14	10	0.63	0.094	0.163	0	3.78436e-06	3
chr10	126989902	+	C	m5C_215197	25	16	15	10	0.629	0.096	0.167	0	4.32973e-06	3
chr10	126990088	+	C	m5C_129140	46	40	29	25	0.874	0.005	0.008	0	3.45882e-08	3
chr10	126990090	+	C	m5C_70618	53	44	34	28	0.83	0.028	0.048	0	1.01224e-09	3
chr10	126990092	+	C	m5C_141368	53	42	34	27	0.786	0.029	0.049	0	4.56958e-10	3
chr10	126990094	+	C	m5C_148130	54	39	34	25	0.737	0.024	0.042	0	1.56491e-10	3
chr10	126990135	+	C	m5C_329338	68	20	43	12	0.28	0.023	0.04	0	0	3
chr10	126990137	+	C	m5C_333332	69	21	44	13	0.295	0.023	0.04	0	0	3
chr10	127067846	-	C	m5C_166046	97	41	58	24	0.422	0.007	0.011	0	0	3
chr10	127067856	-	C	m5C_134585	100	45	62	28	0.454	0.055	0.095	0	0	3
chr10	127067857	-	C	m5C_47046	99	42	61	26	0.424	0.048	0.084	0	0	3
chr10	127067860	-	C	m5C_241269	93	37	58	23	0.394	0.046	0.079	0	0	3
chr10	127067862	-	C	m5C_359045	90	34	56	21	0.384	0.042	0.072	0	0	3
chr10	127067863	-	C	m5C_176600	90	33	56	20	0.359	0.04	0.068	0	0	3
chr10	127067866	-	C	m5C_91344	89	28	55	17	0.304	0.034	0.059	0	0	3
chr10	127067867	-	C	m5C_120153	89	26	55	16	0.294	0.027	0.048	0	0	3
chr10	127067910	-	C	m5C_200382	44	13	27	8	0.288	0.038	0.065	0	2.06057e-13	3
chr10	127067915	-	C	m5C_374044	38	11	24	6	0.285	0.028	0.048	0	2.6934e-13	3
chr10	127072914	-	C	m5C_272915	22	15	14	9	0.671	0.086	0.148	0	3.7617e-06	3
chr10	127072918	-	C	m5C_2363	19	13	13	9	0.696	0.04	0.07	0	2.66742e-06	3
chr10	127072922	-	C	m5C_252735	18	17	12	11	0.912	0.01	0.018	0	0.000163788	3
chr10	127072923	-	C	m5C_63241	18	17	12	11	0.923	0.034	0.059	0	0.000152243	3
chr10	127072930	-	C	m5C_161482	18	15	12	10	0.871	0.005	0.008	0	0.000103748	3
chr10	127072932	-	C	m5C_320747	17	16	11	11	0.949	0.023	0.039	0	0.000131922	3
chr10	127072934	-	C	m5C_15465	17	15	11	10	0.872	0.025	0.043	0	9.21718e-05	3
chr10	127072936	-	C	m5C_62299	18	14	12	9	0.807	0.026	0.045	0	6.7371e-05	3
chr10	127169024	+	C	m5C_272887	27	15	18	10	0.508	0.074	0.128	0	7.72358e-08	3
chr10	127169028	+	C	m5C_23319	35	15	24	10	0.404	0.063	0.109	0	2.65217e-11	3
chr10	127169030	+	C	m5C_260381	38	17	26	11	0.421	0.07	0.122	0	2.82736e-11	3
chr10	127275271	+	C	m5C_292211	22	8	14	4	0.332	0.066	0.115	0	8.744e-08	3
chr10	127275280	+	C	m5C_216611	22	7	14	4	0.314	0.049	0.084	0	1.28807e-08	3
chr10	127275281	+	C	m5C_149013	22	7	14	4	0.339	0.037	0.065	0	3.92101e-08	3
chr10	127414783	+	C	m5C_334504	20	4	12	2	0.233	0.009	0.015	2.9754e-14	2.00456e-09	3
chr10	127414785	+	C	m5C_273773	22	7	13	4	0.323	0.032	0.056	0	7.33847e-08	3
chr10	127414786	+	C	m5C_268805	22	7	13	4	0.328	0.032	0.056	0	8.24847e-08	3
chr10	128087598	+	C	m5C_98980	23	8	14	5	0.364	0.045	0.078	0	1.414e-08	3
chr10	128101531	+	C	m5C_158370	37	9	25	6	0.248	0.019	0.032	0	6.21725e-15	3
chr10	128365839	-	C	m5C_364189	54	41	34	26	0.765	0.002	0.004	0	3.69403e-10	3
chr10	128365849	-	C	m5C_177510	37	24	22	15	0.611	0.127	0.219	0	6.39043e-09	3
chr10	128365850	-	C	m5C_310849	36	21	22	13	0.563	0.129	0.224	0	6.29221e-09	3
chr10	128365853	-	C	m5C_267004	27	14	16	8	0.483	0.111	0.193	0	1.07539e-06	3
chr10	128465071	+	C	m5C_302758	23	9	15	6	0.389	0.055	0.095	0	7.98746e-09	3
chr10	128465072	+	C	m5C_285284	23	10	15	6	0.404	0.057	0.099	0	1.29607e-08	3
chr10	128465078	+	C	m5C_188997	26	11	17	7	0.428	0.05	0.086	0	4.51983e-08	3
chr10	128465080	+	C	m5C_136936	27	10	18	7	0.358	0.052	0.09	0	1.33793e-09	3
chr10	128486963	+	C	m5C_12068	17	7	11	4	0.414	0.018	0.031	0	8.57746e-07	3
chr10	128486965	+	C	m5C_263270	17	8	11	5	0.458	0.069	0.119	0	1.62387e-06	3
chr10	128503184	+	C	m5C_101959	23	9	15	5	0.348	0.081	0.141	0	2.59207e-07	3
chr10	128503185	+	C	m5C_39663	23	11	15	6	0.437	0.063	0.109	0	1.61565e-06	3
chr10	128503188	+	C	m5C_277481	23	9	15	5	0.348	0.081	0.14	0	3.10001e-07	3
chr10	128503190	+	C	m5C_250532	23	9	15	5	0.347	0.062	0.108	0	3.0705e-07	3
chr10	128503192	+	C	m5C_172908	26	12	17	7	0.404	0.074	0.129	0	6.30762e-09	3
chr10	128503193	+	C	m5C_44438	27	12	17	7	0.405	0.059	0.101	0	6.51439e-09	3
chr11	3138809	+	C	m5C_269817	34	9	23	6	0.262	0.025	0.044	0	3.5405e-13	3
chr11	3138815	+	C	m5C_2205	30	8	21	6	0.272	0.018	0.03	0	3.78697e-12	3
chr11	3252513	-	C	m5C_198568	19	8	12	4	0.406	0.051	0.089	0	2.01215e-06	3
chr11	3338469	+	C	m5C_103155	29	14	18	8	0.452	0.092	0.16	0	2.08616e-08	3
chr11	3338470	+	C	m5C_229997	29	15	18	8	0.472	0.1	0.173	0	6.85479e-09	3
chr11	3338472	+	C	m5C_43765	29	14	18	8	0.458	0.095	0.164	0	2.4151e-08	3
chr11	3338475	+	C	m5C_286010	29	14	18	9	0.471	0.097	0.169	0	2.52675e-08	3
chr11	3338476	+	C	m5C_121670	34	19	21	12	0.526	0.11	0.19	0	2.35714e-09	3
chr11	3338477	+	C	m5C_128542	36	21	22	13	0.536	0.127	0.22	0	8.06581e-10	3
chr11	3338478	+	C	m5C_276159	42	27	25	16	0.608	0.121	0.21	0	6.05856e-09	3
chr11	3338479	+	C	m5C_278546	42	27	25	16	0.601	0.115	0.199	0	7.25952e-09	3
chr11	3338486	+	C	m5C_315530	69	55	42	34	0.773	0.088	0.153	0	2.66065e-12	3
chr11	3496325	-	C	m5C_58650	50	22	32	15	0.436	0.085	0.148	0	2.71472e-12	3
chr11	3496326	-	C	m5C_115706	50	23	31	15	0.45	0.082	0.141	0	7.04303e-12	3
chr11	3496327	-	C	m5C_367411	50	22	31	14	0.441	0.079	0.137	0	3.86591e-12	3
chr11	3496329	-	C	m5C_65121	45	21	28	14	0.476	0.077	0.133	0	1.90321e-11	3
chr11	3496330	-	C	m5C_382304	45	19	27	12	0.451	0.058	0.101	0	2.60424e-10	3
chr11	3496333	-	C	m5C_297623	41	15	25	10	0.385	0.067	0.116	0	6.11218e-11	3
chr11	3496335	-	C	m5C_306978	39	14	24	9	0.376	0.06	0.104	0	2.07425e-11	3
chr11	3496382	-	C	m5C_110875	20	11	12	6	0.513	0.049	0.084	0	1.30716e-06	3
chr11	3496384	-	C	m5C_172267	19	12	11	7	0.617	0.028	0.049	0	3.86135e-06	3
chr11	3496386	-	C	m5C_123894	19	12	11	7	0.58	0.048	0.083	0	2.41658e-06	3
chr11	3699783	-	C	m5C_60877	19	7	12	4	0.346	0.032	0.055	0	5.11248e-08	3
chr11	3699786	-	C	m5C_228653	17	6	11	3	0.317	0.034	0.059	0	1.27422e-07	3
chr11	4142726	-	C	m5C_352653	23	9	14	6	0.403	0.077	0.134	0	3.5128e-08	3
chr11	5058886	+	C	m5C_67417	22	10	14	7	0.448	0.082	0.142	0	6.40081e-07	3
chr11	5058891	+	C	m5C_235378	24	10	15	6	0.392	0.036	0.063	0	1.15996e-08	3
chr11	5058892	+	C	m5C_6621	24	9	15	6	0.379	0.064	0.111	0	7.2999e-09	3
chr11	5076386	-	C	m5C_305112	26	21	16	12	0.749	0.062	0.107	0	3.60779e-05	3
chr11	5076394	-	C	m5C_347870	23	16	14	9	0.636	0.047	0.081	0	5.08292e-06	3
chr11	5076396	-	C	m5C_304698	22	14	13	8	0.578	0.074	0.128	0	5.61181e-06	3
chr11	5076400	-	C	m5C_281298	22	13	14	7	0.543	0.063	0.109	0	4.12646e-06	3
chr11	5076402	-	C	m5C_229024	20	11	12	6	0.504	0.067	0.116	0	1.25851e-06	3
chr11	5076403	-	C	m5C_85602	20	12	12	7	0.571	0.057	0.099	0	2.84146e-06	3
chr11	5076409	-	C	m5C_133297	20	10	12	6	0.462	0.088	0.153	0	5.24278e-07	3
chr11	5076410	-	C	m5C_74739	20	11	12	6	0.493	0.068	0.117	0	9.74254e-07	3
chr11	5076417	-	C	m5C_115217	19	9	12	5	0.432	0.059	0.102	0	3.10942e-07	3
chr11	5076419	-	C	m5C_178857	19	8	12	4	0.378	0.081	0.14	0	1.04994e-07	3
chr11	5076425	-	C	m5C_16716	15	10	10	6	0.62	0.049	0.085	0	4.79882e-06	3
chr11	5076426	-	C	m5C_251865	14	10	9	6	0.703	0.002	0.004	0	6.59578e-06	3
chr11	5761272	-	C	m5C_7901	33	9	23	6	0.28	0.023	0.04	0	5.70655e-14	3
chr11	5761280	-	C	m5C_136013	32	8	22	5	0.252	0.009	0.015	0	1.54188e-12	3
chr11	6269678	-	C	m5C_205890	71	25	47	15	0.334	0.044	0.075	0	0	3
chr11	6269703	-	C	m5C_221712	23	15	16	11	0.626	0.051	0.089	0	4.53423e-07	3
chr11	6269704	-	C	m5C_281983	23	18	16	12	0.71	0.087	0.15	0	1.10954e-06	3
chr11	6404263	+	C	m5C_337110	165	57	110	38	0.344	0.009	0.016	0	0	3
chr11	6404264	+	C	m5C_211542	180	61	121	42	0.339	0.018	0.032	0	0	3
chr11	6527503	-	C	m5C_144763	16	5	9	3	0.325	0.031	0.054	0	4.36089e-06	3
chr11	6527505	-	C	m5C_17398	16	4	9	3	0.317	0.036	0.062	0	2.95401e-06	3
chr11	6625521	-	C	m5C_309181	36	20	20	11	0.503	0.103	0.179	0	3.1955e-09	3
chr11	6625528	-	C	m5C_23974	36	11	20	6	0.289	0.038	0.065	0	3.73013e-12	3
chr11	7143404	+	C	m5C_262052	46	11	30	7	0.282	0.034	0.058	0	0	3
chr11	20075222	-	C	m5C_359885	11	3	8	2	0.308	0.038	0.066	2.70894e-14	7.8172e-07	3
chr11	20086879	-	C	m5C_364153	17	6	11	4	0.379	0.05	0.086	0	3.20514e-07	3
chr11	20086882	-	C	m5C_312619	18	9	12	6	0.546	0.028	0.048	0	5.60805e-06	3
chr11	20086883	-	C	m5C_148086	18	10	12	7	0.552	0.071	0.123	0	5.48137e-06	3
chr11	20116625	+	C	m5C_94306	13	5	8	3	0.399	0.061	0.105	0	6.33271e-07	3
chr11	20225937	+	C	m5C_282968	16	7	11	5	0.462	0.074	0.129	0	6.46375e-07	3
chr11	20225941	+	C	m5C_275531	20	10	13	6	0.497	0.042	0.073	0	7.0864e-06	3
chr11	20225942	+	C	m5C_73450	23	11	15	7	0.493	0.031	0.054	0	2.01503e-06	3
chr11	20225944	+	C	m5C_70808	23	8	15	5	0.347	0.031	0.053	0	1.69453e-07	3
chr11	20225948	+	C	m5C_309892	25	6	16	4	0.272	0.039	0.068	0	5.09212e-10	3
chr11	20225950	+	C	m5C_107992	27	11	17	7	0.409	0.032	0.055	0	1.13398e-09	3
chr11	20704467	-	C	m5C_350570	38	13	25	8	0.342	0.016	0.028	0	1.62659e-12	3
chr11	20704469	-	C	m5C_130303	38	19	25	13	0.508	0.032	0.056	0	2.23546e-10	3
chr11	20704470	-	C	m5C_86671	36	19	24	12	0.517	0.016	0.028	0	1.63762e-10	3
chr11	20704474	-	C	m5C_265991	28	24	19	16	0.881	0.028	0.049	0	1.74698e-06	3
chr11	20704488	-	C	m5C_101672	27	24	18	17	0.924	0.026	0.044	0	1.90781e-06	3
chr11	20704490	-	C	m5C_110254	27	25	18	17	0.958	0.02	0.034	0	2.58671e-06	3
chr11	20704492	-	C	m5C_184463	26	25	17	17	0.967	0.014	0.024	0	2.26819e-06	3
chr11	21097572	+	C	m5C_221664	21	7	12	4	0.352	0.068	0.117	0	6.26961e-08	3
chr11	21097573	+	C	m5C_68807	22	8	13	5	0.387	0.077	0.133	0	1.80396e-07	3
chr11	21274085	+	C	m5C_57777	14	5	9	3	0.39	0.027	0.047	0	1.04483e-07	3
chr11	23647294	-	C	m5C_326636	28	7	17	4	0.261	0.018	0.031	0	8.91813e-11	3
chr11	24078371	+	C	m5C_349288	14	4	9	2	0.282	0.021	0.037	7.99361e-15	1.4848e-07	3
chr11	25605668	-	C	m5C_371294	32	17	19	9	0.478	0.083	0.144	0	4.21079e-08	3
chr11	25605669	-	C	m5C_185326	31	18	18	9	0.461	0.124	0.215	0	2.30899e-08	3
chr11	25605671	-	C	m5C_20306	31	24	18	14	0.784	0.121	0.21	0	1.60658e-06	3
chr11	29404875	+	C	m5C_172971	19	10	12	6	0.495	0.093	0.162	0	3.72345e-06	3
chr11	29404876	+	C	m5C_275335	19	11	12	7	0.59	0.105	0.182	0	1.03626e-05	3
chr11	29404878	+	C	m5C_267950	20	12	13	8	0.57	0.125	0.217	0	8.98063e-06	3
chr11	29404881	+	C	m5C_12374	23	13	16	9	0.565	0.087	0.151	0	9.50627e-07	3
chr11	29404882	+	C	m5C_147961	23	13	15	8	0.548	0.084	0.145	0	1.63679e-07	3
chr11	29404909	+	C	m5C_304373	43	18	30	13	0.403	0.067	0.116	0	1.72662e-12	3
chr11	29543194	+	C	m5C_129898	30	16	21	11	0.526	0.028	0.049	0	4.06359e-09	3
chr11	29543195	+	C	m5C_60516	31	17	21	12	0.518	0.048	0.084	0	6.4341e-09	3
chr11	29543200	+	C	m5C_301483	30	16	21	12	0.534	0.034	0.059	0	3.27683e-08	3
chr11	29543209	+	C	m5C_278849	38	21	26	14	0.54	0.019	0.034	0	3.02675e-10	3
chr11	29695847	+	C	m5C_225043	32	13	21	9	0.406	0.108	0.188	0	2.19105e-11	3
chr11	29695848	+	C	m5C_285333	34	14	21	10	0.423	0.102	0.177	0	6.06264e-11	3
chr11	29704015	+	C	m5C_225700	20	6	12	4	0.322	0.051	0.088	0	3.30163e-08	3
chr11	29704017	+	C	m5C_144597	20	6	13	4	0.31	0.045	0.078	0	3.30163e-08	3
chr11	29704018	+	C	m5C_354100	20	7	13	5	0.362	0.071	0.124	0	8.14078e-08	3
chr11	29711998	+	C	m5C_46616	44	16	27	11	0.436	0.057	0.099	0	1.33604e-12	3
chr11	29995621	-	C	m5C_76563	77	18	53	13	0.264	0.031	0.054	0	0	3
chr11	29995631	-	C	m5C_279222	44	24	30	17	0.479	0.106	0.184	0	5.69122e-12	3
chr11	29995632	-	C	m5C_261583	43	26	30	18	0.537	0.108	0.186	0	5.68156e-10	3
chr11	29995637	-	C	m5C_138585	35	19	23	13	0.48	0.12	0.207	0	1.30953e-09	3
chr11	29995638	-	C	m5C_151119	34	16	23	11	0.44	0.103	0.179	0	3.6753e-10	3
chr11	30228459	-	C	m5C_362547	27	13	18	9	0.48	0.046	0.08	0	1.8942e-08	3
chr11	30228465	-	C	m5C_348217	27	11	18	8	0.444	0.082	0.142	0	3.10001e-09	3
chr11	30228467	-	C	m5C_3912	27	11	18	8	0.396	0.072	0.125	0	3.01861e-09	3
chr11	31886850	+	C	m5C_262798	20	5	13	3	0.26	0.006	0.01	0	4.4156e-11	3
chr11	33154234	-	C	m5C_254185	25	10	14	5	0.344	0.071	0.123	0	4.68072e-08	3
chr11	33154244	-	C	m5C_150661	21	9	12	4	0.368	0.07	0.121	0	1.45706e-07	3
chr11	33154245	-	C	m5C_311682	21	9	12	4	0.346	0.082	0.142	0	7.79264e-08	3
chr11	33159652	-	C	m5C_196157	20	12	12	7	0.571	0.037	0.065	0	2.55802e-06	3
chr11	33159653	-	C	m5C_184497	19	10	11	6	0.519	0.015	0.026	0	8.22024e-07	3
chr11	33159656	-	C	m5C_42420	18	8	11	5	0.456	0.024	0.042	0	0.000130905	3
chr11	33232448	-	C	m5C_141894	30	14	20	8	0.431	0.062	0.108	0	7.77075e-10	3
chr11	33232462	-	C	m5C_84640	15	14	10	10	0.898	0.062	0.107	0	0.000177636	3
chr11	33232464	-	C	m5C_369267	14	14	10	10	0.972	0.023	0.039	0	0.000216402	3
chr11	33232466	-	C	m5C_12260	14	14	10	10	1	0	0	0	0.000232643	3
chr11	45875980	+	C	m5C_348267	19	11	13	7	0.568	0.08	0.139	0	1.16157e-05	3
chr11	46438390	+	C	m5C_186062	14	6	9	4	0.427	0.032	0.056	0	2.45782e-07	3
chr11	50166045	+	C	m5C_354677	19	9	12	6	0.493	0.066	0.115	0	5.44748e-07	3
chr11	50225578	+	C	m5C_91974	26	7	16	4	0.322	0.073	0.127	0	8.73393e-09	3
chr11	50225579	+	C	m5C_253345	26	8	16	5	0.375	0.083	0.143	0	1.31816e-10	3
chr11	50225580	+	C	m5C_259037	26	9	17	5	0.352	0.078	0.136	0	1.94665e-10	3
chr11	50225583	+	C	m5C_42425	27	11	17	8	0.469	0.104	0.179	0	3.12488e-09	3
chr11	50225584	+	C	m5C_313790	30	14	19	10	0.526	0.105	0.181	0	1.66212e-09	3
chr11	50225586	+	C	m5C_112205	33	15	21	10	0.488	0.101	0.175	0	2.30825e-09	3
chr11	51600432	-	C	m5C_29279	23	10	14	6	0.45	0.039	0.068	0	1.36352e-07	3
chr11	51600438	-	C	m5C_137718	26	11	16	7	0.457	0.037	0.064	0	6.25211e-09	3
chr11	51600439	-	C	m5C_374326	26	10	16	6	0.42	0.019	0.033	0	3.37882e-09	3
chr11	51600440	-	C	m5C_41987	26	11	16	7	0.458	0.03	0.052	0	8.01044e-09	3
chr11	51600442	-	C	m5C_208972	26	12	16	7	0.482	0.028	0.049	0	1.08973e-08	3
chr11	51600443	-	C	m5C_77468	26	11	16	7	0.438	0.023	0.04	0	4.68108e-09	3
chr11	51739866	-	C	m5C_27096	17	8	10	5	0.513	0.082	0.142	0	1.7872e-06	3
chr11	51991704	-	C	m5C_205207	22	6	13	3	0.304	0.062	0.107	0	1.07347e-09	3
chr11	51991713	-	C	m5C_112634	19	8	11	4	0.437	0.026	0.045	0	1.39047e-05	3
chr11	51992224	-	C	m5C_237904	119	55	77	35	0.448	0.027	0.046	0	0	3
chr11	51992226	-	C	m5C_43136	113	61	73	38	0.508	0.053	0.091	0	0	3
chr11	51992227	-	C	m5C_371524	113	61	73	38	0.519	0.034	0.059	0	0	3
chr11	51992232	-	C	m5C_286637	110	43	71	26	0.364	0.043	0.074	0	0	3
chr11	51992249	-	C	m5C_54803	51	35	33	21	0.664	0.027	0.047	0	4.97002e-12	3
chr11	51992289	-	C	m5C_72745	19	7	11	4	0.422	0.064	0.111	0	6.26111e-08	3
chr11	52386346	+	C	m5C_46627	37	12	23	8	0.346	0.054	0.093	0	7.32858e-13	3
chr11	52386348	+	C	m5C_152982	37	12	23	8	0.356	0.05	0.087	0	1.114e-12	3
chr11	52386350	+	C	m5C_293627	39	14	25	9	0.381	0.041	0.07	0	8.95983e-12	3
chr11	52386351	+	C	m5C_373466	40	14	25	9	0.37	0.029	0.05	0	9.24927e-12	3
chr11	53295973	-	C	m5C_14395	11	5	8	3	0.456	0.071	0.123	0	8.45154e-07	3
chr11	53353678	+	C	m5C_115909	16	8	10	5	0.541	0.053	0.091	0	2.49059e-06	3
chr11	53353679	+	C	m5C_354795	16	8	10	5	0.503	0.045	0.078	0	1.53525e-06	3
chr11	53353682	+	C	m5C_78774	16	7	11	5	0.455	0.037	0.064	0	8.81687e-07	3
chr11	53353684	+	C	m5C_171574	16	7	11	4	0.434	0.032	0.056	0	6.84226e-07	3
chr11	53353686	+	C	m5C_139864	17	7	11	5	0.443	0.026	0.045	0	9.56643e-07	3
chr11	53353687	+	C	m5C_49895	17	7	11	5	0.454	0.027	0.046	0	1.2321e-06	3
chr11	53353690	+	C	m5C_16461	17	6	11	4	0.361	0.063	0.109	0	2.24034e-07	3
chr11	53353691	+	C	m5C_44684	17	6	11	4	0.367	0.031	0.053	0	3.44293e-07	3
chr11	53356806	+	C	m5C_280721	27	6	18	4	0.23	0.004	0.007	0	1.46859e-11	3
chr11	53356814	+	C	m5C_221161	29	7	19	5	0.264	0.029	0.051	0	9.47504e-11	3
chr11	53387723	+	C	m5C_369127	21	10	14	7	0.47	0.036	0.063	0	4.43401e-06	3
chr11	53387726	+	C	m5C_344694	23	12	16	8	0.492	0.042	0.072	0	2.31318e-06	3
chr11	53387728	+	C	m5C_315410	23	10	16	6	0.428	0.036	0.062	0	7.35996e-07	3
chr11	53387729	+	C	m5C_341952	24	10	16	6	0.389	0.051	0.088	0	1.14003e-08	3
chr11	53392300	+	C	m5C_70912	25	7	16	5	0.298	0.042	0.072	0	5.2367e-09	3
chr11	57804614	+	C	m5C_365388	26	8	16	6	0.38	0.125	0.216	0	7.25036e-09	3
chr11	58325239	-	C	m5C_188521	20	8	14	6	0.419	0.044	0.077	0	2.67123e-06	3
chr11	58325245	-	C	m5C_125390	19	10	13	7	0.57	0.083	0.144	0	8.93089e-06	3
chr11	58325247	-	C	m5C_194622	18	10	13	7	0.568	0.108	0.187	0	5.31579e-06	3
chr11	59422455	-	C	m5C_221057	17	7	10	5	0.472	0.117	0.203	0	6.39619e-07	3
chr11	59422456	-	C	m5C_251042	16	7	10	4	0.421	0.073	0.127	0	3.95199e-07	3
chr11	59422459	-	C	m5C_17322	16	7	10	4	0.416	0.064	0.111	0	3.67865e-07	3
chr11	59422465	-	C	m5C_36100	16	7	10	4	0.434	0.077	0.134	0	3.67865e-07	3
chr11	59422466	-	C	m5C_305733	16	5	10	3	0.331	0.03	0.052	0	6.07229e-06	3
chr11	60346232	-	C	m5C_32305	23	8	17	6	0.374	0.051	0.089	0	4.15467e-08	3
chr11	60346235	-	C	m5C_324455	23	8	17	5	0.322	0.068	0.118	0	1.18852e-08	3
chr11	60346257	-	C	m5C_143615	20	7	15	5	0.349	0.068	0.117	0	9.62824e-09	3
chr11	60346264	-	C	m5C_368899	20	8	14	5	0.39	0.083	0.143	0	1.71955e-08	3
chr11	60346268	-	C	m5C_3584	16	8	12	5	0.479	0.086	0.149	0	7.41686e-06	3
chr11	60346274	-	C	m5C_269147	15	6	10	4	0.429	0.019	0.032	0	0.000129208	3
chr11	61173691	-	C	m5C_317878	34	16	21	9	0.464	0.037	0.064	0	5.61104e-09	3
chr11	61173692	-	C	m5C_271925	33	16	20	9	0.45	0.055	0.095	0	1.70962e-08	3
chr11	61173701	-	C	m5C_216656	28	23	16	14	0.877	0.051	0.088	0	2.70896e-05	3
chr11	61173714	-	C	m5C_233606	21	19	12	10	0.898	0.006	0.01	0	1.48607e-05	3
chr11	61173726	+	C	m5C_68383	94	35	66	26	0.354	0.044	0.076	0	0	3
chr11	61780102	-	C	m5C_191374	23	16	18	12	0.658	0.045	0.078	0	1.21249e-07	3
chr11	61780103	-	C	m5C_24563	22	17	17	13	0.723	0.053	0.091	0	1.60934e-07	3
chr11	61780104	-	C	m5C_361362	22	17	17	13	0.738	0.045	0.079	0	1.87819e-07	3
chr11	61780106	-	C	m5C_380271	19	14	14	11	0.719	0.068	0.117	0	1.81053e-06	3
chr11	61780108	-	C	m5C_127592	17	13	13	10	0.753	0.064	0.11	0	6.65638e-06	3
chr11	61780109	-	C	m5C_377953	17	13	13	10	0.76	0.046	0.08	0	6.65638e-06	3
chr11	61780111	-	C	m5C_88485	17	14	13	11	0.767	0.061	0.105	0	7.60849e-06	3
chr11	61780112	-	C	m5C_64093	16	13	12	10	0.754	0.065	0.112	0	4.49911e-06	3
chr11	61780114	-	C	m5C_323414	16	10	12	8	0.58	0.138	0.239	0	5.31317e-07	3
chr11	62514111	+	C	m5C_320059	20	5	14	3	0.285	0.03	0.052	0	1.27251e-09	3
chr11	62535422	-	C	m5C_381807	26	7	18	4	0.254	0.026	0.046	0	6.47638e-12	3
chr11	62535436	-	C	m5C_190518	17	10	12	7	0.546	0.077	0.134	0	4.90443e-06	3
chr11	65119947	-	C	m5C_352367	18	6	13	4	0.341	0.023	0.04	0	3.6062e-09	3
chr11	67064693	+	C	m5C_89548	19	6	11	3	0.308	0.019	0.032	0	1.44701e-08	3
chr11	68811286	+	C	m5C_181219	22	9	13	5	0.379	0.06	0.103	0	3.0705e-07	3
chr11	68986857	-	C	m5C_135038	55	15	35	10	0.364	0.078	0.135	0	0	3
chr11	68986868	-	C	m5C_228334	35	15	23	10	0.399	0.081	0.14	0	2.49425e-10	3
chr11	68986874	-	C	m5C_104892	32	13	20	8	0.375	0.068	0.117	0	2.42725e-09	3
chr11	69624510	+	C	m5C_301982	25	10	15	6	0.405	0.014	0.024	0	1.23235e-07	3
chr11	69624512	+	C	m5C_115150	25	9	15	5	0.383	0.026	0.046	0	5.24762e-08	3
chr11	69624514	+	C	m5C_128890	25	6	15	3	0.261	0.021	0.036	0	1.82882e-09	3
chr11	69649623	+	C	m5C_365272	21	13	12	8	0.665	0.056	0.098	0	3.22501e-05	3
chr11	69649652	+	C	m5C_276816	43	11	27	7	0.284	0.016	0.028	0	1.00808e-13	3
chr11	70044887	+	C	m5C_226935	59	14	37	8	0.242	0.013	0.022	0	0	3
chr11	70044888	+	C	m5C_326332	62	33	39	20	0.529	0.032	0.055	0	5.30687e-14	3
chr11	70044890	+	C	m5C_342291	64	38	40	23	0.586	0.017	0.03	0	6.78346e-13	3
chr11	70643397	-	C	m5C_365345	57	38	39	26	0.608	0.095	0.165	0	2.62457e-13	3
chr11	70643398	-	C	m5C_135696	54	35	37	23	0.557	0.112	0.195	0	1.04006e-12	3
chr11	70643399	-	C	m5C_338768	49	31	33	21	0.547	0.123	0.213	0	4.15223e-13	3
chr11	70672996	-	C	m5C_252772	37	15	21	9	0.435	0.022	0.038	0	7.13162e-10	3
chr11	70672998	-	C	m5C_104804	36	17	20	9	0.499	0.085	0.147	0	2.91721e-09	3
chr11	70673000	-	C	m5C_52930	35	18	20	10	0.549	0.055	0.096	0	7.18635e-07	3
chr11	70853776	+	C	m5C_118932	12	6	9	4	0.498	0.02	0.034	0	3.28089e-06	3
chr11	70853778	+	C	m5C_114173	13	7	9	4	0.512	0.061	0.105	0	4.13714e-06	3
chr11	70976694	+	C	m5C_244382	19	6	11	3	0.315	0.022	0.038	0	2.26934e-08	3
chr11	72621200	+	C	m5C_83772	27	10	17	6	0.339	0.069	0.119	0	1.23637e-09	3
chr11	72640484	+	C	m5C_361835	14	6	9	3	0.396	0.067	0.115	0	7.87188e-07	3
chr11	72640485	+	C	m5C_215385	13	4	9	3	0.335	0.025	0.044	0	3.66963e-07	3
chr11	72777400	-	C	m5C_114328	46	11	30	7	0.258	0.008	0.014	0	0	3
chr11	72777401	-	C	m5C_305605	45	11	29	7	0.243	0.007	0.012	0	0	3
chr11	72777410	-	C	m5C_78576	28	13	19	9	0.448	0.053	0.091	0	2.52689e-08	3
chr11	72921853	+	C	m5C_76399	19	7	13	5	0.379	0.053	0.092	0	8.65473e-07	3
chr11	72921854	+	C	m5C_381645	19	7	12	5	0.39	0.061	0.106	0	8.65473e-07	3
chr11	74855057	-	C	m5C_188424	22	7	12	4	0.358	0.04	0.069	0	8.28225e-09	3
chr11	74855058	-	C	m5C_172828	21	7	12	4	0.346	0.049	0.084	0	6.38351e-09	3
chr11	74905440	-	C	m5C_281078	24	9	16	6	0.371	0.07	0.121	0	7.36641e-09	3
chr11	74905441	-	C	m5C_353604	22	10	16	8	0.434	0.101	0.174	0	9.53505e-08	3
chr11	74922106	-	C	m5C_375545	23	9	16	6	0.397	0.037	0.064	0	1.06729e-08	3
chr11	74922108	-	C	m5C_338993	23	10	16	6	0.391	0.066	0.114	0	9.20507e-09	3
chr11	74922112	-	C	m5C_242686	19	11	12	7	0.556	0.065	0.113	0	5.77248e-05	3
chr11	74922114	-	C	m5C_5385	18	13	11	8	0.671	0.089	0.154	0	1.67603e-05	3
chr11	74922115	-	C	m5C_383045	17	11	11	7	0.667	0.031	0.054	0	1.30447e-05	3
chr11	74922432	-	C	m5C_164519	32	7	23	5	0.25	0.018	0.032	0	1.1402e-13	3
chr11	74922435	-	C	m5C_106300	31	8	23	6	0.28	0.03	0.052	0	3.18967e-13	3
chr11	74922436	-	C	m5C_214802	31	7	23	5	0.267	0.035	0.061	0	9.86988e-14	3
chr11	74923527	-	C	m5C_29165	28	9	19	6	0.297	0.04	0.069	0	4.6436e-10	3
chr11	74923532	-	C	m5C_332997	27	8	18	6	0.294	0.039	0.068	0	3.18878e-10	3
chr11	74923534	-	C	m5C_127691	27	9	18	7	0.322	0.088	0.152	0	2.48706e-09	3
chr11	75464433	+	C	m5C_267228	33	17	21	10	0.494	0.013	0.023	0	1.8307e-09	3
chr11	75464434	+	C	m5C_225039	34	17	20	10	0.496	0.036	0.062	0	1.78691e-09	3
chr11	75464436	+	C	m5C_298397	34	14	21	8	0.396	0.038	0.065	0	1.8897e-10	3
chr11	75464437	+	C	m5C_122654	34	13	21	8	0.373	0.044	0.076	0	8.12077e-11	3
chr11	75464443	+	C	m5C_270971	38	9	23	5	0.251	0.019	0.033	0	5.88418e-14	3
chr11	75697591	+	C	m5C_592	20	10	14	7	0.512	0.017	0.029	0	1.03562e-05	3
chr11	75697592	+	C	m5C_43309	21	10	14	7	0.497	0.011	0.02	0	2.14381e-07	3
chr11	75736014	+	C	m5C_188655	20	9	13	6	0.47	0.051	0.088	0	3.38552e-06	3
chr11	75736015	+	C	m5C_220709	21	9	14	6	0.479	0.034	0.058	0	1.11589e-07	3
chr11	75736018	+	C	m5C_28038	20	6	13	3	0.298	0.02	0.035	0	1.68566e-09	3
chr11	75736019	+	C	m5C_339953	20	5	14	3	0.272	0.025	0.044	0	4.54046e-11	3
chr11	75739279	+	C	m5C_47923	35	12	24	9	0.36	0.042	0.072	0	7.24643e-12	3
chr11	75739280	+	C	m5C_35633	35	13	25	10	0.386	0.043	0.074	0	1.93963e-11	3
chr11	75746898	+	C	m5C_254803	17	12	10	7	0.695	0.027	0.047	0	4.06755e-06	3
chr11	75746908	+	C	m5C_302314	23	13	14	8	0.534	0.058	0.1	0	5.23612e-06	3
chr11	75749475	+	C	m5C_255899	24	10	16	6	0.387	0.081	0.14	0	1.07462e-08	3
chr11	75749476	+	C	m5C_213018	24	9	16	5	0.354	0.073	0.126	0	4.06098e-09	3
chr11	75749478	+	C	m5C_276496	24	11	16	6	0.397	0.079	0.136	0	1.48678e-08	3
chr11	75749481	+	C	m5C_268163	25	11	17	7	0.424	0.04	0.069	0	4.14423e-08	3
chr11	75749482	+	C	m5C_102947	26	12	17	8	0.441	0.051	0.089	0	8.06767e-08	3
chr11	75765404	+	C	m5C_335255	17	5	11	3	0.33	0.07	0.121	0	8.06101e-08	3
chr11	75765406	+	C	m5C_113513	17	5	11	3	0.339	0.067	0.116	0	1.19972e-07	3
chr11	76795735	-	C	m5C_250183	24	12	16	7	0.439	0.095	0.165	0	1.8085e-06	3
chr11	76795736	-	C	m5C_321032	24	11	15	7	0.452	0.094	0.163	0	1.68462e-06	3
chr11	76795738	-	C	m5C_361036	23	11	15	7	0.458	0.091	0.158	0	1.65209e-06	3
chr11	76795739	-	C	m5C_140401	24	12	15	8	0.492	0.109	0.189	0	2.29099e-06	3
chr11	77251120	+	C	m5C_373423	17	9	10	6	0.565	0.116	0.201	0	0.00010049	3
chr11	77251121	+	C	m5C_64836	17	9	10	5	0.553	0.116	0.201	0	8.73996e-05	3
chr11	77251129	+	C	m5C_94714	19	6	12	4	0.342	0.055	0.095	0	3.30163e-08	3
chr11	77251133	+	C	m5C_35140	19	4	11	2	0.241	0.004	0.008	1.68754e-14	2.00456e-09	3
chr11	77467390	+	C	m5C_117841	303	69	191	43	0.232	0.011	0.019	0	0	3
chr11	77470137	+	C	m5C_33067	53	49	37	35	0.93	0.022	0.039	0	3.79304e-10	3
chr11	77470141	+	C	m5C_23240	64	59	44	41	0.927	0.015	0.025	0	3.82743e-11	3
chr11	77470143	+	C	m5C_303669	71	66	49	46	0.932	0.014	0.024	0	3.8225e-12	3
chr11	77470145	+	C	m5C_75939	74	67	51	47	0.881	0.024	0.042	0	6.72795e-14	3
chr11	77470147	+	C	m5C_278026	78	66	53	45	0.819	0.028	0.049	0	3.94129e-14	3
chr11	77470149	+	C	m5C_120779	82	57	56	40	0.704	0.007	0.012	0	0	3
chr11	77470151	+	C	m5C_125358	85	51	58	35	0.571	0.031	0.054	0	0	3
chr11	77470153	+	C	m5C_89885	86	36	59	24	0.4	0.025	0.043	0	0	3
chr11	77470155	+	C	m5C_367152	86	26	59	17	0.277	0.032	0.055	0	0	3
chr11	77471826	-	C	m5C_253792	199	81	119	47	0.394	0.016	0.028	0	0	3
chr11	77489688	-	C	m5C_90248	25	12	15	6	0.448	0.039	0.068	0	5.05905e-07	3
chr11	77489692	-	C	m5C_124953	20	6	12	4	0.356	0.029	0.05	0	4.64508e-08	3
chr11	77489928	-	C	m5C_205597	26	14	17	8	0.503	0.071	0.123	0	4.45026e-07	3
chr11	78077280	-	C	m5C_218047	23	13	13	8	0.603	0.045	0.079	0	1.6207e-06	3
chr11	78100091	+	C	m5C_122575	18	9	12	6	0.507	0.005	0.009	0	7.07229e-08	3
chr11	78100094	+	C	m5C_194406	18	9	12	6	0.517	0.014	0.024	0	4.18077e-06	3
chr11	78100111	+	C	m5C_228260	18	11	12	7	0.586	0.077	0.134	0	8.29245e-06	3
chr11	78254808	+	C	m5C_34295	40	17	27	11	0.396	0.07	0.121	0	3.10607e-12	3
chr11	78509120	-	C	m5C_268753	22	9	14	6	0.426	0.093	0.161	0	5.61756e-09	3
chr11	80264061	+	C	m5C_120461	12	5	8	3	0.398	0.067	0.117	0	5.66293e-07	3
chr11	80388619	+	C	m5C_243085	30	17	19	10	0.548	0.062	0.107	0	9.99198e-09	3
chr11	80388624	+	C	m5C_98052	35	16	23	10	0.431	0.088	0.152	0	7.42582e-11	3
chr11	80388625	+	C	m5C_379116	35	16	23	10	0.432	0.074	0.129	0	4.33357e-09	3
chr11	80408189	+	C	m5C_108878	38	19	25	13	0.5	0.022	0.038	0	1.12433e-09	3
chr11	80408190	+	C	m5C_127868	44	23	27	14	0.491	0.048	0.082	0	3.33142e-11	3
chr11	80408196	+	C	m5C_364950	78	43	49	26	0.532	0.025	0.044	0	2.22045e-16	3
chr11	80408198	+	C	m5C_75715	84	42	52	25	0.489	0.021	0.037	0	0	3
chr11	80408200	+	C	m5C_280634	87	35	55	20	0.379	0.03	0.052	0	0	3
chr11	80408202	+	C	m5C_20743	94	36	59	21	0.363	0.02	0.035	0	0	3
chr11	80408209	+	C	m5C_189819	96	30	60	17	0.288	0.033	0.056	0	0	3
chr11	80408237	+	C	m5C_267703	136	44	87	28	0.317	0.019	0.033	0	0	3
chr11	80408238	+	C	m5C_88458	137	46	88	28	0.321	0.022	0.039	0	0	3
chr11	80408241	+	C	m5C_201844	138	46	89	28	0.321	0.017	0.029	0	0	3
chr11	80408242	+	C	m5C_354695	139	47	89	29	0.326	0.022	0.038	0	0	3
chr11	80408244	+	C	m5C_232640	142	47	91	28	0.316	0.03	0.051	0	0	3
chr11	80408248	+	C	m5C_383299	174	68	113	43	0.372	0.029	0.049	0	0	3
chr11	80408250	+	C	m5C_279340	181	56	117	34	0.29	0.025	0.043	0	0	3
chr11	80453126	+	C	m5C_181927	20	9	13	4	0.36	0.125	0.217	0	9.05959e-08	3
chr11	81152498	-	C	m5C_241886	61	18	36	11	0.328	0.035	0.06	0	0	3
chr11	81152499	-	C	m5C_61179	57	16	34	10	0.309	0.037	0.064	0	0	3
chr11	83491084	+	C	m5C_85403	20	10	14	7	0.529	0.027	0.046	0	2.19245e-07	3
chr11	83491085	+	C	m5C_354481	21	11	15	8	0.536	0.022	0.038	0	3.58996e-07	3
chr11	83491088	+	C	m5C_292888	21	9	15	6	0.436	0.05	0.086	0	5.83067e-08	3
chr11	83491090	+	C	m5C_124242	21	9	15	6	0.426	0.042	0.073	0	5.53664e-08	3
chr11	83491092	+	C	m5C_80164	21	8	15	5	0.381	0.039	0.068	0	2.19658e-08	3
chr11	83491093	+	C	m5C_355194	22	9	16	6	0.433	0.028	0.048	0	1.03621e-07	3
chr11	83491096	+	C	m5C_288193	22	7	15	4	0.336	0.046	0.079	0	7.09736e-09	3
chr11	83491097	+	C	m5C_10035	22	7	16	5	0.325	0.027	0.046	0	9.94851e-09	3
chr11	83782173	+	C	m5C_262705	25	10	15	6	0.401	0.081	0.14	0	8.95406e-08	3
chr11	84911777	-	C	m5C_195127	40	9	24	5	0.232	0.014	0.025	0	9.99201e-16	3
chr11	84911778	-	C	m5C_257022	40	9	24	5	0.234	0.002	0.003	0	1.11022e-15	3
chr11	85189949	-	C	m5C_101101	118	45	74	27	0.354	0.053	0.093	0	0	3
chr11	85189951	-	C	m5C_279996	115	49	72	30	0.403	0.058	0.1	0	0	3
chr11	85189952	-	C	m5C_143867	114	50	72	30	0.4	0.061	0.106	0	0	3
chr11	85189954	-	C	m5C_19223	112	49	70	29	0.399	0.072	0.125	0	0	3
chr11	85189971	-	C	m5C_107710	66	16	42	10	0.253	0.003	0.005	0	0	3
chr11	85189981	-	C	m5C_277761	27	17	18	10	0.607	0.074	0.128	0	4.62497e-08	3
chr11	85189982	-	C	m5C_171773	26	18	17	12	0.686	0.03	0.051	0	1.23784e-07	3
chr11	85189985	-	C	m5C_72863	24	14	16	9	0.579	0.067	0.117	0	3.76469e-07	3
chr11	85189987	-	C	m5C_294161	23	14	16	9	0.625	0.052	0.09	0	1.73968e-06	3
chr11	85189988	-	C	m5C_124202	22	13	15	9	0.598	0.028	0.049	0	1.02924e-06	3
chr11	85189991	-	C	m5C_275250	22	10	15	6	0.442	0.047	0.081	0	9.92573e-08	3
chr11	85222960	-	C	m5C_213275	25	7	17	4	0.268	0.034	0.059	0	6.19024e-10	3
chr11	86567567	+	C	m5C_353924	27	9	17	6	0.363	0.027	0.047	0	1.21761e-09	3
chr11	86567575	+	C	m5C_336632	27	9	16	6	0.37	0.063	0.11	0	8.08804e-10	3
chr11	86723919	-	C	m5C_234559	24	11	17	7	0.411	0.051	0.088	0	3.26433e-10	3
chr11	87132293	+	C	m5C_252984	18	8	12	6	0.462	0.061	0.105	0	1.57486e-06	3
chr11	87132294	+	C	m5C_94710	18	9	12	7	0.521	0.06	0.104	0	3.52926e-06	3
chr11	87355096	-	C	m5C_170546	26	19	19	13	0.7	0.073	0.126	0	1.16134e-07	3
chr11	87355114	-	C	m5C_54856	13	7	9	5	0.505	0.095	0.165	0	2.79583e-06	3
chr11	87742563	+	C	m5C_359078	13	5	8	3	0.384	0.08	0.138	0	4.22011e-07	3
chr11	87773316	+	C	m5C_124560	21	7	13	5	0.386	0.09	0.156	0	9.33114e-08	3
chr11	87773322	+	C	m5C_41791	26	12	17	8	0.477	0.064	0.11	0	3.09407e-09	3
chr11	87773324	+	C	m5C_47803	28	15	19	10	0.54	0.089	0.155	0	2.96251e-09	3
chr11	87773325	+	C	m5C_375406	29	16	19	10	0.528	0.06	0.105	0	4.40151e-09	3
chr11	87773349	+	C	m5C_10888	64	25	45	18	0.385	0.043	0.075	0	0	3
chr11	88842302	-	C	m5C_186269	191	77	121	49	0.409	0.005	0.008	0	0	3
chr11	88842304	-	C	m5C_344252	186	80	118	50	0.434	0.012	0.021	0	0	3
chr11	88842332	-	C	m5C_317658	46	44	30	29	0.964	0.016	0.027	0	1.36956e-07	3
chr11	88842335	-	C	m5C_238353	26	23	17	16	0.928	0.034	0.058	0	4.22432e-06	3
chr11	89036286	-	C	m5C_89328	55	45	35	29	0.821	0.022	0.038	0	4.30685e-09	3
chr11	89036287	-	C	m5C_100647	51	43	33	27	0.843	0.008	0.014	0	2.54988e-09	3
chr11	89036288	-	C	m5C_64876	48	40	31	26	0.844	0.006	0.01	0	3.27671e-09	3
chr11	89037738	-	C	m5C_32289	31	13	19	7	0.352	0.075	0.129	0	1.12746e-09	3
chr11	89037739	-	C	m5C_52649	32	14	19	7	0.363	0.077	0.133	0	1.73693e-09	3
chr11	89037740	-	C	m5C_13192	31	15	19	8	0.437	0.051	0.089	0	6.66255e-09	3
chr11	89037748	-	C	m5C_219643	26	18	16	10	0.681	0.028	0.049	0	1.29999e-05	3
chr11	89037750	-	C	m5C_174952	24	16	14	9	0.633	0.042	0.073	0	4.71758e-06	3
chr11	89037753	-	C	m5C_175855	20	14	12	8	0.704	0.03	0.052	0	1.00938e-05	3
chr11	89037758	-	C	m5C_225462	19	13	11	7	0.651	0.061	0.105	0	5.27729e-06	3
chr11	89037759	-	C	m5C_91458	17	13	10	8	0.721	0.077	0.133	0	5.88774e-06	3
chr11	89037762	-	C	m5C_91761	18	13	11	8	0.685	0.058	0.1	0	4.9372e-06	3
chr11	89037767	-	C	m5C_307836	19	10	11	6	0.527	0.042	0.072	0	1.12877e-06	3
chr11	89037768	-	C	m5C_219187	18	11	11	6	0.59	0.027	0.047	0	8.18207e-06	3
chr11	89037779	-	C	m5C_248672	15	5	9	3	0.35	0.028	0.049	0	8.31412e-08	3
chr11	93889716	+	C	m5C_212616	31	18	19	11	0.589	0.033	0.056	0	9.53989e-08	3
chr11	93889718	+	C	m5C_302278	35	15	21	10	0.442	0.079	0.137	0	2.20912e-09	3
chr11	93903526	+	C	m5C_365150	21	8	13	4	0.37	0.064	0.11	0	1.78218e-07	3
chr11	93903527	+	C	m5C_52516	21	7	13	4	0.318	0.051	0.088	0	7.29378e-08	3
chr11	93903529	+	C	m5C_174091	22	6	13	3	0.277	0.016	0.027	0	2.69078e-08	3
chr11	93903530	+	C	m5C_314243	22	7	14	4	0.299	0.027	0.046	0	5.11248e-08	3
chr11	94313742	-	C	m5C_130070	66	23	46	16	0.326	0.049	0.085	0	0	3
chr11	94313753	-	C	m5C_247940	56	34	38	22	0.537	0.137	0.237	0	3.68594e-14	3
chr11	94313802	-	C	m5C_40352	21	8	14	5	0.362	0.063	0.109	0	1.13594e-06	3
chr11	95297902	-	C	m5C_76386	28	11	17	7	0.383	0.045	0.078	0	5.77352e-10	3
chr11	95297903	-	C	m5C_161049	28	11	17	7	0.375	0.045	0.077	0	3.3467e-09	3
chr11	95297908	-	C	m5C_343036	27	9	17	5	0.32	0.027	0.046	0	5.01152e-10	3
chr11	96040154	+	C	m5C_293802	17	8	11	4	0.486	0.079	0.137	0	1.32092e-06	3
chr11	96040848	+	C	m5C_130465	32	23	21	16	0.755	0.02	0.035	0	1.78775e-07	3
chr11	96040861	+	C	m5C_123764	41	25	27	16	0.557	0.064	0.111	0	3.50854e-10	3
chr11	96040865	+	C	m5C_248944	47	20	31	13	0.426	0.008	0.015	0	9.63674e-14	3
chr11	96040870	+	C	m5C_340702	49	21	32	14	0.385	0.068	0.118	0	1.31672e-13	3
chr11	96040871	+	C	m5C_275465	49	19	32	12	0.351	0.053	0.092	0	4.21885e-15	3
chr11	97049099	+	C	m5C_125433	27	7	17	4	0.263	0.031	0.055	0	4.77316e-11	3
chr11	97462373	+	C	m5C_268681	19	9	14	7	0.473	0.077	0.133	0	7.35159e-08	3
chr11	97462383	+	C	m5C_235579	25	12	18	9	0.471	0.046	0.079	0	2.28996e-09	3
chr11	97462440	+	C	m5C_142951	17	5	12	3	0.292	0.048	0.083	0	7.34368e-08	3
chr11	97495359	+	C	m5C_303487	20	6	12	4	0.301	0.041	0.072	0	1.45842e-08	3
chr11	97500450	+	C	m5C_308196	67	21	37	11	0.279	0.029	0.051	0	0	3
chr11	97500856	+	C	m5C_340145	184	65	111	39	0.353	0.019	0.033	0	0	3
chr11	97646766	-	C	m5C_259700	20	6	12	4	0.324	0.061	0.106	0	1.98071e-08	3
chr11	97646773	-	C	m5C_187943	19	6	12	4	0.325	0.051	0.088	0	2.2551e-08	3
chr11	97646775	-	C	m5C_97988	18	5	11	3	0.293	0.035	0.061	0	6.31122e-09	3
chr11	97658579	-	C	m5C_68010	43	15	28	9	0.31	0.055	0.096	0	2.90878e-14	3
chr11	97778794	-	C	m5C_162984	19	8	11	5	0.454	0.019	0.033	0	3.27917e-07	3
chr11	97779979	-	C	m5C_113003	16	12	10	7	0.724	0.047	0.082	0	1.64324e-05	3
chr11	97781155	-	C	m5C_356513	25	10	15	6	0.419	0.079	0.137	0	1.2644e-07	3
chr11	98178522	-	C	m5C_30530	19	8	12	5	0.421	0.04	0.069	0	5.04242e-08	3
chr11	98760340	+	C	m5C_320744	22	14	14	9	0.604	0.074	0.127	0	9.5317e-06	3
chr11	98760342	+	C	m5C_170653	26	9	16	5	0.319	0.043	0.074	0	3.82308e-10	3
chr11	98767891	+	C	m5C_316364	23	9	14	5	0.422	0.055	0.096	0	9.06791e-08	3
chr11	98805211	+	C	m5C_113538	23	11	14	6	0.433	0.037	0.065	0	7.36186e-06	3
chr11	98805216	+	C	m5C_292082	23	11	14	6	0.467	0.048	0.083	0	2.66247e-07	3
chr11	98805217	+	C	m5C_300028	24	10	14	5	0.424	0.053	0.092	0	1.25156e-07	3
chr11	98843690	+	C	m5C_176681	32	27	20	17	0.868	0.04	0.069	0	4.31153e-06	3
chr11	98865906	+	C	m5C_58637	18	10	12	6	0.567	0.071	0.123	0	7.89654e-06	3
chr11	98865909	+	C	m5C_173247	18	10	12	6	0.51	0.071	0.124	0	4.91742e-06	3
chr11	98865911	+	C	m5C_142271	18	10	12	6	0.534	0.107	0.185	0	4.40094e-06	3
chr11	98865912	+	C	m5C_334491	18	9	13	5	0.503	0.106	0.183	0	3.42431e-06	3
chr11	98865914	+	C	m5C_38318	19	8	13	5	0.423	0.072	0.124	0	1.16569e-08	3
chr11	98865916	+	C	m5C_207091	18	7	13	5	0.41	0.057	0.098	0	9.94851e-09	3
chr11	98865917	+	C	m5C_63793	19	7	13	4	0.376	0.053	0.091	0	5.23584e-09	3
chr11	98865918	+	C	m5C_247100	20	7	14	4	0.405	0.072	0.125	0	9.22625e-09	3
chr11	98880261	+	C	m5C_112	17	11	12	7	0.614	0.082	0.142	0	9.75833e-06	3
chr11	98901365	+	C	m5C_330266	17	8	11	5	0.448	0.053	0.091	0	1.31928e-06	3
chr11	101032087	+	C	m5C_18928	26	10	16	5	0.321	0.088	0.153	0	3.889e-10	3
chr11	101059873	+	C	m5C_88402	24	8	15	5	0.36	0.049	0.085	0	6.77514e-09	3
chr11	101059876	+	C	m5C_294531	19	8	12	5	0.442	0.066	0.114	0	1.87858e-06	3
chr11	101059877	+	C	m5C_51182	19	8	12	5	0.422	0.057	0.098	0	1.49543e-06	3
chr11	101576688	+	C	m5C_232989	46	21	31	15	0.425	0.089	0.155	0	1.32894e-13	3
chr11	101767090	+	C	m5C_102719	51	15	31	9	0.292	0.01	0.018	0	3.33067e-16	3
chr11	101767091	+	C	m5C_305225	46	15	28	9	0.329	0.022	0.038	0	2.46914e-13	3
chr11	101767096	+	C	m5C_258265	45	17	28	10	0.378	0.012	0.02	0	2.28906e-12	3
chr11	101767099	+	C	m5C_230253	47	19	30	12	0.416	0.028	0.048	0	1.58984e-13	3
chr11	101767100	+	C	m5C_285726	49	19	30	12	0.406	0.033	0.057	0	2.54241e-14	3
chr11	101767105	+	C	m5C_284732	58	16	35	10	0.29	0.009	0.016	0	0	3
chr11	101767106	+	C	m5C_312682	61	15	37	9	0.254	0.015	0.027	0	0	3
chr11	101972543	-	C	m5C_188801	48	12	32	8	0.254	0.017	0.029	0	0	3
chr11	101972568	-	C	m5C_366921	39	14	25	9	0.343	0.048	0.084	0	2.29083e-12	3
chr11	102007068	-	C	m5C_329441	23	14	14	8	0.593	0.029	0.05	0	4.70804e-07	3
chr11	102007074	-	C	m5C_122842	17	15	11	9	0.864	0.026	0.045	0	7.48686e-05	3
chr11	102321728	+	C	m5C_301080	13	8	9	5	0.614	0.054	0.093	0	1.30423e-05	3
chr11	102393477	+	C	m5C_72085	28	13	17	8	0.472	0.022	0.038	0	4.61128e-08	3
chr11	102393518	+	C	m5C_112128	158	34	104	23	0.221	0.01	0.017	0	0	3
chr11	102437791	-	C	m5C_200232	599	254	353	144	0.402	0.028	0.048	0	0	3
chr11	102437904	-	C	m5C_353006	484	139	296	80	0.269	0.023	0.04	0	0	3
chr11	102523264	-	C	m5C_364662	54	20	37	12	0.333	0.063	0.109	0	0	3
chr11	102523265	-	C	m5C_95942	53	21	37	14	0.359	0.054	0.094	0	0	3
chr11	102523270	-	C	m5C_250876	51	21	35	14	0.397	0.05	0.086	0	6.88338e-15	3
chr11	102523287	-	C	m5C_373044	35	14	23	9	0.462	0.051	0.089	0	2.35118e-10	3
chr11	102537611	-	C	m5C_217561	16	9	12	7	0.515	0.11	0.191	0	2.65719e-07	3
chr11	102537612	-	C	m5C_267948	17	10	13	8	0.556	0.131	0.227	0	5.29839e-07	3
chr11	102537615	-	C	m5C_252548	16	10	12	8	0.542	0.125	0.217	0	3.63881e-07	3
chr11	102537632	-	C	m5C_251740	17	9	13	7	0.49	0.119	0.206	0	3.91923e-07	3
chr11	102537640	-	C	m5C_317840	18	9	14	7	0.449	0.12	0.208	0	2.47275e-07	3
chr11	102863983	-	C	m5C_75383	32	9	20	6	0.323	0.053	0.091	0	5.63276e-11	3
chr11	102864064	-	C	m5C_90449	21	6	12	4	0.358	0.035	0.06	0	1.30725e-05	3
chr11	103937026	-	C	m5C_290971	27	10	17	6	0.379	0.02	0.035	0	2.33036e-09	3
chr11	103937036	-	C	m5C_20962	24	13	16	8	0.553	0.024	0.041	0	1.45998e-07	3
chr11	104293890	+	C	m5C_162593	31	21	18	12	0.648	0.03	0.052	0	6.22049e-08	3
chr11	104300034	+	C	m5C_130087	15	10	12	8	0.689	0.127	0.22	0	1.11938e-06	3
chr11	104300035	+	C	m5C_207935	15	11	12	9	0.711	0.103	0.178	0	9.37624e-06	3
chr11	104300037	+	C	m5C_346942	17	13	13	10	0.765	0.097	0.169	0	6.65638e-06	3
chr11	104300038	+	C	m5C_38470	18	13	14	10	0.753	0.096	0.166	0	6.45963e-06	3
chr11	104300039	+	C	m5C_126561	18	12	14	9	0.703	0.11	0.19	0	3.69156e-06	3
chr11	104300062	+	C	m5C_302125	37	20	26	14	0.524	0.021	0.037	0	1.93034e-10	3
chr11	104300067	+	C	m5C_272106	41	20	29	13	0.489	0.039	0.068	0	5.54734e-12	3
chr11	104300068	+	C	m5C_328723	40	20	29	13	0.478	0.044	0.075	0	1.62495e-10	3
chr11	104304204	+	C	m5C_303733	37	25	26	17	0.582	0.129	0.224	0	1.08314e-09	3
chr11	104304207	+	C	m5C_373573	40	26	29	18	0.587	0.078	0.135	0	8.82219e-11	3
chr11	104304208	+	C	m5C_152669	40	26	28	18	0.58	0.105	0.183	0	7.00718e-11	3
chr11	104304227	+	C	m5C_28276	73	22	49	15	0.306	0.005	0.008	0	0	3
chr11	104316326	+	C	m5C_22525	20	16	14	11	0.803	0.008	0.015	0	3.81785e-06	3
chr11	104316327	+	C	m5C_374280	20	15	14	10	0.749	0.01	0.017	0	2.75255e-06	3
chr11	104316329	+	C	m5C_278645	22	11	16	7	0.48	0.073	0.127	0	2.17848e-07	3
chr11	104316333	+	C	m5C_100498	26	9	19	6	0.355	0.03	0.052	0	8.99011e-11	3
chr11	104316335	+	C	m5C_119334	31	14	22	10	0.462	0.022	0.038	0	1.37584e-09	3
chr11	104316342	+	C	m5C_333164	32	15	23	10	0.488	0.05	0.087	0	3.83922e-11	3
chr11	104316343	+	C	m5C_80112	32	16	23	10	0.515	0.069	0.119	0	4.71283e-11	3
chr11	104316345	+	C	m5C_230224	35	19	25	12	0.562	0.074	0.128	0	4.56919e-10	3
chr11	104316346	+	C	m5C_247088	36	22	26	15	0.629	0.044	0.076	0	2.85824e-09	3
chr11	104316349	+	C	m5C_212654	38	25	27	17	0.661	0.052	0.09	0	4.44608e-10	3
chr11	104316350	+	C	m5C_226734	38	25	27	17	0.65	0.061	0.105	0	4.67999e-10	3
chr11	104316352	+	C	m5C_102317	41	27	29	18	0.639	0.038	0.065	0	2.67801e-10	3
chr11	104316355	+	C	m5C_331426	55	39	39	26	0.693	0.037	0.064	0	3.20943e-12	3
chr11	104316356	+	C	m5C_145664	58	39	41	26	0.662	0.037	0.063	0	1.38889e-13	3
chr11	104382876	-	C	m5C_17291	20	11	16	9	0.526	0.054	0.093	0	1.90625e-06	3
chr11	104382878	-	C	m5C_143050	20	11	16	8	0.553	0.072	0.125	0	1.83108e-06	3
chr11	104403400	-	C	m5C_377023	33	13	23	9	0.361	0.07	0.122	0	3.87224e-12	3
chr11	104404753	-	C	m5C_136072	28	8	19	5	0.313	0.036	0.062	0	2.86803e-10	3
chr11	104404755	-	C	m5C_7416	29	14	20	9	0.492	0.022	0.038	0	1.05761e-09	3
chr11	104404756	-	C	m5C_170971	29	15	19	10	0.57	0.067	0.116	0	2.44662e-09	3
chr11	104404758	-	C	m5C_159204	28	15	19	10	0.574	0.038	0.066	0	1.46845e-07	3
chr11	104404759	-	C	m5C_134266	28	15	19	10	0.54	0.017	0.03	0	1.08373e-08	3
chr11	104404778	-	C	m5C_21009	20	18	14	12	0.88	0.046	0.08	0	2.05844e-06	3
chr11	104405564	-	C	m5C_142943	50	16	36	13	0.338	0.047	0.081	0	0	3
chr11	104405574	-	C	m5C_258109	45	14	32	11	0.332	0.051	0.089	0	8.88178e-16	3
chr11	104415156	-	C	m5C_61755	181	79	122	53	0.456	0.028	0.048	0	0	3
chr11	104415157	-	C	m5C_63739	180	83	122	57	0.484	0.029	0.051	0	0	3
chr11	104415190	-	C	m5C_257924	43	39	28	26	0.9	0.016	0.027	0	9.0574e-08	3
chr11	104415193	-	C	m5C_12618	25	21	16	13	0.849	0.021	0.036	0	3.14341e-05	3
chr11	104415195	-	C	m5C_8955	24	21	15	13	0.863	0.029	0.051	0	8.45024e-05	3
chr11	105136215	+	C	m5C_60519	18	11	11	7	0.647	0.043	0.074	0	2.09922e-06	3
chr11	105136220	+	C	m5C_310731	19	9	12	6	0.548	0.055	0.095	0	7.86473e-07	3
chr11	105136221	+	C	m5C_220535	19	9	12	6	0.546	0.077	0.134	0	7.11044e-07	3
chr11	106218429	+	C	m5C_64791	13	5	8	3	0.414	0.092	0.159	0	8.45154e-07	3
chr11	106218433	+	C	m5C_253533	14	6	9	4	0.48	0.101	0.175	0	2.60989e-07	3
chr11	106218442	+	C	m5C_68577	16	9	11	6	0.576	0.04	0.069	0	3.57584e-06	3
chr11	106218443	+	C	m5C_329566	16	8	11	5	0.543	0.055	0.094	0	2.86564e-06	3
chr11	106218445	+	C	m5C_260616	18	11	12	7	0.618	0.054	0.094	0	1.47984e-05	3
chr11	106218446	+	C	m5C_72656	18	10	12	7	0.57	0.059	0.102	0	9.50315e-06	3
chr11	106218447	+	C	m5C_139921	19	10	13	6	0.533	0.103	0.179	0	5.78e-06	3
chr11	106218453	+	C	m5C_89641	21	10	14	6	0.46	0.058	0.1	0	8.38244e-08	3
chr11	106266037	-	C	m5C_236840	33	10	20	5	0.278	0.03	0.052	0	1.94733e-12	3
chr11	106266039	-	C	m5C_315447	32	10	20	5	0.284	0.034	0.059	0	1.94733e-12	3
chr11	106768990	-	C	m5C_188337	19	5	13	3	0.288	0.027	0.048	0	1.37335e-07	3
chr11	106810211	+	C	m5C_285675	19	8	14	6	0.457	0.073	0.127	0	3.10258e-08	3
chr11	106810212	+	C	m5C_229796	19	7	14	6	0.395	0.042	0.072	0	6.22966e-07	3
chr11	107483001	+	C	m5C_356539	29	19	21	14	0.664	0.049	0.085	0	7.60337e-09	3
chr11	107483003	+	C	m5C_283559	27	19	20	14	0.71	0.066	0.115	0	2.99817e-08	3
chr11	107483012	+	C	m5C_334895	34	30	26	23	0.851	0.054	0.094	0	2.17795e-08	3
chr11	109660656	+	C	m5C_363894	19	8	11	4	0.356	0.056	0.098	0	7.18278e-08	3
chr11	109660657	+	C	m5C_108380	20	8	12	4	0.352	0.053	0.092	0	7.18278e-08	3
chr11	115280750	-	C	m5C_167457	24	7	16	4	0.288	0.006	0.011	0	1.09997e-11	3
chr11	115406851	+	C	m5C_5991	26	7	16	4	0.252	0.028	0.048	0	5.61097e-09	3
chr11	115617966	-	C	m5C_91116	16	14	10	8	0.852	0.08	0.138	0	3.51276e-05	3
chr11	115689025	-	C	m5C_104650	12	5	8	3	0.418	0.035	0.061	0	1.07574e-06	3
chr11	115689026	-	C	m5C_22597	12	4	8	2	0.335	0.03	0.052	0	2.77927e-07	3
chr11	116078957	-	C	m5C_152078	73	23	47	15	0.323	0.023	0.04	0	0	3
chr11	116405925	-	C	m5C_365554	29	13	19	9	0.43	0.058	0.1	0	2.00861e-08	3
chr11	116405926	-	C	m5C_192957	28	13	18	9	0.451	0.063	0.109	0	2.52689e-08	3
chr11	116473921	-	C	m5C_32566	42	14	26	8	0.329	0.007	0.013	0	3.33067e-14	3
chr11	116473940	-	C	m5C_50373	29	8	18	5	0.279	0.035	0.061	0	1.97231e-10	3
chr11	116473942	-	C	m5C_254632	29	8	18	5	0.288	0.026	0.045	0	1.97803e-10	3
chr11	116475564	-	C	m5C_250246	16	9	10	6	0.566	0.028	0.048	0	4.25998e-06	3
chr11	116564788	-	C	m5C_241540	25	8	18	5	0.342	0.025	0.044	0	1.92664e-09	3
chr11	116564789	-	C	m5C_29420	25	8	18	6	0.355	0.021	0.036	0	2.71138e-09	3
chr11	116569329	-	C	m5C_294171	14	4	9	2	0.311	0.009	0.016	1.11022e-16	2.16672e-08	3
chr11	116569332	-	C	m5C_243752	13	5	9	3	0.378	0.051	0.088	0	6.33271e-07	3
chr11	116867145	+	C	m5C_218352	14	11	10	7	0.775	0.03	0.052	0	6.70715e-05	3
chr11	116867162	+	C	m5C_20698	19	14	12	9	0.746	0.004	0.006	0	5.92035e-05	3
chr11	116867163	+	C	m5C_136109	19	15	12	10	0.824	0.048	0.084	0	9.62758e-05	3
chr11	116867168	+	C	m5C_227855	20	16	12	10	0.822	0.018	0.031	0	0.000106944	3
chr11	116867177	+	C	m5C_323560	24	11	15	7	0.513	0.045	0.079	0	1.30278e-07	3
chr11	117594365	-	C	m5C_368756	20	5	13	3	0.263	0.014	0.024	0	1.04483e-07	3
chr11	117594370	-	C	m5C_249082	18	4	12	3	0.245	0.019	0.032	1.33227e-15	3.50842e-08	3
chr11	117594371	-	C	m5C_361884	18	6	12	4	0.323	0.035	0.061	0	2.24034e-07	3
chr11	118165504	-	C	m5C_92452	44	21	25	12	0.524	0.051	0.089	0	1.78988e-10	3
chr11	118165510	-	C	m5C_300562	40	20	22	11	0.533	0.046	0.079	0	3.62331e-09	3
chr11	118165511	-	C	m5C_354582	31	19	17	11	0.677	0.052	0.089	0	1.1189e-06	3
chr11	118165512	-	C	m5C_295971	28	18	15	10	0.703	0.055	0.095	0	4.07593e-06	3
chr11	119902986	+	C	m5C_57326	28	23	17	14	0.827	0.02	0.034	0	3.54134e-06	3
chr11	119902987	+	C	m5C_49209	31	25	19	15	0.832	0.021	0.036	0	2.0993e-06	3
chr11	119902990	+	C	m5C_69523	32	21	19	13	0.682	0.017	0.029	0	5.00172e-07	3
chr11	119902992	+	C	m5C_29187	31	18	19	11	0.577	0.04	0.069	0	7.55398e-08	3
chr11	119902994	+	C	m5C_368193	36	20	22	12	0.565	0.031	0.054	0	5.68487e-08	3
chr11	119902995	+	C	m5C_356355	36	19	22	12	0.528	0.028	0.049	0	3.6732e-08	3
chr11	119902998	+	C	m5C_293563	36	18	22	11	0.536	0.034	0.059	0	2.03807e-08	3
chr11	119902999	+	C	m5C_315403	37	19	23	12	0.533	0.019	0.034	0	3.63049e-08	3
chr11	119974526	+	C	m5C_367442	14	6	9	4	0.464	0.102	0.177	0	1.7848e-06	3
chr11	119974532	+	C	m5C_68720	16	9	10	6	0.55	0.141	0.244	0	1.43917e-06	3
chr11	120383826	-	C	m5C_223443	18	7	11	4	0.379	0.047	0.081	0	4.75873e-07	3
chr11	120383827	-	C	m5C_248805	18	7	11	4	0.423	0.013	0.023	0	1.07513e-06	3
chr11	120460720	+	C	m5C_52193	23	5	14	3	0.236	0.009	0.016	2.22045e-16	6.74364e-10	3
chr11	120614804	-	C	m5C_52984	21	6	13	3	0.267	0.043	0.074	0	1.44701e-08	3
chr11	120614816	-	C	m5C_269474	21	6	13	4	0.305	0.023	0.039	0	3.77435e-08	3
chr11	120807741	-	C	m5C_118896	89	20	49	11	0.236	0.01	0.017	0	0	3
chr11	120807742	-	C	m5C_346108	89	27	48	15	0.349	0.039	0.067	0	0	3
chr11	120807743	-	C	m5C_100915	89	23	48	13	0.287	0.033	0.057	0	0	3
chr11	120807744	-	C	m5C_263809	87	24	48	14	0.3	0.028	0.048	0	0	3
chr11	120807746	-	C	m5C_193597	85	21	47	12	0.292	0.034	0.058	0	0	3
chr11	120981432	-	C	m5C_220469	15	7	9	4	0.469	0.061	0.106	0	5.42419e-07	3
chr11	120981433	-	C	m5C_358131	15	7	9	4	0.493	0.059	0.103	0	9.38662e-07	3
chr11	121293226	+	C	m5C_204538	23	15	15	9	0.588	0.107	0.185	0	1.95899e-07	3
chr11	121293227	+	C	m5C_251641	23	13	15	8	0.519	0.091	0.157	0	7.61772e-08	3
chr11	121293229	+	C	m5C_132350	22	12	15	7	0.497	0.065	0.113	0	5.20431e-08	3
chr11	121293230	+	C	m5C_85620	23	14	15	8	0.547	0.09	0.155	0	1.3603e-07	3
chr11	121293232	+	C	m5C_139333	23	9	16	6	0.364	0.027	0.047	0	5.76888e-09	3
chr11	121341855	-	C	m5C_212027	17	11	12	7	0.612	0.029	0.051	0	9.95348e-06	3
chr11	121341877	-	C	m5C_148270	15	12	10	8	0.782	0.081	0.141	0	8.21386e-05	3
chr11	121341883	-	C	m5C_189161	16	7	11	5	0.432	0.067	0.117	0	5.15295e-06	3
chr11	121431032	+	C	m5C_290573	14	7	9	5	0.548	0.049	0.085	0	1.15761e-06	3
chr11	121431034	+	C	m5C_75015	14	6	9	4	0.488	0.056	0.097	0	5.07883e-07	3
chr11	121431036	+	C	m5C_125631	14	6	9	3	0.411	0.04	0.069	0	1.03463e-05	3
chr11	121431038	+	C	m5C_221005	14	7	9	4	0.491	0.046	0.079	0	6.61414e-07	3
chr11	121431050	+	C	m5C_81393	16	5	10	3	0.313	0.04	0.07	0	7.34368e-08	3
chr11	121431054	+	C	m5C_199140	20	6	13	4	0.343	0.025	0.043	0	5.07883e-07	3
chr12	3242172	+	C	m5C_309225	27	6	18	3	0.217	0.014	0.024	0	1.42109e-14	3
chr12	3242188	+	C	m5C_182546	21	6	14	4	0.292	0.008	0.014	0	6.82961e-09	3
chr12	3375113	+	C	m5C_314431	28	7	19	5	0.253	0.008	0.013	0	9.41736e-12	3
chr12	3375118	+	C	m5C_41909	35	9	24	6	0.281	0.017	0.029	0	1.68543e-11	3
chr12	3584286	+	C	m5C_360583	25	10	15	6	0.408	0.054	0.094	0	8.63154e-08	3
chr12	3584288	+	C	m5C_141480	25	9	14	5	0.368	0.033	0.056	0	4.15412e-08	3
chr12	3904706	+	C	m5C_103282	19	10	12	6	0.498	0.102	0.177	0	6.23431e-07	3
chr12	3904737	+	C	m5C_199821	30	21	19	13	0.616	0.132	0.229	0	2.17064e-07	3
chr12	3964968	-	C	m5C_216807	98	30	65	20	0.3	0.014	0.025	0	0	3
chr12	3964969	-	C	m5C_299597	97	37	65	24	0.372	0.022	0.038	0	0	3
chr12	3964970	-	C	m5C_10840	97	38	65	25	0.367	0.044	0.076	0	0	3
chr12	3964972	-	C	m5C_354562	93	40	62	26	0.411	0.039	0.067	0	0	3
chr12	3964976	-	C	m5C_271404	88	34	58	22	0.37	0.046	0.079	0	0	3
chr12	3964978	-	C	m5C_198988	87	34	57	23	0.377	0.055	0.094	0	0	3
chr12	3964979	-	C	m5C_208229	86	33	57	21	0.366	0.04	0.069	0	0	3
chr12	3965024	-	C	m5C_118250	39	12	23	6	0.283	0.038	0.066	0	2.16305e-12	3
chr12	3965030	-	C	m5C_21758	27	15	16	9	0.536	0.085	0.146	0	1.07505e-07	3
chr12	3965031	-	C	m5C_247445	23	12	14	7	0.492	0.106	0.184	0	4.01515e-08	3
chr12	4600261	+	C	m5C_248970	24	19	19	14	0.81	0.025	0.043	0	6.71277e-07	3
chr12	4824105	+	C	m5C_166807	19	6	14	4	0.383	0.054	0.094	0	6.0245e-09	3
chr12	4824122	+	C	m5C_483	31	13	22	10	0.417	0.056	0.096	0	3.71466e-10	3
chr12	4824124	+	C	m5C_269199	32	15	23	11	0.452	0.045	0.078	0	5.7077e-11	3
chr12	4824125	+	C	m5C_17012	33	15	24	12	0.436	0.05	0.087	0	5.50689e-11	3
chr12	4824127	+	C	m5C_215038	34	12	25	9	0.352	0.045	0.078	0	3.98925e-12	3
chr12	4981745	+	C	m5C_154522	45	12	30	8	0.27	0.004	0.006	0	4.44089e-16	3
chr12	4981746	+	C	m5C_22818	46	14	31	9	0.313	0.006	0.011	0	8.88178e-16	3
chr12	4981748	+	C	m5C_294499	47	12	31	8	0.259	0.006	0.01	0	0	3
chr12	21303204	+	C	m5C_5714	38	21	24	12	0.514	0.028	0.049	0	1.44326e-09	3
chr12	21311692	+	C	m5C_66341	18	5	11	3	0.324	0.021	0.036	0	1.55427e-07	3
chr12	21420739	+	C	m5C_361680	17	9	11	6	0.54	0.057	0.099	0	0.000129166	3
chr12	24522337	+	C	m5C_295679	31	13	20	8	0.427	0.029	0.05	0	1.00738e-09	3
chr12	25060101	+	C	m5C_211742	32	14	19	7	0.429	0.074	0.128	0	1.73872e-10	3
chr12	31628762	-	C	m5C_252914	15	9	10	5	0.552	0.056	0.097	0	2.20709e-06	3
chr12	36014757	-	C	m5C_239451	241	133	149	82	0.502	0.104	0.181	0	0	3
chr12	36014758	-	C	m5C_137322	240	135	149	83	0.511	0.104	0.181	0	0	3
chr12	36014761	-	C	m5C_350889	204	102	124	61	0.457	0.103	0.179	0	0	3
chr12	36177831	+	C	m5C_216395	14	6	10	4	0.469	0.11	0.191	0	2.03935e-06	3
chr12	44601042	+	C	m5C_238165	21	8	13	5	0.385	0.038	0.065	0	2.72815e-07	3
chr12	44601053	+	C	m5C_234291	22	9	13	5	0.389	0.026	0.045	0	3.33398e-07	3
chr12	44601054	+	C	m5C_126702	22	10	13	6	0.472	0.013	0.023	0	1.20549e-06	3
chr12	44601058	+	C	m5C_318867	25	14	15	8	0.539	0.032	0.055	0	1.92905e-06	3
chr12	44601062	+	C	m5C_214960	25	14	16	8	0.52	0.059	0.103	0	7.6811e-08	3
chr12	44601063	+	C	m5C_76502	27	13	17	7	0.467	0.046	0.08	0	4.96967e-08	3
chr12	44601069	+	C	m5C_214701	39	15	24	8	0.319	0.068	0.118	0	1.42442e-11	3
chr12	44601071	+	C	m5C_79197	48	22	30	12	0.41	0.063	0.109	0	2.88103e-13	3
chr12	44601078	+	C	m5C_375265	51	27	32	15	0.471	0.085	0.147	0	1.46039e-12	3
chr12	44601081	+	C	m5C_331905	51	32	32	19	0.589	0.064	0.11	0	4.09817e-11	3
chr12	44601082	+	C	m5C_20425	51	33	32	19	0.595	0.063	0.109	0	5.72378e-11	3
chr12	44601085	+	C	m5C_359920	51	34	32	20	0.632	0.078	0.136	0	9.05286e-11	3
chr12	44601086	+	C	m5C_219580	51	34	32	20	0.623	0.061	0.106	0	9.83275e-11	3
chr12	44601088	+	C	m5C_203217	53	38	33	21	0.652	0.09	0.155	0	2.86778e-10	3
chr12	44601092	+	C	m5C_141266	64	45	41	27	0.666	0.07	0.121	0	9.53571e-13	3
chr12	44601102	+	C	m5C_38195	76	39	51	25	0.504	0.015	0.026	0	0	3
chr12	45009170	-	C	m5C_219763	24	9	16	6	0.415	0.074	0.128	0	5.63971e-09	3
chr12	51640194	-	C	m5C_177002	23	6	15	4	0.276	0.028	0.049	0	3.30163e-08	3
chr12	51682823	-	C	m5C_318025	23	11	16	8	0.494	0.005	0.008	0	3.32575e-07	3
chr12	51682824	-	C	m5C_361868	22	9	16	7	0.401	0.051	0.088	0	5.05569e-08	3
chr12	51682826	-	C	m5C_277352	23	9	16	7	0.393	0.059	0.102	0	5.47338e-08	3
chr12	51682828	-	C	m5C_346195	22	9	16	7	0.395	0.051	0.088	0	4.47804e-08	3
chr12	51682831	-	C	m5C_309950	22	12	16	9	0.531	0.041	0.071	0	4.80379e-07	3
chr12	51682832	-	C	m5C_294295	22	11	16	8	0.519	0.031	0.054	0	4.04328e-07	3
chr12	51682837	-	C	m5C_159586	19	7	13	5	0.401	0.018	0.031	0	6.58739e-07	3
chr12	54671866	-	C	m5C_10132	27	9	16	6	0.361	0.105	0.182	0	2.9287e-10	3
chr12	54671867	-	C	m5C_61526	26	8	16	6	0.353	0.089	0.154	0	2.30178e-10	3
chr12	54671870	-	C	m5C_282784	27	9	17	6	0.351	0.08	0.138	0	5.56483e-10	3
chr12	54671871	-	C	m5C_342328	26	9	16	6	0.368	0.083	0.144	0	5.56483e-10	3
chr12	54751026	-	C	m5C_252551	21	18	14	12	0.862	0.029	0.051	0	7.95835e-06	3
chr12	59069638	+	C	m5C_291130	24	15	16	10	0.616	0.038	0.065	0	4.83956e-07	3
chr12	59069639	+	C	m5C_104984	23	13	15	8	0.533	0.04	0.069	0	1.20448e-07	3
chr12	59069641	+	C	m5C_249143	24	10	16	6	0.422	0.029	0.05	0	1.95594e-08	3
chr12	59069642	+	C	m5C_162856	25	11	16	7	0.419	0.062	0.107	0	2.33263e-08	3
chr12	61625147	+	C	m5C_72119	26	13	17	8	0.552	0.058	0.1	0	3.29283e-08	3
chr12	61625167	+	C	m5C_85288	46	18	31	12	0.375	0.061	0.106	0	2.9976e-15	3
chr12	69746333	-	C	m5C_253763	37	12	25	7	0.336	0.053	0.093	0	3.20843e-12	3
chr12	69746336	-	C	m5C_73441	33	24	23	17	0.758	0.043	0.075	0	7.39314e-08	3
chr12	69746343	-	C	m5C_75119	21	15	14	9	0.703	0.038	0.066	0	2.11918e-05	3
chr12	69746345	-	C	m5C_56582	20	15	13	10	0.751	0.029	0.05	0	7.87203e-05	3
chr12	69746346	-	C	m5C_186628	20	13	13	8	0.661	0.044	0.076	0	3.93855e-05	3
chr12	69884762	-	C	m5C_261079	29	17	21	12	0.607	0.029	0.051	0	5.9883e-08	3
chr12	69884764	-	C	m5C_182095	26	16	19	11	0.587	0.039	0.068	0	2.55101e-08	3
chr12	69884768	-	C	m5C_186719	26	17	19	11	0.622	0.051	0.089	0	4.0199e-08	3
chr12	69884770	-	C	m5C_78028	26	15	19	11	0.564	0.035	0.06	0	1.79269e-08	3
chr12	70035807	-	C	m5C_265180	19	10	13	7	0.515	0.073	0.127	0	4.90443e-06	3
chr12	70035816	-	C	m5C_108206	18	7	12	4	0.369	0.042	0.073	0	5.83479e-07	3
chr12	70035818	-	C	m5C_277078	19	7	12	4	0.383	0.011	0.019	0	8.57746e-07	3
chr12	71006567	-	C	m5C_148525	43	18	29	12	0.41	0.085	0.148	0	7.94031e-13	3
chr12	71007750	-	C	m5C_203319	59	28	36	17	0.469	0.003	0.006	0	1.22791e-13	3
chr12	71007751	-	C	m5C_328479	57	32	35	19	0.555	0.007	0.012	0	1.33826e-12	3
chr12	71007754	-	C	m5C_87046	50	32	30	19	0.647	0.023	0.04	0	2.9142e-10	3
chr12	71007760	-	C	m5C_80088	42	27	25	16	0.617	0.048	0.084	0	2.49881e-09	3
chr12	71007761	-	C	m5C_215377	43	26	25	14	0.587	0.045	0.078	0	1.88593e-09	3
chr12	71007763	-	C	m5C_322693	40	18	23	10	0.431	0.057	0.098	0	5.66938e-11	3
chr12	71007764	-	C	m5C_367210	39	20	23	11	0.476	0.043	0.075	0	2.12917e-10	3
chr12	71007771	-	C	m5C_328941	36	22	21	13	0.601	0.019	0.032	0	2.94937e-08	3
chr12	71007773	-	C	m5C_54562	36	24	21	14	0.65	0.016	0.027	0	6.63042e-08	3
chr12	71007777	-	C	m5C_307108	23	13	13	7	0.543	0.051	0.089	0	1.14872e-06	3
chr12	71007779	-	C	m5C_370606	19	11	11	6	0.541	0.033	0.058	0	1.30324e-06	3
chr12	71948798	+	C	m5C_236000	33	10	21	7	0.387	0.062	0.108	0	4.32299e-12	3
chr12	72906386	-	C	m5C_81021	18	9	11	5	0.427	0.086	0.15	0	1.66683e-07	3
chr12	72906391	-	C	m5C_369482	21	11	12	6	0.479	0.053	0.092	0	1.13647e-06	3
chr12	72906392	-	C	m5C_228352	22	9	13	5	0.404	0.079	0.136	0	3.73266e-07	3
chr12	75582023	-	C	m5C_24601	33	27	23	19	0.827	0.049	0.084	0	1.41719e-08	3
chr12	75582035	-	C	m5C_262643	24	18	15	11	0.799	0.071	0.124	0	5.15959e-06	3
chr12	76330821	+	C	m5C_270092	27	17	16	11	0.587	0.119	0.206	0	3.95568e-06	3
chr12	76330823	+	C	m5C_84211	31	20	19	12	0.556	0.142	0.246	0	5.86825e-08	3
chr12	76330834	+	C	m5C_211897	39	25	25	15	0.57	0.088	0.153	0	2.05766e-09	3
chr12	76330835	+	C	m5C_49581	40	24	25	15	0.563	0.086	0.149	0	1.78894e-09	3
chr12	76345033	-	C	m5C_214491	56	20	36	12	0.347	0.025	0.043	0	5.55111e-16	3
chr12	76809280	-	C	m5C_166403	27	9	17	5	0.309	0.026	0.045	0	4.84278e-08	3
chr12	76809294	-	C	m5C_62278	18	7	11	3	0.328	0.061	0.106	0	2.4525e-08	3
chr12	77424792	+	C	m5C_237593	17	7	11	4	0.442	0.045	0.078	0	8.55168e-07	3
chr12	77424793	+	C	m5C_166822	17	6	11	4	0.389	0.078	0.136	0	2.89552e-07	3
chr12	77424795	+	C	m5C_337047	17	6	11	3	0.33	0.054	0.094	0	1.60574e-07	3
chr12	78351155	+	C	m5C_375542	57	51	38	33	0.89	0.042	0.072	0	1.03261e-09	3
chr12	79081312	+	C	m5C_57363	76	17	46	11	0.242	0.024	0.042	0	0	3
chr12	79293448	-	C	m5C_242000	61	32	42	22	0.437	0.093	0.161	0	8.88178e-16	3
chr12	79293450	-	C	m5C_231668	56	30	39	21	0.457	0.092	0.16	0	7.84928e-14	3
chr12	79293451	-	C	m5C_291514	55	29	38	19	0.447	0.09	0.155	0	3.64153e-14	3
chr12	79293454	-	C	m5C_39757	43	19	31	13	0.393	0.066	0.115	0	2.02172e-13	3
chr12	79293455	-	C	m5C_38739	43	20	30	14	0.402	0.07	0.122	0	2.55351e-13	3
chr12	79293456	-	C	m5C_117244	42	18	30	13	0.376	0.059	0.103	0	4.30545e-13	3
chr12	79293457	-	C	m5C_86182	41	18	29	13	0.41	0.044	0.076	0	8.5032e-13	3
chr12	79293460	-	C	m5C_37861	42	16	30	11	0.342	0.047	0.081	0	8.4599e-14	3
chr12	79293481	-	C	m5C_18474	33	16	24	11	0.467	0.033	0.058	0	6.56779e-11	3
chr12	79293482	-	C	m5C_45635	32	15	23	11	0.459	0.041	0.072	0	4.33578e-11	3
chr12	80429404	-	C	m5C_251920	17	5	10	3	0.355	0.043	0.075	0	1.54955e-07	3
chr12	80429405	-	C	m5C_286663	16	5	10	3	0.335	0.039	0.068	0	5.45176e-06	3
chr12	81278643	-	C	m5C_225420	27	7	19	5	0.282	0.021	0.036	0	1.04351e-11	3
chr12	81278651	-	C	m5C_52227	26	10	19	8	0.399	0.059	0.103	0	2.53358e-10	3
chr12	81278652	-	C	m5C_75124	25	10	18	8	0.372	0.079	0.136	0	1.63668e-10	3
chr12	81278895	+	C	m5C_306688	14	5	10	3	0.368	0.046	0.08	0	1.17599e-06	3
chr12	81278896	+	C	m5C_110209	14	5	10	3	0.376	0.047	0.081	0	1.17599e-06	3
chr12	81278898	+	C	m5C_308448	15	5	10	3	0.345	0.035	0.06	0	1.07898e-06	3
chr12	81278906	+	C	m5C_267448	13	4	9	2	0.321	0.05	0.087	0	2.77927e-07	3
chr12	81465008	-	C	m5C_292884	25	9	17	6	0.373	0.05	0.086	0	5.57663e-09	3
chr12	81465010	-	C	m5C_275045	25	10	17	7	0.411	0.031	0.053	0	2.25456e-08	3
chr12	81465014	-	C	m5C_246250	18	5	12	4	0.313	0.051	0.089	0	1.09237e-07	3
chr12	81475976	-	C	m5C_154122	24	7	15	4	0.295	0.049	0.085	0	1.0691e-07	3
chr12	81475978	-	C	m5C_328777	23	8	15	4	0.325	0.025	0.043	0	1.8505e-07	3
chr12	81475979	-	C	m5C_358983	23	8	15	4	0.325	0.025	0.043	0	1.8505e-07	3
chr12	81527648	-	C	m5C_326022	17	5	12	3	0.301	0.01	0.017	0	1.04483e-07	3
chr12	81527650	-	C	m5C_349065	17	7	12	4	0.421	0.052	0.09	0	1.07837e-06	3
chr12	81527651	-	C	m5C_23575	15	6	11	3	0.396	0.068	0.118	0	1.66052e-06	3
chr12	81527654	-	C	m5C_349413	14	7	10	5	0.528	0.076	0.132	0	5.72659e-06	3
chr12	81574774	-	C	m5C_285074	49	15	32	9	0.293	0.017	0.03	0	2.22045e-15	3
chr12	81574776	-	C	m5C_373951	48	30	31	19	0.619	0.024	0.041	0	1.27888e-10	3
chr12	81574777	-	C	m5C_39036	48	31	31	20	0.64	0.011	0.019	0	7.77501e-10	3
chr12	81574782	-	C	m5C_132626	45	29	29	19	0.653	0.037	0.064	0	4.03721e-10	3
chr12	81574809	-	C	m5C_339352	15	12	9	7	0.8	0.094	0.163	0	0.000716765	3
chr12	81574810	-	C	m5C_103318	15	12	9	7	0.8	0.094	0.163	0	0.000716765	3
chr12	81575540	-	C	m5C_286717	37	20	23	12	0.537	0.019	0.032	0	7.21762e-10	3
chr12	81575560	-	C	m5C_68268	32	13	21	8	0.413	0.009	0.016	0	1.09066e-09	3
chr12	81575569	-	C	m5C_22717	28	14	18	9	0.49	0.037	0.064	0	1.04497e-08	3
chr12	82179455	+	C	m5C_117505	46	23	26	13	0.461	0.1	0.173	0	2.15472e-11	3
chr12	83595578	-	C	m5C_12216	18	5	12	3	0.307	0.022	0.038	0	1.55427e-07	3
chr12	83635119	+	C	m5C_39053	16	4	11	3	0.286	0.011	0.018	0	3.45091e-08	3
chr12	83635120	+	C	m5C_31648	16	5	11	4	0.343	0.04	0.07	0	1.09237e-07	3
chr12	83637324	+	C	m5C_182896	15	5	11	4	0.365	0.025	0.043	0	1.58669e-06	3
chr12	83637325	+	C	m5C_289547	15	6	11	4	0.386	0.032	0.056	0	2.0891e-06	3
chr12	83669558	+	C	m5C_271036	28	11	18	7	0.4	0.071	0.123	0	5.94106e-10	3
chr12	83669559	+	C	m5C_205776	27	10	18	6	0.381	0.045	0.078	0	2.92592e-08	3
chr12	83669561	+	C	m5C_116811	29	11	19	7	0.363	0.047	0.081	0	9.44627e-11	3
chr12	83683459	+	C	m5C_165230	15	8	9	5	0.53	0.068	0.118	0	1.20359e-06	3
chr12	83683463	+	C	m5C_120109	16	5	10	3	0.3	0.033	0.057	0	5.25122e-08	3
chr12	83683470	+	C	m5C_198937	18	8	11	5	0.447	0.073	0.126	0	1.4079e-06	3
chr12	83683519	+	C	m5C_211802	32	11	20	6	0.331	0.018	0.032	0	9.63296e-12	3
chr12	83819563	-	C	m5C_381838	18	9	12	6	0.49	0.033	0.058	0	3.5963e-06	3
chr12	83819573	-	C	m5C_155208	13	8	9	6	0.634	0.024	0.041	0	1.58898e-05	3
chr12	83874129	-	C	m5C_264360	137	75	92	50	0.541	0.027	0.046	0	0	3
chr12	83874130	-	C	m5C_70901	131	70	87	47	0.529	0.036	0.062	0	0	3
chr12	83874131	-	C	m5C_239790	128	66	85	45	0.515	0.035	0.06	0	0	3
chr12	83874134	-	C	m5C_191610	103	41	68	26	0.385	0.035	0.061	0	0	3
chr12	83874136	-	C	m5C_288233	91	54	59	35	0.595	0.012	0.02	0	0	3
chr12	83874137	-	C	m5C_362960	89	56	57	36	0.627	0.012	0.021	0	0	3
chr12	83874142	-	C	m5C_239006	85	57	55	37	0.673	0.016	0.028	0	1.11022e-16	3
chr12	83874159	-	C	m5C_219011	33	25	20	15	0.733	0.036	0.062	0	9.655e-08	3
chr12	84345635	-	C	m5C_96595	45	13	29	9	0.314	0.017	0.03	0	1.38778e-14	3
chr12	84345644	-	C	m5C_18025	27	8	16	4	0.294	0.029	0.051	0	2.12811e-09	3
chr12	84345646	-	C	m5C_184186	26	7	15	4	0.279	0.003	0.005	0	6.38351e-09	3
chr12	84345649	-	C	m5C_43875	25	8	14	4	0.309	0.032	0.056	0	1.69862e-08	3
chr12	84345650	-	C	m5C_168857	25	8	14	4	0.287	0.045	0.077	0	9.00521e-09	3
chr12	84404167	-	C	m5C_46010	71	36	50	24	0.509	0.03	0.052	0	0	3
chr12	84404168	-	C	m5C_212484	66	38	47	25	0.563	0.045	0.078	0	1.11022e-16	3
chr12	84404171	-	C	m5C_107676	67	58	47	40	0.869	0.011	0.019	0	6.75793e-13	3
chr12	84404172	-	C	m5C_62618	65	57	46	41	0.882	0.001	0.002	0	1.80356e-12	3
chr12	84404174	-	C	m5C_333917	59	52	42	36	0.885	0.007	0.012	0	1.13752e-10	3
chr12	84404176	-	C	m5C_91210	51	46	35	31	0.905	0.013	0.023	0	1.17579e-09	3
chr12	84606107	-	C	m5C_72943	38	12	22	6	0.292	0.02	0.034	0	1.22111e-11	3
chr12	85144305	-	C	m5C_51423	25	10	15	6	0.433	0.035	0.06	0	1.22855e-07	3
chr12	85976320	-	C	m5C_301180	31	8	21	5	0.251	0.01	0.017	0	1.54188e-12	3
chr12	85976342	-	C	m5C_351184	29	7	19	4	0.258	0.02	0.034	0	3.24185e-13	3
chr12	85976348	-	C	m5C_266375	28	9	19	7	0.348	0.063	0.11	0	8.84914e-12	3
chr12	86141603	+	C	m5C_189168	32	13	22	9	0.402	0.029	0.051	0	1.34398e-11	3
chr12	86141605	+	C	m5C_1014	35	15	24	10	0.407	0.064	0.112	0	3.93492e-11	3
chr12	86141606	+	C	m5C_111552	35	15	24	9	0.402	0.038	0.066	0	4.28983e-11	3
chr12	86141608	+	C	m5C_105975	36	14	24	9	0.37	0.074	0.128	0	1.41758e-11	3
chr12	86884284	+	C	m5C_54811	49	13	29	7	0.256	0.026	0.045	0	0	3
chr12	86953743	+	C	m5C_33806	22	9	16	7	0.406	0.055	0.095	0	7.27917e-08	3
chr12	86953745	+	C	m5C_245286	24	10	18	8	0.427	0.032	0.055	0	1.059e-10	3
chr12	86953746	+	C	m5C_5261	25	11	18	8	0.439	0.037	0.064	0	7.15306e-09	3
chr12	86953748	+	C	m5C_199704	25	9	19	7	0.363	0.032	0.056	0	2.52494e-11	3
chr12	86957743	+	C	m5C_254380	23	11	15	7	0.454	0.1	0.173	0	2.75023e-08	3
chr12	86959646	+	C	m5C_71869	19	10	13	7	0.509	0.108	0.187	0	3.26688e-06	3
chr12	87129134	-	C	m5C_76539	18	9	11	6	0.508	0.045	0.078	0	3.44478e-06	3
chr12	87129135	-	C	m5C_28521	18	11	11	6	0.563	0.075	0.13	0	6.44096e-06	3
chr12	87129188	-	C	m5C_261266	17	13	10	8	0.705	0.128	0.222	0	0.000452649	3
chr12	88937730	+	C	m5C_13925	23	9	16	6	0.406	0.014	0.024	0	8.85142e-08	3
chr12	89020317	+	C	m5C_375036	18	5	12	3	0.287	0.038	0.066	0	3.81986e-10	3
chr12	89618715	+	C	m5C_259473	28	8	18	6	0.337	0.035	0.06	0	4.58406e-10	3
chr12	89639565	+	C	m5C_170733	28	8	17	5	0.299	0.046	0.08	0	1.24713e-09	3
chr12	89639567	+	C	m5C_161271	29	9	17	5	0.311	0.036	0.063	0	4.65392e-09	3
chr12	90287394	+	C	m5C_372166	11	4	7	3	0.386	0.049	0.084	0	3.13314e-07	3
chr12	90287403	+	C	m5C_345316	12	5	8	3	0.429	0.027	0.046	0	1.07898e-06	3
chr12	91577752	-	C	m5C_376873	18	11	12	7	0.59	0.05	0.087	0	1.05802e-05	3
chr12	99271624	-	C	m5C_139304	23	8	16	5	0.334	0.014	0.024	0	1.67975e-09	3
chr12	99645142	+	C	m5C_240592	65	34	41	21	0.527	0.02	0.035	0	8.88178e-16	3
chr12	100391525	-	C	m5C_328613	19	8	12	5	0.393	0.068	0.117	0	7.58665e-07	3
chr12	100877329	-	C	m5C_102116	52	11	33	7	0.216	0.009	0.016	0	0	3
chr12	100877331	-	C	m5C_154630	47	20	30	12	0.414	0.034	0.059	0	7.99361e-14	3
chr12	100877332	-	C	m5C_14816	45	18	29	11	0.387	0.042	0.074	0	1.64313e-14	3
chr12	100877334	-	C	m5C_284186	43	21	28	12	0.445	0.064	0.111	0	7.54041e-12	3
chr12	100877335	-	C	m5C_71979	43	19	28	11	0.418	0.034	0.059	0	1.21721e-10	3
chr12	100877337	-	C	m5C_182532	42	16	27	9	0.331	0.068	0.117	0	4.35652e-13	3
chr12	100877341	-	C	m5C_365053	33	16	21	9	0.418	0.085	0.147	0	1.04518e-08	3
chr12	102800094	-	C	m5C_374825	12	4	8	3	0.393	0.039	0.068	0	4.51016e-07	3
chr12	102875129	-	C	m5C_152281	35	16	20	9	0.42	0.032	0.056	0	5.3624e-10	3
chr12	102875130	-	C	m5C_12459	35	16	20	9	0.416	0.035	0.061	0	2.46468e-09	3
chr12	102875135	-	C	m5C_164303	34	16	20	9	0.436	0.037	0.065	0	3.4158e-09	3
chr12	109549171	+	C	m5C_192739	20	7	12	4	0.36	0.033	0.058	0	6.27879e-08	3
chr12	109549173	+	C	m5C_337765	27	8	16	5	0.319	0.042	0.072	0	1.39182e-09	3
chr12	109549174	+	C	m5C_266904	38	13	23	8	0.352	0.041	0.072	0	6.7919e-12	3
chr12	109549175	+	C	m5C_294534	56	28	38	20	0.47	0.07	0.122	0	6.37268e-14	3
chr12	109549176	+	C	m5C_40480	68	28	46	19	0.38	0.05	0.087	0	0	3
chr12	109567495	+	C	m5C_20736	2919	1523	1869	969	0.52	0.004	0.008	0	0	3
chr12	109672813	+	C	m5C_145842	38	12	24	7	0.297	0.041	0.07	0	1.84974e-12	3
chr12	110568089	+	C	m5C_43484	11	4	7	2	0.352	0.024	0.041	0	1.59113e-05	3
chr12	110568090	+	C	m5C_274798	12	4	8	2	0.332	0.015	0.026	0	1.97643e-07	3
chr12	110607408	+	C	m5C_166710	22	9	13	5	0.419	0.035	0.06	0	3.92824e-07	3
chr12	110607411	+	C	m5C_240707	22	9	13	5	0.422	0.05	0.086	0	4.22894e-07	3
chr12	111308547	-	C	m5C_369793	28	8	20	6	0.3	0.01	0.018	0	5.44573e-11	3
chr12	111308553	-	C	m5C_14612	29	10	20	6	0.34	0.029	0.051	0	1.84141e-10	3
chr12	111308555	-	C	m5C_55986	28	10	19	6	0.356	0.042	0.074	0	1.67784e-10	3
chr12	111308558	-	C	m5C_336049	27	12	19	8	0.423	0.035	0.06	0	1.64881e-09	3
chr12	111308559	-	C	m5C_246170	26	11	18	8	0.459	0.027	0.046	0	6.64167e-08	3
chr12	111308566	-	C	m5C_320951	23	6	15	3	0.261	0.004	0.008	0	1.40358e-10	3
chr12	111308568	-	C	m5C_187936	22	5	15	3	0.224	0.02	0.034	6.66134e-16	3.14904e-11	3
chr12	111372832	-	C	m5C_267243	90	56	65	41	0.639	0.017	0.029	0	0	3
chr12	111372849	-	C	m5C_52090	44	42	32	31	0.963	0.018	0.031	0	4.79182e-09	3
chr12	111372859	-	C	m5C_196844	27	25	19	18	0.971	0.013	0.023	0	1.47867e-06	3
chr12	111372860	-	C	m5C_373917	26	25	18	17	0.979	0.009	0.015	0	2.60942e-05	3
chr12	111372863	-	C	m5C_111902	24	20	17	14	0.81	0.049	0.085	0	4.81895e-06	3
chr12	111372865	-	C	m5C_60759	23	18	16	13	0.75	0.064	0.11	0	2.17644e-06	3
chr12	111372866	-	C	m5C_363067	23	17	16	12	0.716	0.073	0.126	0	1.26081e-06	3
chr12	111648860	+	C	m5C_59145	17	5	11	3	0.318	0.048	0.083	0	1.16675e-07	3
chr12	111648861	+	C	m5C_163101	17	6	12	3	0.327	0.054	0.094	0	1.56551e-07	3
chr12	111648870	+	C	m5C_184206	18	9	12	6	0.52	0.056	0.098	0	4.18077e-06	3
chr12	111648873	+	C	m5C_255299	17	10	12	7	0.558	0.044	0.076	0	5.96503e-06	3
chr12	111648884	+	C	m5C_19101	20	13	14	9	0.647	0.022	0.038	0	1.06904e-06	3
chr12	111648885	+	C	m5C_330408	19	13	13	9	0.685	0.05	0.087	0	1.06208e-06	3
chr12	111648890	+	C	m5C_323394	20	14	14	9	0.692	0.02	0.035	0	1.61221e-06	3
chr12	111648893	+	C	m5C_253697	20	12	14	8	0.593	0.03	0.053	0	2.11098e-05	3
chr12	111648894	+	C	m5C_155666	22	13	15	8	0.586	0.019	0.033	0	3.48775e-05	3
chr12	111680199	+	C	m5C_330503	42	38	27	24	0.909	0.016	0.028	0	5.26987e-07	3
chr12	111680201	+	C	m5C_68115	46	40	31	27	0.866	0.014	0.024	0	5.02736e-08	3
chr12	111680203	+	C	m5C_223315	47	36	31	24	0.739	0.023	0.039	0	1.16759e-08	3
chr12	111680205	+	C	m5C_56953	49	33	32	22	0.658	0.042	0.073	0	1.7584e-10	3
chr12	111785215	+	C	m5C_285278	24	8	16	5	0.333	0.043	0.074	0	2.71961e-09	3
chr12	111792651	+	C	m5C_252062	234	96	140	54	0.361	0.067	0.116	0	0	3
chr12	111792653	+	C	m5C_199872	228	98	135	53	0.364	0.065	0.112	0	0	3
chr12	111792654	+	C	m5C_343688	216	89	128	50	0.367	0.047	0.082	0	0	3
chr12	111792655	+	C	m5C_269860	214	64	126	36	0.279	0.026	0.044	0	0	3
chr12	111793198	+	C	m5C_220797	23	11	14	6	0.458	0.024	0.042	0	8.81639e-06	3
chr12	112614575	+	C	m5C_174534	103	24	65	16	0.241	0.022	0.038	0	0	3
chr12	112614589	+	C	m5C_325747	92	34	57	21	0.358	0.016	0.028	0	0	3
chr12	112614590	+	C	m5C_216264	71	30	44	19	0.433	0.013	0.023	0	0	3
chr12	112614595	+	C	m5C_106930	64	32	40	19	0.475	0.038	0.066	0	7.32747e-15	3
chr12	112614598	+	C	m5C_370429	61	31	38	19	0.494	0.043	0.075	0	7.75935e-13	3
chr12	112614599	+	C	m5C_373836	58	33	36	21	0.572	0.03	0.053	0	2.28595e-12	3
chr12	112614604	+	C	m5C_94450	61	22	39	13	0.344	0.033	0.057	0	0	3
chr12	112614609	+	C	m5C_219614	71	20	46	12	0.263	0.032	0.056	0	0	3
chr12	112820577	-	C	m5C_226622	61	17	38	11	0.292	0.029	0.051	0	0	3
chr12	112985415	-	C	m5C_320261	47	18	31	12	0.377	0.024	0.041	0	1.48548e-12	3
chr12	112985416	-	C	m5C_371242	46	21	31	13	0.448	0.02	0.035	0	1.06187e-11	3
chr12	112985421	-	C	m5C_229482	45	22	30	14	0.486	0.007	0.012	0	1.78095e-11	3
chr12	113054519	+	C	m5C_225349	28	11	19	8	0.382	0.045	0.078	0	3.47093e-08	3
chr13	8279970	+	C	m5C_256835	29	8	20	5	0.299	0.035	0.061	0	1.70353e-12	3
chr13	8861563	-	C	m5C_226156	52	31	37	20	0.535	0.08	0.138	0	1.12543e-12	3
chr13	8861564	-	C	m5C_268648	50	28	35	18	0.503	0.066	0.115	0	9.22418e-12	3
chr13	8861565	-	C	m5C_100818	49	27	34	17	0.504	0.065	0.113	0	5.67735e-12	3
chr13	8861567	-	C	m5C_53423	42	18	29	11	0.385	0.089	0.155	0	2.39009e-11	3
chr13	8861570	-	C	m5C_71873	33	16	24	10	0.46	0.074	0.129	0	2.76206e-10	3
chr13	8861572	-	C	m5C_317925	34	18	25	12	0.555	0.052	0.09	0	2.86152e-10	3
chr13	8861573	-	C	m5C_286745	33	17	24	11	0.541	0.095	0.164	0	7.14817e-11	3
chr13	9294159	+	C	m5C_75734	25	7	15	4	0.282	0.025	0.043	0	1.17387e-09	3
chr13	9365311	+	C	m5C_13733	26	7	16	4	0.286	0.045	0.078	0	6.51767e-11	3
chr13	12034719	-	C	m5C_92026	18	5	12	3	0.275	0.017	0.029	0	5.58258e-08	3
chr13	12064015	-	C	m5C_105609	47	23	31	16	0.442	0.095	0.164	0	2.43368e-11	3
chr13	12064018	-	C	m5C_244698	51	26	34	18	0.476	0.076	0.131	0	1.66533e-14	3
chr13	12064023	-	C	m5C_280762	52	25	34	17	0.495	0.021	0.037	0	2.19824e-14	3
chr13	12064024	-	C	m5C_36835	53	29	35	20	0.531	0.044	0.076	0	1.82743e-13	3
chr13	12064037	-	C	m5C_58061	51	23	34	15	0.42	0.061	0.105	0	1.08691e-13	3
chr13	12064044	-	C	m5C_339343	48	21	32	14	0.413	0.056	0.097	0	8.41904e-12	3
chr13	12064045	-	C	m5C_247905	47	20	31	14	0.388	0.072	0.124	0	3.44214e-12	3
chr13	12064175	-	C	m5C_242982	171	78	112	47	0.407	0.071	0.123	0	0	3
chr13	12064189	-	C	m5C_283956	112	94	72	59	0.805	0.05	0.086	0	0	3
chr13	12064944	-	C	m5C_97032	123	103	80	67	0.801	0.045	0.078	0	0	3
chr13	12065058	-	C	m5C_227446	43	15	29	9	0.318	0.046	0.08	0	5.77316e-15	3
chr13	12065109	-	C	m5C_186155	31	11	19	6	0.341	0.02	0.035	0	4.30673e-11	3
chr13	12074108	-	C	m5C_20674	31	9	20	5	0.296	0.027	0.047	0	2.2173e-11	3
chr13	12074109	-	C	m5C_235493	30	8	19	5	0.286	0.036	0.063	0	1.09054e-10	3
chr13	12075771	-	C	m5C_278484	83	42	55	26	0.453	0.101	0.174	0	0	3
chr13	12075772	-	C	m5C_334037	83	42	55	25	0.446	0.1	0.174	0	0	3
chr13	12075775	-	C	m5C_356278	84	46	55	28	0.492	0.106	0.184	0	0	3
chr13	12075777	-	C	m5C_147822	82	48	54	30	0.543	0.074	0.128	0	0	3
chr13	12075778	-	C	m5C_326432	81	46	52	28	0.51	0.092	0.16	0	0	3
chr13	12075837	-	C	m5C_210816	45	30	28	18	0.612	0.089	0.154	0	6.18968e-09	3
chr13	12075839	-	C	m5C_275276	42	29	25	18	0.639	0.115	0.199	0	1.46422e-08	3
chr13	12075840	-	C	m5C_160213	38	25	23	15	0.626	0.088	0.152	0	4.0568e-07	3
chr13	14055503	-	C	m5C_246717	35	16	20	9	0.477	0.118	0.205	0	3.12041e-09	3
chr13	14055504	-	C	m5C_223610	34	15	20	8	0.415	0.069	0.119	0	2.69498e-09	3
chr13	14055509	-	C	m5C_228985	33	15	19	8	0.438	0.068	0.118	0	2.69498e-09	3
chr13	17798941	-	C	m5C_22947	19	7	12	4	0.393	0.044	0.076	0	7.26092e-07	3
chr13	17798943	-	C	m5C_338213	18	6	11	3	0.345	0.01	0.017	0	2.91215e-07	3
chr13	21442999	-	C	m5C_302740	112	79	69	49	0.657	0.089	0.155	0	0	3
chr13	21443000	-	C	m5C_363496	109	78	68	48	0.667	0.093	0.162	0	0	3
chr13	21443003	-	C	m5C_215004	92	61	57	37	0.61	0.099	0.172	0	1.11022e-16	3
chr13	21443005	-	C	m5C_158904	80	50	50	31	0.589	0.079	0.137	0	2.9976e-15	3
chr13	21443006	-	C	m5C_177263	80	50	50	31	0.589	0.087	0.151	0	2.44249e-15	3
chr13	21443009	-	C	m5C_324927	74	33	46	20	0.425	0.052	0.09	0	0	3
chr13	21443010	-	C	m5C_128605	74	26	46	16	0.343	0.027	0.047	0	0	3
chr13	21443020	-	C	m5C_174551	66	25	41	15	0.365	0.047	0.081	0	0	3
chr13	21443022	-	C	m5C_35219	64	24	40	15	0.37	0.071	0.123	0	0	3
chr13	21443026	-	C	m5C_183008	41	18	25	10	0.43	0.057	0.099	0	1.50276e-11	3
chr13	21443028	-	C	m5C_178048	36	19	22	12	0.561	0.097	0.168	0	1.03011e-08	3
chr13	21443029	-	C	m5C_128242	32	16	19	9	0.514	0.049	0.084	0	1.1715e-08	3
chr13	23353856	-	C	m5C_17863	14	4	10	2	0.285	0.03	0.051	1.77636e-15	1.97043e-07	3
chr13	24847774	+	C	m5C_382398	23	11	15	6	0.454	0.071	0.123	0	1.53934e-06	3
chr13	24847775	+	C	m5C_291324	23	9	15	6	0.392	0.049	0.084	0	1.02926e-08	3
chr13	24847785	+	C	m5C_318384	34	17	22	11	0.529	0.034	0.059	0	1.57295e-09	3
chr13	28396362	-	C	m5C_218350	78	23	50	15	0.296	0.022	0.038	0	0	3
chr13	28396434	-	C	m5C_120117	64	16	42	10	0.251	0.017	0.029	0	0	3
chr13	28396449	-	C	m5C_211389	42	9	27	6	0.233	0.007	0.013	0	0	3
chr13	34282650	-	C	m5C_246918	29	10	20	6	0.338	0.023	0.041	0	1.69966e-11	3
chr13	42783704	+	C	m5C_41975	40	19	23	10	0.424	0.056	0.097	0	6.70837e-11	3
chr13	42783706	+	C	m5C_260599	41	17	24	9	0.355	0.055	0.096	0	1.87306e-12	3
chr13	42783775	+	C	m5C_25358	115	27	74	18	0.238	0.011	0.019	0	0	3
chr13	42876978	+	C	m5C_369313	19	5	12	3	0.294	0.029	0.05	0	7.14849e-09	3
chr13	42876986	+	C	m5C_254645	23	6	14	3	0.252	0.016	0.027	0	1.55868e-08	3
chr13	42876996	+	C	m5C_43074	24	6	15	3	0.241	0.017	0.029	0	9.32505e-11	3
chr13	42876997	+	C	m5C_370230	25	7	16	5	0.325	0.042	0.074	0	5.92858e-11	3
chr13	42877000	+	C	m5C_312502	25	8	16	5	0.319	0.008	0.014	0	1.84709e-10	3
chr13	42877001	+	C	m5C_256896	24	9	15	6	0.364	0.049	0.085	0	3.84625e-08	3
chr13	42877003	+	C	m5C_33456	25	8	16	5	0.312	0.042	0.073	0	2.87209e-10	3
chr13	42877006	+	C	m5C_36188	31	13	21	8	0.393	0.034	0.058	0	3.58697e-10	3
chr13	42877007	+	C	m5C_344156	32	14	21	9	0.425	0.048	0.083	0	1.03699e-09	3
chr13	42877017	+	C	m5C_71388	37	13	24	8	0.355	0.046	0.08	0	1.16562e-12	3
chr13	42877036	+	C	m5C_337333	47	17	31	12	0.365	0.046	0.079	0	1.24345e-14	3
chr13	42877037	+	C	m5C_304834	47	18	31	12	0.365	0.049	0.084	0	2.04281e-14	3
chr13	42877039	+	C	m5C_28996	48	17	31	12	0.375	0.057	0.099	0	9.88099e-15	3
chr13	42877040	+	C	m5C_61378	49	14	32	10	0.3	0.045	0.077	0	4.44089e-16	3
chr13	43385847	+	C	m5C_12697	40	11	26	7	0.292	0.005	0.008	0	2.53131e-14	3
chr13	43385848	+	C	m5C_247639	40	12	26	8	0.3	0.008	0.014	0	3.86358e-14	3
chr13	43385850	+	C	m5C_87185	42	11	28	7	0.27	0.031	0.053	0	1.0103e-14	3
chr13	43385851	+	C	m5C_158940	43	11	28	8	0.27	0.041	0.071	0	1.37668e-14	3
chr13	43399285	+	C	m5C_210590	21	10	13	7	0.506	0.12	0.208	0	6.97866e-07	3
chr13	43399286	+	C	m5C_66967	22	12	13	8	0.572	0.094	0.163	0	3.13744e-06	3
chr13	43399289	+	C	m5C_65084	22	14	13	9	0.639	0.079	0.136	0	1.05367e-05	3
chr13	43399290	+	C	m5C_126548	22	13	13	8	0.612	0.112	0.193	0	6.00324e-06	3
chr13	43399292	+	C	m5C_181168	23	15	14	9	0.658	0.126	0.218	0	1.17566e-05	3
chr13	43399295	+	C	m5C_6160	27	18	17	12	0.668	0.123	0.213	0	3.95506e-07	3
chr13	43399296	+	C	m5C_26860	28	19	17	12	0.668	0.11	0.191	0	5.8726e-07	3
chr13	43399323	+	C	m5C_142605	80	37	49	24	0.485	0.075	0.131	0	0	3
chr13	43399328	+	C	m5C_129578	86	35	52	22	0.435	0.088	0.152	0	0	3
chr13	43399329	+	C	m5C_107780	88	35	53	21	0.411	0.077	0.133	0	0	3
chr13	43455166	-	C	m5C_339023	72	40	47	25	0.493	0.104	0.18	0	0	3
chr13	43456030	-	C	m5C_60490	19	7	12	5	0.407	0.052	0.091	0	7.44111e-08	3
chr13	43456031	-	C	m5C_146265	18	7	11	5	0.417	0.039	0.068	0	9.09426e-08	3
chr13	44773727	+	C	m5C_234973	20	11	14	8	0.527	0.067	0.117	0	1.55416e-06	3
chr13	44773735	+	C	m5C_314236	30	13	21	9	0.422	0.027	0.046	0	2.95081e-09	3
chr13	44773736	+	C	m5C_325212	30	13	21	10	0.413	0.073	0.126	0	2.30206e-09	3
chr13	44825092	+	C	m5C_183589	12	5	8	3	0.422	0.027	0.046	0	9.19348e-07	3
chr13	44825094	+	C	m5C_66945	14	6	9	4	0.492	0.1	0.174	0	4.22949e-06	3
chr13	44825095	+	C	m5C_270804	14	5	9	3	0.388	0.067	0.116	0	1.17599e-06	3
chr13	48483303	-	C	m5C_270122	24	8	15	5	0.36	0.004	0.007	0	3.97637e-10	3
chr13	48483305	-	C	m5C_284696	18	12	11	7	0.656	0.071	0.123	0	5.47954e-05	3
chr13	49058312	-	C	m5C_113616	18	5	13	3	0.283	0.028	0.049	0	4.21178e-10	3
chr13	49484586	+	C	m5C_48995	26	7	16	4	0.262	0.027	0.046	0	5.23581e-11	3
chr13	49484588	+	C	m5C_72687	26	6	16	3	0.225	0.015	0.026	0	1.7063e-11	3
chr13	54585002	-	C	m5C_285569	16	8	10	4	0.444	0.071	0.124	0	7.28945e-07	3
chr13	54600438	-	C	m5C_65902	17	5	11	3	0.308	0.062	0.108	0	5.58258e-08	3
chr13	54600439	-	C	m5C_87075	17	6	11	4	0.378	0.032	0.055	0	3.44293e-07	3
chr13	55239481	+	C	m5C_160578	17	6	11	4	0.373	0.041	0.072	0	3.0532e-07	3
chr13	55349367	-	C	m5C_117371	112	101	74	66	0.892	0.017	0.029	0	0	3
chr13	55349368	-	C	m5C_33803	22	17	14	10	0.749	0.043	0.075	0	3.77238e-05	3
chr13	55349369	-	C	m5C_180513	19	14	12	9	0.711	0.061	0.106	0	4.17543e-05	3
chr13	55349370	-	C	m5C_105592	18	13	12	9	0.731	0.048	0.083	0	3.68456e-05	3
chr13	55349373	-	C	m5C_279242	18	13	11	8	0.739	0.051	0.088	0	3.48004e-05	3
chr13	55349374	-	C	m5C_313991	18	14	11	9	0.763	0.065	0.113	0	4.17543e-05	3
chr13	55349376	-	C	m5C_215423	17	12	11	7	0.709	0.036	0.062	0	2.17084e-05	3
chr13	55349378	-	C	m5C_302156	15	10	10	6	0.671	0.037	0.065	0	7.36066e-06	3
chr13	55349381	-	C	m5C_75480	14	9	9	6	0.641	0.05	0.087	0	4.89361e-06	3
chr13	55349382	-	C	m5C_167326	14	9	9	6	0.667	0.058	0.1	0	2.03761e-05	3
chr13	55534710	-	C	m5C_26389	56	21	36	13	0.372	0.036	0.063	0	0	3
chr13	55534711	-	C	m5C_246406	57	20	37	12	0.343	0.037	0.065	0	0	3
chr13	55534713	-	C	m5C_216626	53	21	34	13	0.371	0.055	0.095	0	6.66134e-16	3
chr13	55534740	-	C	m5C_230027	39	14	24	9	0.385	0.027	0.047	0	1.71024e-11	3
chr13	55534741	-	C	m5C_65823	40	14	25	9	0.381	0.039	0.067	0	4.54414e-13	3
chr13	55534743	-	C	m5C_37396	39	15	24	9	0.407	0.02	0.034	0	4.92038e-11	3
chr13	55534744	-	C	m5C_96999	39	16	24	9	0.414	0.038	0.065	0	7.70233e-11	3
chr13	55534747	-	C	m5C_236418	37	13	23	8	0.373	0.032	0.055	0	3.58346e-10	3
chr13	55534749	-	C	m5C_336186	36	12	23	7	0.339	0.058	0.1	0	1.32477e-10	3
chr13	55534764	-	C	m5C_36307	32	12	20	7	0.355	0.018	0.031	0	1.25645e-09	3
chr13	55534766	-	C	m5C_248123	32	12	19	7	0.349	0.034	0.059	0	1.00512e-09	3
chr13	55534770	-	C	m5C_125990	28	10	18	6	0.327	0.046	0.08	0	1.12205e-09	3
chr13	55534772	-	C	m5C_343277	27	9	17	5	0.324	0.036	0.063	0	6.42746e-10	3
chr13	55534773	-	C	m5C_102076	26	9	16	5	0.328	0.035	0.061	0	5.01152e-10	3
chr13	55610090	+	C	m5C_240036	48	19	31	12	0.386	0.025	0.044	0	9.61453e-14	3
chr13	55610091	+	C	m5C_90000	49	20	32	13	0.398	0.028	0.049	0	2.82552e-13	3
chr13	55610094	+	C	m5C_102573	49	18	32	11	0.34	0.047	0.082	0	2.22045e-16	3
chr13	55610096	+	C	m5C_354745	50	15	33	9	0.299	0.027	0.046	0	0	3
chr13	55610098	+	C	m5C_141324	54	17	35	11	0.305	0.033	0.057	0	0	3
chr13	55610312	+	C	m5C_156674	42	20	25	12	0.453	0.077	0.134	0	1.68511e-10	3
chr13	55627769	+	C	m5C_54426	26	7	15	4	0.276	0.015	0.026	0	1.0563e-08	3
chr13	55675241	+	C	m5C_218383	13	5	8	3	0.421	0.023	0.041	0	1.36072e-06	3
chr13	55675243	+	C	m5C_251983	13	6	9	3	0.431	0.028	0.048	0	1.66052e-06	3
chr13	55675245	+	C	m5C_137712	13	5	8	3	0.44	0.025	0.043	0	5.63006e-05	3
chr13	55675254	+	C	m5C_57639	13	4	8	2	0.339	0.043	0.075	0	2.48008e-07	3
chr13	55675255	+	C	m5C_378713	13	5	9	3	0.379	0.011	0.02	0	3.43713e-05	3
chr13	55675259	+	C	m5C_125984	14	5	10	4	0.393	0.019	0.033	0	6.60533e-06	3
chr13	55675264	+	C	m5C_319301	15	4	9	2	0.296	0.028	0.049	4.44089e-16	2.16008e-08	3
chr13	55675841	+	C	m5C_162310	22	6	14	4	0.303	0.047	0.082	0	1.81352e-08	3
chr13	55696398	+	C	m5C_821	22	12	14	7	0.481	0.074	0.128	0	1.23459e-06	3
chr13	55696399	+	C	m5C_255374	22	11	14	7	0.481	0.091	0.158	0	7.1804e-07	3
chr13	55715950	+	C	m5C_78615	30	11	19	7	0.358	0.061	0.105	0	6.37168e-10	3
chr13	55715974	+	C	m5C_34399	33	8	21	5	0.249	0.013	0.022	0	3.03313e-13	3
chr13	55715979	+	C	m5C_79086	31	8	20	5	0.255	0.023	0.039	0	2.60214e-12	3
chr13	55717605	+	C	m5C_188548	93	33	58	20	0.351	0.01	0.017	0	0	3
chr13	57502662	-	C	m5C_299979	12	5	8	4	0.47	0.086	0.15	0	1.12745e-06	3
chr13	57502666	-	C	m5C_140116	11	5	8	3	0.431	0.085	0.147	0	6.09568e-07	3
chr13	57502672	-	C	m5C_97176	11	4	7	3	0.418	0.049	0.086	0	4.40222e-07	3
chr13	57502673	-	C	m5C_299744	11	4	7	3	0.416	0.07	0.121	0	3.66963e-07	3
chr13	58881936	+	C	m5C_307972	134	90	83	54	0.661	0.031	0.054	0	0	3
chr13	58938395	+	C	m5C_29351	14	6	9	4	0.426	0.086	0.149	0	1.45606e-06	3
chr13	59671727	-	C	m5C_161669	11	6	8	3	0.523	0.095	0.165	0	1.65555e-06	3
chr13	60635621	+	C	m5C_14562	21	10	13	6	0.487	0.077	0.134	0	9.47748e-07	3
chr13	60635622	+	C	m5C_195084	21	10	13	5	0.462	0.092	0.16	0	5.99523e-07	3
chr13	60635624	+	C	m5C_118788	21	10	13	6	0.483	0.077	0.133	0	9.47748e-07	3
chr13	60635625	+	C	m5C_76651	21	10	13	6	0.486	0.064	0.11	0	9.35957e-07	3
chr13	63849845	+	C	m5C_160254	25	7	17	5	0.279	0.022	0.039	0	6.60912e-10	3
chr13	64161973	+	C	m5C_287706	75	31	43	17	0.394	0.031	0.054	0	0	3
chr13	64161976	+	C	m5C_352452	68	26	39	15	0.37	0.027	0.047	0	0	3
chr13	64162020	+	C	m5C_83309	56	18	33	11	0.346	0.025	0.043	0	1.11022e-16	3
chr13	64290942	-	C	m5C_86692	32	14	20	8	0.398	0.073	0.127	0	5.59042e-09	3
chr13	74551615	-	C	m5C_260484	42	17	28	11	0.389	0.027	0.046	0	6.41043e-12	3
chr13	81795811	+	C	m5C_43971	13	4	8	3	0.357	0.028	0.048	0	4.37565e-07	3
chr13	81795812	+	C	m5C_183470	13	5	8	3	0.413	0.036	0.063	0	1.28904e-06	3
chr13	81795818	+	C	m5C_142448	17	4	11	2	0.257	0.025	0.043	8.88178e-16	3.49768e-08	3
chr13	91623967	+	C	m5C_123722	27	13	18	9	0.465	0.078	0.135	0	2.52689e-08	3
chr13	91623969	+	C	m5C_347987	30	12	19	8	0.407	0.088	0.152	0	1.29996e-08	3
chr13	91623970	+	C	m5C_99390	30	12	19	8	0.392	0.082	0.143	0	1.03272e-08	3
chr13	91623972	+	C	m5C_290467	30	12	19	8	0.413	0.081	0.14	0	1.57061e-08	3
chr13	91623973	+	C	m5C_287123	31	11	20	7	0.359	0.073	0.126	0	4.9722e-09	3
chr13	93149858	-	C	m5C_372584	18	6	12	4	0.343	0.013	0.022	0	3.44293e-07	3
chr13	93149938	-	C	m5C_36311	12	6	8	4	0.552	0.061	0.106	0	4.13056e-06	3
chr13	98751334	-	C	m5C_303386	21	5	14	3	0.237	0.011	0.018	2.22045e-16	6.57476e-08	3
chr13	98751337	-	C	m5C_18184	21	5	14	3	0.252	0.018	0.03	0	1.04165e-07	3
chr13	99496485	-	C	m5C_336842	34	11	21	8	0.366	0.07	0.121	0	2.09981e-11	3
chr13	99988224	-	C	m5C_29831	29	10	23	7	0.375	0.023	0.04	0	3.13671e-10	3
chr13	99988226	-	C	m5C_161970	29	11	22	8	0.386	0.007	0.012	0	4.48015e-10	3
chr13	100657024	+	C	m5C_10870	12	4	8	2	0.339	0.054	0.093	0	1.9622e-07	3
chr13	103747939	-	C	m5C_235481	26	6	16	4	0.242	0.021	0.036	0	3.43076e-09	3
chr13	103747945	-	C	m5C_70035	24	12	15	7	0.465	0.074	0.127	0	5.56399e-07	3
chr13	104143158	-	C	m5C_111258	24	5	14	3	0.239	0.009	0.016	4.44089e-16	6.72271e-10	3
chr13	109189027	+	C	m5C_67587	22	13	14	9	0.587	0.078	0.135	0	5.57605e-06	3
chr13	109189028	+	C	m5C_271365	22	14	14	9	0.604	0.044	0.076	0	2.0049e-07	3
chr13	109189038	+	C	m5C_39179	35	11	23	7	0.385	0.107	0.186	0	3.70814e-13	3
chr13	119692320	+	C	m5C_119480	17	11	11	7	0.659	0.028	0.048	0	1.2251e-05	3
chr13	119692321	+	C	m5C_80999	21	14	14	10	0.686	0.042	0.072	0	1.78002e-06	3
chr13	119692323	+	C	m5C_10626	28	12	19	8	0.465	0.05	0.087	0	1.05527e-07	3
chr13	119693126	+	C	m5C_142080	22	7	15	4	0.308	0.04	0.07	0	6.2653e-09	3
chr13	119693127	+	C	m5C_222773	24	9	16	6	0.38	0.024	0.041	0	9.18144e-09	3
chr13	119694481	+	C	m5C_30293	19	6	12	4	0.353	0.05	0.087	0	7.40707e-09	3
chr14	7931735	+	C	m5C_248455	23	9	13	5	0.367	0.057	0.098	0	4.97005e-08	3
chr14	8170721	-	C	m5C_51986	35	15	24	10	0.394	0.061	0.105	0	1.94214e-10	3
chr14	8170738	-	C	m5C_290939	34	12	24	9	0.334	0.053	0.092	0	1.92516e-10	3
chr14	8170741	-	C	m5C_20548	34	16	24	11	0.44	0.068	0.117	0	3.71497e-09	3
chr14	8170982	-	C	m5C_135542	29	6	17	3	0.21	0.008	0.015	4.44089e-16	1.09979e-12	3
chr14	13952212	-	C	m5C_317863	27	16	18	11	0.534	0.096	0.167	0	6.90583e-08	3
chr14	13952227	-	C	m5C_283377	25	7	16	4	0.294	0.024	0.041	0	8.86531e-11	3
chr14	15402240	-	C	m5C_83432	32	13	21	8	0.383	0.047	0.081	0	4.10045e-10	3
chr14	15402246	-	C	m5C_55130	29	16	19	10	0.538	0.041	0.07	0	2.15107e-07	3
chr14	15402263	-	C	m5C_337758	20	8	13	5	0.421	0.023	0.041	0	2.40684e-07	3
chr14	18214219	-	C	m5C_239313	25	7	16	4	0.278	0.007	0.011	0	4.75638e-11	3
chr14	18214221	-	C	m5C_159757	25	7	16	5	0.312	0.017	0.029	0	1.27681e-10	3
chr14	18214222	-	C	m5C_151330	25	7	16	5	0.312	0.017	0.029	0	1.27681e-10	3
chr14	18214224	-	C	m5C_204484	23	7	14	5	0.353	0.035	0.06	0	1.08729e-07	3
chr14	19872718	-	C	m5C_267352	35	13	23	8	0.372	0.048	0.083	0	1.85051e-11	3
chr14	19872719	-	C	m5C_107956	33	12	22	7	0.356	0.065	0.113	0	2.56339e-12	3
chr14	19872728	-	C	m5C_63831	21	6	14	4	0.293	0.046	0.079	0	2.96577e-09	3
chr14	20702585	+	C	m5C_99034	29	13	20	9	0.456	0.075	0.13	0	5.77339e-09	3
chr14	21554821	+	C	m5C_108030	16	7	12	5	0.431	0.076	0.132	0	4.80423e-08	3
chr14	21797818	+	C	m5C_190322	30	19	17	10	0.599	0.044	0.076	0	1.0739e-06	3
chr14	21797819	+	C	m5C_20460	31	20	18	11	0.646	0.038	0.066	0	2.18465e-06	3
chr14	21842133	+	C	m5C_268283	26	20	17	12	0.666	0.097	0.167	0	4.68513e-07	3
chr14	21842136	+	C	m5C_16179	27	16	17	9	0.541	0.084	0.145	0	9.10902e-08	3
chr14	21842138	+	C	m5C_284275	27	16	18	9	0.509	0.096	0.167	0	6.45756e-08	3
chr14	21842140	+	C	m5C_104721	35	22	24	14	0.566	0.078	0.136	0	2.93453e-10	3
chr14	21842141	+	C	m5C_188132	35	21	24	15	0.57	0.058	0.1	0	3.66509e-10	3
chr14	23523149	-	C	m5C_1045	16	4	11	3	0.287	0.033	0.057	0	4.40222e-07	3
chr14	23523150	-	C	m5C_302595	16	4	12	3	0.275	0.047	0.081	1.11022e-16	3.66963e-07	3
chr14	23523151	-	C	m5C_315603	17	6	12	4	0.37	0.03	0.052	0	3.06723e-06	3
chr14	23523154	-	C	m5C_211130	16	6	11	4	0.406	0.016	0.029	0	4.37976e-06	3
chr14	23523155	-	C	m5C_94804	16	7	11	5	0.441	0.013	0.023	0	7.90189e-06	3
chr14	23523157	-	C	m5C_115283	16	6	11	4	0.406	0.016	0.029	0	4.37976e-06	3
chr14	23523170	-	C	m5C_328493	14	7	9	4	0.512	0.052	0.089	0	5.87611e-06	3
chr14	23523171	-	C	m5C_29242	13	6	9	4	0.486	0.062	0.108	0	3.26139e-06	3
chr14	26631450	+	C	m5C_112880	16	5	10	3	0.329	0.016	0.027	0	1.07574e-06	3
chr14	26631458	+	C	m5C_122884	22	7	14	4	0.324	0.065	0.113	0	1.0593e-08	3
chr14	26631481	+	C	m5C_270608	30	13	21	9	0.411	0.079	0.137	0	4.72464e-11	3
chr14	26631482	+	C	m5C_343405	31	15	21	10	0.452	0.096	0.167	0	1.14559e-10	3
chr14	26631484	+	C	m5C_108431	31	14	21	9	0.428	0.069	0.12	0	9.65776e-11	3
chr14	26631487	+	C	m5C_135287	33	16	23	11	0.467	0.073	0.126	0	1.26489e-10	3
chr14	26631488	+	C	m5C_313165	33	17	23	12	0.497	0.08	0.139	0	2.16481e-10	3
chr14	26631490	+	C	m5C_268904	35	17	24	11	0.46	0.084	0.145	0	1.44719e-10	3
chr14	26631491	+	C	m5C_283441	35	17	24	11	0.453	0.079	0.136	0	1.27133e-10	3
chr14	26631492	+	C	m5C_90956	35	17	24	10	0.447	0.094	0.162	0	9.0266e-11	3
chr14	26631498	+	C	m5C_224633	55	32	34	18	0.551	0.044	0.076	0	7.81331e-12	3
chr14	26631511	+	C	m5C_379672	89	33	56	19	0.335	0.052	0.09	0	0	3
chr14	26645715	+	C	m5C_207550	22	12	14	7	0.482	0.117	0.203	0	1.35688e-06	3
chr14	26645718	+	C	m5C_382592	26	13	17	9	0.48	0.087	0.151	0	1.19561e-07	3
chr14	26645720	+	C	m5C_277101	26	12	17	7	0.408	0.1	0.174	0	6.59608e-09	3
chr14	27456361	+	C	m5C_56892	17	4	11	3	0.267	0.014	0.024	3.33067e-16	3.50842e-08	3
chr14	27471351	+	C	m5C_281786	22	8	15	5	0.359	0.065	0.112	0	1.09831e-09	3
chr14	30762293	+	C	m5C_221982	23	8	15	5	0.318	0.04	0.069	0	1.37024e-09	3
chr14	30976737	+	C	m5C_312483	17	11	12	7	0.577	0.138	0.239	0	9.21458e-08	3
chr14	30976747	+	C	m5C_283658	23	15	17	11	0.598	0.087	0.151	0	5.12638e-08	3
chr14	30988101	+	C	m5C_238730	19	8	12	5	0.406	0.013	0.023	0	1.54365e-06	3
chr14	30988156	+	C	m5C_237169	64	28	39	17	0.446	0.032	0.055	0	6.66134e-16	3
chr14	30988157	+	C	m5C_220561	67	29	40	18	0.456	0.016	0.027	0	3.33067e-16	3
chr14	30988160	+	C	m5C_79551	68	29	41	18	0.439	0.01	0.017	0	2.22045e-16	3
chr14	30988162	+	C	m5C_351521	68	26	41	16	0.402	0.019	0.032	0	0	3
chr14	30988165	+	C	m5C_309547	77	33	47	21	0.442	0.014	0.024	0	0	3
chr14	31012938	-	C	m5C_291630	37	22	23	14	0.591	0.029	0.05	0	8.4999e-10	3
chr14	31013815	-	C	m5C_295023	26	9	17	5	0.349	0.016	0.028	0	6.10499e-10	3
chr14	31013822	-	C	m5C_381991	24	12	15	7	0.48	0.048	0.083	0	3.15139e-06	3
chr14	31013824	-	C	m5C_324632	22	9	14	6	0.442	0.039	0.067	0	7.79402e-07	3
chr14	31013827	-	C	m5C_52460	21	9	13	5	0.457	0.038	0.067	0	7.5904e-07	3
chr14	31013828	-	C	m5C_355386	21	10	13	6	0.482	0.024	0.042	0	1.02495e-06	3
chr14	31202343	-	C	m5C_12668	48	26	31	16	0.525	0.034	0.059	0	6.17004e-11	3
chr14	31202344	-	C	m5C_360373	48	23	31	14	0.472	0.042	0.073	0	1.49681e-11	3
chr14	31202349	-	C	m5C_333780	46	25	30	15	0.516	0.051	0.089	0	3.18193e-11	3
chr14	31202376	-	C	m5C_225014	17	11	11	7	0.673	0.024	0.042	0	1.42931e-05	3
chr14	31202377	-	C	m5C_280677	17	11	11	7	0.648	0.008	0.014	0	1.11468e-05	3
chr14	31202380	-	C	m5C_93531	15	10	10	7	0.662	0.041	0.071	0	8.32042e-06	3
chr14	32578153	+	C	m5C_370590	22	13	15	9	0.622	0.047	0.082	0	1.6481e-07	3
chr14	32578156	+	C	m5C_160746	24	17	16	12	0.69	0.034	0.059	0	1.45431e-06	3
chr14	32578157	+	C	m5C_104849	27	19	18	13	0.716	0.018	0.031	0	9.22168e-07	3
chr14	32578159	+	C	m5C_332089	33	23	22	15	0.709	0.038	0.067	0	5.85391e-08	3
chr14	32578161	+	C	m5C_298760	34	17	22	12	0.591	0.106	0.184	0	4.00749e-08	3
chr14	32578167	+	C	m5C_346248	64	26	41	18	0.461	0.062	0.108	0	0	3
chr14	32578180	+	C	m5C_256063	104	55	67	34	0.485	0.056	0.097	0	0	3
chr14	32578184	+	C	m5C_13975	118	55	77	35	0.436	0.06	0.103	0	0	3
chr14	32578186	+	C	m5C_163655	126	61	82	39	0.445	0.072	0.126	0	0	3
chr14	32578187	+	C	m5C_273787	127	62	84	40	0.451	0.067	0.116	0	0	3
chr14	32578189	+	C	m5C_118925	129	58	85	37	0.413	0.068	0.118	0	0	3
chr14	32578190	+	C	m5C_265853	131	57	85	36	0.395	0.068	0.118	0	0	3
chr14	34317221	+	C	m5C_78114	22	10	14	6	0.447	0.059	0.102	0	1.19749e-06	3
chr14	34317222	+	C	m5C_249791	22	11	14	6	0.458	0.056	0.098	0	1.45777e-06	3
chr14	34320236	+	C	m5C_275801	51	14	35	9	0.275	0.032	0.055	0	0	3
chr14	34320247	+	C	m5C_208775	46	16	32	11	0.353	0.029	0.05	0	1.32116e-14	3
chr14	34320541	+	C	m5C_381516	15	7	10	5	0.491	0.055	0.095	0	6.48308e-06	3
chr14	34853546	+	C	m5C_91810	23	10	16	7	0.427	0.09	0.156	0	1.0025e-07	3
chr14	38924957	-	C	m5C_334559	22	12	14	8	0.539	0.086	0.15	0	2.68128e-06	3
chr14	38924958	-	C	m5C_265566	19	9	12	6	0.478	0.097	0.167	0	2.05623e-06	3
chr14	38934020	-	C	m5C_331589	18	7	13	4	0.397	0.063	0.109	0	5.87609e-08	3
chr14	38934021	-	C	m5C_44823	17	7	12	4	0.397	0.063	0.109	0	3.30103e-06	3
chr14	38934022	-	C	m5C_163419	17	8	12	5	0.439	0.091	0.157	0	9.57252e-08	3
chr14	38934023	-	C	m5C_354904	18	7	13	4	0.388	0.09	0.156	0	6.2653e-09	3
chr14	39209608	-	C	m5C_83246	42	16	30	12	0.369	0.045	0.079	0	1.86073e-13	3
chr14	39209609	-	C	m5C_166786	42	15	29	11	0.349	0.054	0.094	0	5.11879e-12	3
chr14	39311920	-	C	m5C_275973	40	15	26	9	0.366	0.026	0.045	0	8.32223e-13	3
chr14	39311926	-	C	m5C_366781	39	15	25	10	0.382	0.04	0.069	0	1.08846e-12	3
chr14	39311928	-	C	m5C_80067	39	14	25	9	0.358	0.034	0.06	0	3.14415e-13	3
chr14	39383290	-	C	m5C_336547	13	6	10	5	0.455	0.044	0.077	0	2.8702e-06	3
chr14	45225921	+	C	m5C_55815	26	7	16	4	0.298	0.069	0.119	0	3.99049e-09	3
chr14	45365891	+	C	m5C_13211	25	8	17	6	0.375	0.064	0.111	0	2.9683e-09	3
chr14	45365893	+	C	m5C_151786	27	7	18	5	0.308	0.044	0.076	0	2.84813e-09	3
chr14	45365896	+	C	m5C_208237	28	6	18	4	0.24	0.016	0.028	0	1.33805e-11	3
chr14	45479962	-	C	m5C_67763	24	10	18	7	0.442	0.065	0.112	0	5.33737e-09	3
chr14	47502659	+	C	m5C_369454	15	5	10	3	0.362	0.056	0.098	0	6.76219e-08	3
chr14	50776828	-	C	m5C_285182	35	8	23	5	0.229	0.016	0.028	0	1.4988e-14	3
chr14	50776829	-	C	m5C_40573	35	7	23	5	0.221	0.012	0.021	0	2.66453e-15	3
chr14	50776834	-	C	m5C_239603	33	14	21	8	0.375	0.084	0.145	0	5.49223e-11	3
chr14	50776835	-	C	m5C_340675	32	14	21	9	0.387	0.075	0.13	0	7.88782e-11	3
chr14	50776837	-	C	m5C_127121	31	14	20	9	0.422	0.065	0.113	0	6.56296e-10	3
chr14	50776838	-	C	m5C_272912	31	13	20	7	0.368	0.078	0.135	0	1.11893e-10	3
chr14	50776840	-	C	m5C_165056	30	14	20	8	0.424	0.072	0.124	0	2.94978e-08	3
chr14	50776844	-	C	m5C_73427	29	17	19	11	0.575	0.031	0.054	0	2.64704e-07	3
chr14	50889869	-	C	m5C_309402	38	30	25	21	0.811	0.033	0.057	0	1.76353e-07	3
chr14	50889872	-	C	m5C_378932	33	23	20	15	0.716	0.04	0.07	0	1.02658e-06	3
chr14	50889874	-	C	m5C_357187	31	22	20	15	0.743	0.065	0.112	0	7.20932e-07	3
chr14	50889875	-	C	m5C_290012	32	23	20	15	0.758	0.052	0.09	0	9.49695e-07	3
chr14	50889878	-	C	m5C_312389	33	15	21	10	0.446	0.089	0.154	0	1.00309e-08	3
chr14	50889882	-	C	m5C_259646	29	14	18	9	0.465	0.083	0.145	0	3.52197e-08	3
chr14	50889889	-	C	m5C_195707	27	18	17	11	0.66	0.032	0.055	0	4.29188e-07	3
chr14	50889891	-	C	m5C_133426	26	17	17	11	0.64	0.04	0.069	0	2.80659e-07	3
chr14	50890034	-	C	m5C_100301	43	10	27	6	0.239	0.014	0.024	0	1.11022e-16	3
chr14	50890035	-	C	m5C_270896	42	11	26	7	0.284	0.037	0.065	0	8.43769e-15	3
chr14	50890063	-	C	m5C_240423	34	13	21	8	0.396	0.065	0.112	0	9.90892e-11	3
chr14	50890064	-	C	m5C_352890	32	12	20	8	0.397	0.062	0.108	0	1.76254e-09	3
chr14	50890068	-	C	m5C_100955	23	7	14	4	0.307	0.022	0.039	0	1.06584e-07	3
chr14	50930676	-	C	m5C_208992	131	54	76	29	0.377	0.037	0.064	0	0	3
chr14	50930696	-	C	m5C_320018	80	42	44	22	0.504	0.023	0.04	0	9.10383e-15	3
chr14	50930697	-	C	m5C_251458	75	38	42	21	0.5	0.054	0.094	0	4.66294e-15	3
chr14	50930698	-	C	m5C_189320	75	39	42	20	0.455	0.061	0.106	0	4.44089e-15	3
chr14	52074319	-	C	m5C_271535	44	12	27	8	0.291	0.013	0.022	0	1.26565e-14	3
chr14	52074326	-	C	m5C_233071	44	17	26	11	0.422	0.048	0.082	0	1.87006e-12	3
chr14	52074327	-	C	m5C_198825	44	16	27	10	0.379	0.027	0.047	0	5.82978e-13	3
chr14	52074329	-	C	m5C_60440	43	19	26	11	0.426	0.011	0.019	0	6.19038e-12	3
chr14	52074330	-	C	m5C_26292	43	19	26	11	0.428	0.022	0.038	0	5.76494e-12	3
chr14	52074333	-	C	m5C_127646	42	18	25	10	0.414	0.018	0.031	0	2.62612e-12	3
chr14	52074335	-	C	m5C_12928	41	19	25	11	0.459	0.019	0.033	0	6.46727e-12	3
chr14	52074336	-	C	m5C_174967	41	16	25	10	0.412	0.042	0.072	0	5.62472e-12	3
chr14	52074339	-	C	m5C_236408	42	17	25	10	0.392	0.029	0.05	0	9.41469e-13	3
chr14	52074340	-	C	m5C_41090	41	16	25	10	0.401	0.05	0.086	0	4.37983e-12	3
chr14	52074343	-	C	m5C_2074	42	12	25	7	0.285	0.011	0.019	0	4.88498e-15	3
chr14	52074350	-	C	m5C_315199	41	11	25	6	0.258	0.027	0.047	0	1.66534e-15	3
chr14	52074352	-	C	m5C_96069	41	11	24	6	0.244	0.029	0.05	0	4.44089e-16	3
chr14	52074358	-	C	m5C_279350	25	7	15	4	0.263	0.032	0.056	0	5.59368e-09	3
chr14	52074359	-	C	m5C_197124	22	7	13	4	0.361	0.06	0.104	0	1.20137e-08	3
chr14	52076512	-	C	m5C_159663	23	8	15	5	0.365	0.028	0.048	0	3.58965e-09	3
chr14	52076513	-	C	m5C_225756	23	10	15	7	0.432	0.077	0.134	0	1.5631e-08	3
chr14	52076514	-	C	m5C_292318	23	10	15	8	0.463	0.103	0.178	0	1.66805e-08	3
chr14	52076517	-	C	m5C_286520	23	11	15	8	0.479	0.057	0.099	0	4.13383e-08	3
chr14	52076518	-	C	m5C_354631	23	11	15	8	0.489	0.066	0.114	0	4.13383e-08	3
chr14	52076520	-	C	m5C_334467	22	10	15	7	0.459	0.028	0.049	0	1.25662e-06	3
chr14	52076522	-	C	m5C_320546	22	9	14	6	0.415	0.047	0.081	0	3.67896e-07	3
chr14	52076525	-	C	m5C_66977	22	12	15	8	0.55	0.085	0.147	0	9.87655e-08	3
chr14	52076526	-	C	m5C_297295	22	12	15	8	0.545	0.051	0.088	0	8.68227e-08	3
chr14	52087137	-	C	m5C_104089	23	7	16	5	0.332	0.028	0.048	0	3.57989e-10	3
chr14	52087139	-	C	m5C_200952	23	9	16	6	0.391	0.054	0.093	0	1.44659e-09	3
chr14	52087140	-	C	m5C_324265	22	9	16	7	0.431	0.086	0.148	0	2.34691e-09	3
chr14	52087159	-	C	m5C_73102	15	10	10	7	0.661	0.061	0.105	0	4.26907e-05	3
chr14	52089886	-	C	m5C_61831	39	9	25	6	0.249	0.013	0.023	0	1.11022e-15	3
chr14	52089896	-	C	m5C_356298	32	11	20	7	0.338	0.042	0.072	0	8.6556e-10	3
chr14	52179747	-	C	m5C_294560	13	4	8	2	0.311	0.009	0.016	4.44089e-16	1.86333e-08	3
chr14	52228685	-	C	m5C_110087	25	6	17	4	0.257	0.032	0.056	0	3.64771e-10	3
chr14	52228689	-	C	m5C_337719	22	6	14	4	0.307	0.012	0.021	0	4.47702e-10	3
chr14	52239754	-	C	m5C_311109	34	14	22	8	0.401	0.035	0.061	0	1.26217e-10	3
chr14	52239765	-	C	m5C_305471	30	10	20	6	0.362	0.043	0.075	0	3.00153e-11	3
chr14	54894216	+	C	m5C_124101	15	7	9	4	0.45	0.004	0.007	0	5.96642e-07	3
chr14	54894217	+	C	m5C_216868	15	7	9	4	0.46	0.077	0.133	0	4.50615e-07	3
chr14	54894222	+	C	m5C_244523	15	5	10	3	0.379	0.031	0.054	0	1.55427e-07	3
chr14	54912576	-	C	m5C_149690	464	123	260	69	0.266	0.017	0.03	0	0	3
chr14	54912613	-	C	m5C_52989	344	83	192	46	0.245	0.02	0.034	0	0	3
chr14	55062070	-	C	m5C_258220	64	31	43	20	0.483	0.027	0.047	0	0	3
chr14	55062071	-	C	m5C_80006	64	39	42	25	0.588	0.031	0.054	0	5.9952e-15	3
chr14	55062072	-	C	m5C_77152	64	38	43	25	0.594	0.014	0.025	0	5.32907e-15	3
chr14	55062073	-	C	m5C_156225	62	35	42	24	0.576	0.011	0.019	0	1.44329e-15	3
chr14	55062075	-	C	m5C_80796	61	35	41	23	0.565	0.005	0.009	0	1.11022e-15	3
chr14	55062078	-	C	m5C_123379	67	40	45	26	0.593	0.017	0.03	0	3.33067e-15	3
chr14	55062079	-	C	m5C_354349	68	39	45	25	0.562	0.016	0.027	0	1.55431e-15	3
chr14	55062080	-	C	m5C_329172	67	40	45	26	0.581	0.027	0.047	0	2.55351e-15	3
chr14	55062081	-	C	m5C_195996	67	32	46	21	0.478	0.019	0.033	0	0	3
chr14	55562669	+	C	m5C_167843	17	6	11	3	0.347	0.041	0.071	0	2.38624e-07	3
chr14	55562671	+	C	m5C_22105	17	6	11	4	0.36	0.043	0.074	0	3.00492e-07	3
chr14	55562673	+	C	m5C_82169	14	6	9	3	0.365	0.074	0.129	0	8.5903e-08	3
chr14	55562692	+	C	m5C_356075	20	8	13	4	0.345	0.099	0.171	0	3.85548e-07	3
chr14	55562716	+	C	m5C_280128	22	8	14	4	0.341	0.043	0.075	0	1.72564e-07	3
chr14	55562722	+	C	m5C_274278	27	14	16	7	0.463	0.084	0.146	0	1.49642e-06	3
chr14	55562723	+	C	m5C_203641	27	14	16	7	0.436	0.107	0.185	0	9.89084e-07	3
chr14	55562731	+	C	m5C_74560	28	11	17	6	0.363	0.039	0.068	0	2.62559e-09	3
chr14	55562733	+	C	m5C_257461	29	14	18	8	0.447	0.054	0.094	0	2.93074e-08	3
chr14	55626417	-	C	m5C_115262	107	42	63	24	0.376	0.023	0.039	0	0	3
chr14	55626427	-	C	m5C_139686	75	46	45	28	0.62	0.082	0.141	0	2.12053e-14	3
chr14	55626428	-	C	m5C_9381	73	47	44	29	0.64	0.086	0.148	0	3.14193e-14	3
chr14	55626431	-	C	m5C_275586	61	36	37	22	0.578	0.096	0.167	0	1.0882e-11	3
chr14	55626437	-	C	m5C_328809	56	25	34	16	0.473	0.075	0.13	0	2.20268e-13	3
chr14	55626438	-	C	m5C_32220	55	26	33	16	0.483	0.083	0.144	0	2.74669e-13	3
chr14	55626454	-	C	m5C_226559	33	16	19	9	0.491	0.105	0.182	0	4.95408e-09	3
chr14	55626456	-	C	m5C_316686	24	12	14	7	0.527	0.114	0.197	0	6.4041e-08	3
chr14	55881594	-	C	m5C_335480	121	72	73	43	0.554	0.093	0.161	0	0	3
chr14	55881595	-	C	m5C_10141	120	71	72	42	0.549	0.088	0.153	0	0	3
chr14	55884027	-	C	m5C_369052	79	26	45	15	0.377	0.06	0.104	0	0	3
chr14	56735101	-	C	m5C_62437	29	11	20	8	0.392	0.032	0.055	0	1.3498e-10	3
chr14	56735102	-	C	m5C_15203	29	16	20	11	0.513	0.066	0.114	0	3.67712e-09	3
chr14	56735104	-	C	m5C_329703	25	16	17	11	0.57	0.131	0.227	0	2.51247e-07	3
chr14	56735105	-	C	m5C_203372	24	15	16	10	0.553	0.124	0.215	0	1.8336e-07	3
chr14	56735108	-	C	m5C_372618	22	13	15	9	0.56	0.123	0.213	0	8.37487e-08	3
chr14	56740063	-	C	m5C_334385	14	5	9	4	0.4	0.042	0.072	0	1.54917e-06	3
chr14	56743341	-	C	m5C_379423	20	9	15	7	0.469	0.042	0.073	0	6.86003e-07	3
chr14	56743342	-	C	m5C_360534	20	8	15	7	0.421	0.048	0.083	0	3.85845e-07	3
chr14	56743347	-	C	m5C_288895	18	8	13	6	0.443	0.05	0.087	0	2.68772e-07	3
chr14	56743362	-	C	m5C_80125	15	5	11	3	0.344	0.033	0.058	0	9.19348e-07	3
chr14	56743374	-	C	m5C_82955	15	6	11	4	0.394	0.025	0.043	0	2.04802e-06	3
chr14	56772194	-	C	m5C_109079	14	5	10	3	0.388	0.029	0.051	0	1.32045e-06	3
chr14	56772195	-	C	m5C_207085	14	5	10	4	0.409	0.031	0.054	0	1.78121e-06	3
chr14	56772198	-	C	m5C_214171	13	6	9	4	0.49	0.089	0.154	0	3.26139e-06	3
chr14	56772204	-	C	m5C_279247	13	5	9	3	0.389	0.045	0.079	0	9.19348e-07	3
chr14	56790761	-	C	m5C_214017	66	14	42	9	0.223	0.003	0.005	0	0	3
chr14	56790762	-	C	m5C_345138	66	15	42	10	0.239	0.011	0.02	0	0	3
chr14	56790763	-	C	m5C_270400	67	16	42	10	0.243	0.008	0.014	0	0	3
chr14	56790773	-	C	m5C_211996	58	15	37	10	0.269	0.011	0.019	0	0	3
chr14	56790776	-	C	m5C_70446	50	18	32	12	0.38	0.023	0.04	0	6.88338e-15	3
chr14	56790781	-	C	m5C_354847	46	29	29	19	0.659	0.036	0.062	0	1.37093e-09	3
chr14	56790782	-	C	m5C_304430	44	28	27	18	0.67	0.027	0.046	0	1.12773e-09	3
chr14	56790785	-	C	m5C_109090	40	25	25	16	0.669	0.033	0.057	0	1.30766e-09	3
chr14	56790790	-	C	m5C_35317	38	23	24	15	0.638	0.034	0.06	0	8.06508e-09	3
chr14	56790791	-	C	m5C_314535	37	23	24	15	0.644	0.03	0.052	0	8.06508e-09	3
chr14	56790802	-	C	m5C_353230	26	9	17	7	0.381	0.08	0.138	0	3.54377e-10	3
chr14	56800570	-	C	m5C_267200	13	8	10	6	0.585	0.076	0.131	0	0.000344672	3
chr14	57835079	-	C	m5C_199574	72	19	49	14	0.272	0.038	0.067	0	0	3
chr14	57835084	-	C	m5C_69708	66	24	45	16	0.348	0.045	0.078	0	0	3
chr14	57835085	-	C	m5C_318389	66	24	46	17	0.355	0.047	0.081	0	0	3
chr14	57835088	-	C	m5C_189001	59	21	40	15	0.353	0.047	0.081	0	0	3
chr14	57835093	-	C	m5C_225651	63	20	43	14	0.318	0.036	0.063	0	0	3
chr14	57835094	-	C	m5C_340997	62	17	42	12	0.284	0.005	0.008	0	0	3
chr14	57835108	-	C	m5C_344292	51	11	34	7	0.23	0.018	0.031	0	0	3
chr14	57835113	-	C	m5C_360562	50	13	32	8	0.268	0.016	0.027	0	0	3
chr14	57835117	-	C	m5C_133829	44	10	29	7	0.246	0.014	0.024	0	0	3
chr14	57835118	-	C	m5C_289682	40	9	26	6	0.244	0.009	0.016	0	1.33227e-15	3
chr14	57835141	-	C	m5C_327638	36	8	22	5	0.233	0.007	0.012	0	3.42837e-13	3
chr14	57849216	-	C	m5C_48427	40	9	27	6	0.228	0.01	0.018	0	0	3
chr14	57849218	-	C	m5C_201662	38	9	26	7	0.252	0.026	0.045	0	1.39888e-14	3
chr14	57849219	-	C	m5C_176615	38	9	25	6	0.263	0.019	0.033	0	1.84297e-14	3
chr14	57849221	-	C	m5C_343890	36	10	25	7	0.268	0.021	0.037	0	2.43139e-14	3
chr14	57849248	-	C	m5C_361256	21	12	15	9	0.513	0.089	0.153	0	2.20931e-07	3
chr14	57849249	-	C	m5C_45654	21	12	15	8	0.536	0.055	0.096	0	1.24314e-05	3
chr14	61626121	-	C	m5C_265936	44	15	31	9	0.353	0.054	0.094	0	6.72795e-14	3
chr14	61626135	-	C	m5C_24144	18	7	12	4	0.378	0.034	0.059	0	4.97354e-07	3
chr14	61626136	-	C	m5C_2019	17	6	11	4	0.379	0.034	0.058	0	3.0532e-07	3
chr14	63622659	+	C	m5C_164584	20	10	11	5	0.475	0.074	0.127	0	3.33939e-07	3
chr14	63622660	+	C	m5C_222926	20	10	11	5	0.475	0.074	0.127	0	3.33939e-07	3
chr14	63622662	+	C	m5C_258065	20	10	11	5	0.458	0.067	0.116	0	6.24108e-08	3
chr14	63622665	+	C	m5C_371102	25	14	14	8	0.516	0.09	0.157	0	1.31755e-07	3
chr14	63622666	+	C	m5C_178724	27	17	16	10	0.622	0.098	0.17	0	1.32745e-06	3
chr14	63622676	+	C	m5C_186959	39	14	24	10	0.433	0.073	0.127	0	1.24973e-11	3
chr14	65839840	+	C	m5C_271543	34	18	21	10	0.472	0.041	0.071	0	3.58799e-07	3
chr14	65839842	+	C	m5C_306000	37	14	23	8	0.382	0.04	0.069	0	7.82951e-12	3
chr14	65839844	+	C	m5C_189291	37	13	23	7	0.324	0.051	0.088	0	1.83864e-12	3
chr14	65839846	+	C	m5C_17455	40	14	25	8	0.34	0.023	0.04	0	1.40576e-12	3
chr14	67017312	-	C	m5C_331171	82	36	56	23	0.41	0.064	0.112	0	0	3
chr14	67017313	-	C	m5C_189466	80	35	54	23	0.412	0.066	0.115	0	0	3
chr14	67017318	-	C	m5C_239090	76	39	52	26	0.49	0.069	0.12	0	0	3
chr14	67017341	-	C	m5C_2779	29	9	19	6	0.395	0.084	0.145	0	1.30764e-10	3
chr14	67017342	-	C	m5C_334426	29	16	18	10	0.572	0.011	0.02	0	1.49693e-07	3
chr14	67017345	-	C	m5C_361107	26	18	17	12	0.726	0.033	0.058	0	1.01861e-05	3
chr14	70218502	-	C	m5C_258895	30	21	17	11	0.633	0.062	0.107	0	1.83874e-06	3
chr14	70614071	-	C	m5C_271078	24	9	16	6	0.356	0.043	0.075	0	4.6436e-10	3
chr14	70674158	-	C	m5C_155959	31	12	21	9	0.396	0.038	0.065	0	2.57129e-10	3
chr14	70674162	-	C	m5C_38460	30	11	20	7	0.343	0.041	0.072	0	4.56728e-11	3
chr14	75704834	-	C	m5C_159355	32	28	19	16	0.855	0.002	0.004	0	1.13695e-06	3
chr14	76431883	+	C	m5C_23694	38	24	21	13	0.577	0.054	0.094	0	1.94535e-06	3
chr14	76431884	+	C	m5C_304464	39	25	22	13	0.579	0.056	0.097	0	8.46777e-07	3
chr14	76431887	+	C	m5C_161479	41	17	23	9	0.383	0.034	0.059	0	1.60391e-10	3
chr14	76431889	+	C	m5C_206959	42	14	24	8	0.342	0.016	0.028	0	1.71383e-11	3
chr14	79113191	+	C	m5C_118244	24	6	17	4	0.272	0.034	0.059	0	1.72751e-12	3
chr14	79326027	-	C	m5C_81508	25	8	15	4	0.301	0.048	0.083	0	2.49493e-08	3
chr14	79326028	-	C	m5C_229907	24	8	15	5	0.335	0.01	0.017	0	2.75358e-08	3
chr14	79326033	-	C	m5C_377391	24	10	14	5	0.395	0.035	0.06	0	1.45368e-07	3
chr14	93173406	-	C	m5C_48350	29	9	18	6	0.373	0.051	0.089	0	1.17356e-10	3
chr14	93173411	-	C	m5C_176549	29	8	17	4	0.285	0.034	0.06	0	2.35142e-09	3
[truncated: 5,895 more rows]
