# Supplementary material for: Distinct 5-methylcytosine profiles in poly(A) RNA from mouse embryonic stem cells and brain
Source: Genome Biol. 2017 Jan 5;18:1. doi: 10.1186/s13059-016-1139-1 (PMC5225599; doi:10.1186/s13059-016-1139-1)
Supplement: Additional file 9: Table S8. — Statistical analysis of m5C overlap with RNA binding protein (RBP) sequences in total poly(A) RNA of ESCs and brain. (XLSX 41 kb) [file 13059_2016_1139_MOESM9_ESM.xlsx]

## Sheet: Blatt 1
Table S8: Statistical analysis of m5C overlap with RNA binding protein (RBP) sequences in total poly(A)RNA of ESCs and brain
ESC
	UPF1	AGO2	CELF1	CELF4	CIRBP	ELAV1	EZH2	FMR1	FUS	LIN28A	MBNL1	MBNL1 MBNL2	MBNL2	PTBP1	RBFOX1	RBFOX2	RBFOX3	RBM3	SRRM4	SRSF1	SRSF2	SRSF3	SRSF4	TAF15	TARDBP	U2AF2
Total m5Cs	7541	7541	7541	7541	7541	7541	7541	7541	7541	7541	7541	7541	7541	7541	7541	7541	7541	7541	7541	7541	7541	7541	7541	7541	7541	7541
Total RBP binding sites in db	1592	63411	3782	16500	18042	614	1927	966	295935	11784	8885	3676	6072	2571	8620	7426	8297	1351	56219	24654	42312	3026	1263	4198	42736	41486
RBP binding sites with m5Cs	18	231	2	45	115	2	29	6	125	51	16	13	15	1	21	22	27	5	95	108	110	54	10	9	27	80
m5Cs in RBP binding sites	77	1493	3	196	832	4	111	8	1469	106	42	27	30	2	85	48	92	15	1342	981	1009	296	4	36	98	337
P-value (Random permutation test)	<10E-4	<10E-4	0.364964	<10E-4	<10E-4	0.0029997	<10E-4	0.00079992	<10E-4	<10E-4	<10E-4	<10E-4	<10E-4	0.00589941	<10E-4	9.999e-05	<10E-4	<10E-4	<10E-4	9.999e-05	<10E-4	<10E-4	<10E-4	<10E-4	<10E-4	<10E-4
Z-score	48.5468	122.762	-0.1654	22.7215	154.636	3.1251	109.373	3.7307	164.1	15.7099	9.8427	6.9645	8.6993	2.7776	25.027	17.3973	24.7909	8.9913	205.559	118.891	86.0989	266.711	40.0531	31.1076	34.1524	50.7066
Number of iterations	10000	10000	10000	10000	10000	10000	10000	10000	10000	10000	10000	10000	10000	10000	10000	10000	10000	10000	10000	10000	10000	10000	10000	10000	10000	10000
Evaluation of the original region set	77	1493	3	196	832	4	111	8	1469	106	42	27	30	2	85	48	92	15	1342	981	1009	296	4	36	98	337
Brain
	UPF1	AGO2	CELF1	CELF4	CIRBP	ELAV1	EZH2	FMR1	FUS	LIN28A	MBNL1	MBNL1 MBNL2	MBNL2	PTBP1	RBFOX1	RBFOX2	RBFOX3	RBM3	SRRM4	SRSF1	SRSF2	SRSF3	SRSF4	TAF15	TARDBP	U2AF2
Total m5Cs	2075	2075		2075	2075		2075	2075	2075		2075	2075	2075		2075	2075	2075	2075	2075	2075	2075	2075	2075	2075	2075	2075
Total RBP binding sites in db	1592	63411		16500	18042		1927	966	295935		8885	3676	6072		8620	7426	8297	1351	56219	24654	42312	3026	1263	4198	42736	41486
RBP binding sites with m5Cs	3	41		11	18		4	2	30		1	3	2		4	4	2	3	17	13	13	6	2	1	5	10
m5Cs in RBP binding sites	10	122		29	64		13	2	141		1	14	4		12	5	2	8	105	45	75	18	4	1	16	20
P-value (Random permutation test)	<10E-4	<10E-4		<10E-4	<10E-4		<10E-4	0.0278972	<10E-4		<10E-4	<10E-4	<10E-4		<10E-4	0.00749925	0.179482	<10E-4	<10E-4	<10E-4	<10E-4	<10E-4	<10E-4	0.0469953	<10E-4	0.0009999
Z-score	12.7151	15.8543		4.5273	21.7646		25.2189	1.6972	26.185		4.4341	8.1744	7.3248		5.755	2.5933	-0.6408	10.2716	30.266	7.4919	9.099	31.8641	14.6318	1.1418	9.8085	3.3391
Number of iterations	10000	10000		10000	10000		10000	10000	10000		10000	10000	10000		10000	10000	10000	10000	10000	10000	10000	10000	10000	10000	10000	10000
Evaluation of the original region set	10	122		29	64		13	2	141		14	14	4		12	5	2	8	105	45	75	18	4	1	16	20
