# Supplementary material for: Distinct 5-methylcytosine profiles in poly(A) RNA from mouse embryonic stem cells and brain
Source: Genome Biol. 2017 Jan 5;18:1. doi: 10.1186/s13059-016-1139-1 (PMC5225599; doi:10.1186/s13059-016-1139-1)
Supplement: Additional file 10: Table S9. — Primer sequences. (XLSX 25 kb) [file 13059_2016_1139_MOESM10_ESM.xlsx]

## Sheet: Blatt1
Table S9. Primer sequences
Name	Primer sequence (5'-3')
meRIP
Malat1_for	CTAGCACTTGGGAGGCAGAG
Malat1_rev	GACAGGGTTTCTCTGTGTAGCC
Lars2_for	CAGGGATAACTGGCTTGTGG
Lars2_rev	ACGCTTGGTGAATTCTGCTT
Elp3_for	CGTCTCTAGCCCAATCCTGT
Elp3_rev	AGGTGTCAGGGGTATGGACA
E_coli_for	ACAAGCGGTGGAGCATGT
E_coli_rev	GGATGTCAAGACCAGGTAAGG
Nelfb_fw	GGCTTGTGAGGTGGGACTAT
Nelfb_rv	GTTTCCACAAGTCCAGGCA
Xaf1_fw	GGGAGGGATGTGTCATCTTG
Xaf1_rv	TTCTTGGTCACCCAAAGTGC
Itm2c_fw	GTCCATGGGCATGGTTGTAT
Itm2c_rv	CCAGCTGAGCAAGGAAGAAG
Ndufb8_fw	GGCGACTACCCGATGCTC
Ndufb8_rv	CCCAGTTCATCCTGAGTTCTG
Tmem101_fw	GGGCAGGAATAATCCCAGTT
Tmem101_rv	CACCTTGCACATCCCAGAG
Mxra7_fw	GGAGCTCGCTCTGTAGACCA
Mxra7_rv	CAAGGCTTTAATCCCAGCAC
Znrf1_fw	TCGGTTCTGAAAGGGAAGAA
Znrf1_rv	GTGGAAGAACCAGGAGTGGA
Ckb_fw	TGGATTAACGAGGAGGACCA
Ckb_rv	GGTGCAGAATCGGGTGAAC
Wbp2_fw	GGCCACCTTGTTCTTTGTGA
Wbp2_rv	CACAGTGGCTTCACCTCTGA
Mdc1_fw	CACAGGAGTCATGGATTCTCG
Mdc1_rv	GTGGGAGGCCTCATTTACTG
Csnk1d_fw	ACCATGGCTTCTCCCTTCTT
Csnk1d_rv	CACATCAGCAGTGTGTCCCT
Rps10_fw	TGAAGGAACAGTTTGCTTGG
Rps10_rv	TAGGTGCAGGTAGTCTCGGA
Polr2j_fw	GGCGCTAGGATGAACGCT
Polr2j_rv	GCGTTGGGAACCTTAGTGTC
Tbp_fw	GGGAGAATCATGGACCAGAA
Tbp_rev	CCGTAAGGCATCATTGGACT
in vitro transcribed controls
Template for spike-in control
16S_Coli__T7_for	GAAATTAATACGACTCACTATAGGAATGAATTGACGGGGGCCCG
16S_Coli_rev	TAAGCGCCCTCCCGAAGG
Template for IP control
16S_Coli__T7_for	GAAATTAATACGACTCACTATAGGAATGAATTGACGGGGGCCCG
16S_Coli_rev2	ACAAAGGATAAGGGTTGCGC
